# Supplementary material for: Crystal structure of methyl 1-allyl-4-methyl-1H-benzo[c][1,2]thia­zine-3-carboxyl­ate 2,2-dioxide
Source: Acta Crystallogr E Crystallogr Commun. 2016 Oct 14;72(Pt 11):1574–6. doi: 10.1107/S2056989016015978 (PMC5095836; doi:10.1107/S2056989016015978)
Supplement: Supplementary file 1 [file e-72-01574-sup1.cif]

##############################################################################
#                                                                            #
# This CIF contains the data in a paper accepted for publication in          #
# Acta Crystallographica Section E. It conforms to the requirements of       #
# Notes for Authors for Acta Crystallographica Section E, and has been       #
# peer reviewed under the auspices of the IUCr Commission on Journals.       #
#                                                                            #
# Full details of the Crystallographic Information File format               #
# are given in the paper "The Crystallographic Information File (CIF):       #
# a New Standard Archive File for Crystallography" by S. R. Hall, F. H.      #
# Allen and I. D. Brown [Acta Cryst. (1991), A47, 655-685].                  #
#                                                                            #
# The current version of the core CIF dictionary is obtainable from          #
# ftp://ftp.iucr.org/pub/cif_core.dic.                                       #
#                                                                            #
# Software is freely available for graphical display of the structure(s)     #
# in this CIF. For information consult the CIF software page                 #
# http://www.iucr.org/resources/cif/software.                                #
#                                                                            #
# This file may be used for bona fide research purposes within the           #
# scientific community so long as proper attribution is given to the journal # 
# article from which it was obtained.                                        #
#                                                                            #
##############################################################################
data_I
_database_code_depnum_ccdc_archive 'CCDC 1508990'
_audit_creation_method     'SHELXL-2014/7'
_chemical_name_systematic
;
Methyl
1-allyl-4-methyl-1<i>H</i>-benzo[<i>c</i>][1,2]thiazine-3-carboxylate
2,2-dioxide
;
_chemical_name_common     ?
_chemical_formula_moiety     'C14 H15 N O4 S'
_chemical_formula_sum     'C14 H15 N O4 S'
_chemical_formula_iupac     'C14 H15 N O4 S'
_chemical_formula_weight     293.33
_chemical_melting_point     ?
_shelx_space_group_comment
;
The symmetry employed for this shelxl refinement is uniquely defined
by the following loop, which should always be used as a source of
symmetry information in preference to the above space-group names.
They are only intended as comments.
;
_space_group_crystal_system     orthorhombic
_space_group_name_H-M_alt     'P n a 21'
_space_group_name_Hall     'P 2c -2n'
loop_
    _space_group_symop_operation_xyz
    'x, y, z'
    '-x, -y, z+1/2'
    'x+1/2, -y+1/2, z'
    '-x+1/2, y+1/2, z+1/2'
_cell_length_a     10.1970(7)
_cell_length_b     18.6174(12)
_cell_length_c     7.5136(5)
_cell_angle_alpha     90
_cell_angle_beta     90
_cell_angle_gamma     90
_cell_volume     1426.39(16)
_cell_formula_units_Z     4
_cell_measurement_reflns_used     2163
_cell_measurement_theta_min     3.8
_cell_measurement_theta_max     25.1
_cell_measurement_temperature     293(2)
_exptl_crystal_description     plate
_exptl_crystal_colour     colourless
_exptl_crystal_size_max     0.200
_exptl_crystal_size_mid     0.100
_exptl_crystal_size_min     0.020
_exptl_crystal_density_diffrn     1.366
_exptl_crystal_density_meas     ?
_exptl_crystal_density_method     ?
_exptl_crystal_F_000     616
_exptl_absorpt_coefficient_mu     0.239
_exptl_absorpt_correction_type     multi-scan
_exptl_absorpt_process_details
;
(CrysAlis RED; Agilent, 2012)
;
_shelx_estimated_absorpt_T_min     0.954
_shelx_estimated_absorpt_T_max     0.995
_exptl_absorpt_correction_T_min     0.706
_exptl_absorpt_correction_T_max     1.000
_diffrn_ambient_temperature     293(2)
_diffrn_radiation_type     MoK\a
_diffrn_radiation_wavelength     0.71073
_diffrn_measurement_device_type     'Agilent Xcalibur Sapphire3'
_diffrn_measurement_method     '\w-scans'
_diffrn_detector_area_resol_mean     16.1827
_diffrn_reflns_number     9346
_diffrn_reflns_av_R_equivalents     0.0558
_diffrn_reflns_theta_min     2.963
_diffrn_reflns_theta_max     24.998
_diffrn_reflns_theta_full     24.998
_diffrn_measured_fraction_theta_max     0.998
_diffrn_measured_fraction_theta_full     0.998
_diffrn_reflns_limit_h_min     -12
_diffrn_reflns_limit_h_max     10
_diffrn_reflns_limit_k_min     -22
_diffrn_reflns_limit_k_max     22
_diffrn_reflns_limit_l_min     -7
_diffrn_reflns_limit_l_max     8
_refine_special_details     ?
_reflns_number_total     2425
_reflns_number_gt     2111
_reflns_threshold_expression     'I > 2\s(I)'
_refine_ls_structure_factor_coef     Fsqd
_refine_ls_matrix_type     full
_refine_ls_R_factor_all     0.0509
_refine_ls_R_factor_gt     0.0437
_refine_ls_wR_factor_gt     0.1137
_refine_ls_wR_factor_ref     0.1195
_refine_ls_goodness_of_fit_ref     1.050
_refine_ls_restrained_S_all     1.050
_refine_ls_number_reflns     2425
_refine_ls_number_parameters     181
_refine_ls_number_restraints     1
_refine_ls_hydrogen_treatment     constr
_refine_ls_weighting_scheme     calc
_refine_ls_weighting_details
              'w=1/[\s^2^(Fo^2^)+(0.0618P)^2^+0.1291P] where P=(Fo^2^+2Fc^2^)/3'
_atom_sites_solution_hydrogens     geom
_atom_sites_solution_primary     direct
_atom_sites_solution_secondary     difmap
_refine_ls_shift/su_max     0.000
_refine_ls_shift/su_mean     0.000
_refine_diff_density_max     0.185
_refine_diff_density_min     -0.199
_refine_ls_extinction_method     none
_refine_ls_extinction_coef     .
_refine_ls_abs_structure_details
;
Flack <i>x</i> determined using 785 quotients
[(<i>I</i>^+^)-(<i>I</i>^-^)]/[(<i>I</i>^+^)+(<i>I</i>^-^)]
(Parsons <i>et al.</i>,  2013)
;
_refine_ls_abs_structure_Flack     0.09(8)
loop_
    _atom_type_symbol
    _atom_type_description
    _atom_type_scat_dispersion_real
    _atom_type_scat_dispersion_imag
    _atom_type_scat_source
    'C' 'C' 0.0033 0.0016
                         'International Tables Vol C Tables 4.2.6.8 and 6.1.1.4'
    'H' 'H' 0.0000 0.0000
                         'International Tables Vol C Tables 4.2.6.8 and 6.1.1.4'
    'N' 'N' 0.0061 0.0033
                         'International Tables Vol C Tables 4.2.6.8 and 6.1.1.4'
    'O' 'O' 0.0106 0.0060
                         'International Tables Vol C Tables 4.2.6.8 and 6.1.1.4'
    'S' 'S' 0.1246 0.1234
                         'International Tables Vol C Tables 4.2.6.8 and 6.1.1.4'
_computing_data_collection
;
CrysAlis CCD (Agilent, 2012)
;
_computing_cell_refinement
;
CrysAlis CCD (Agilent, 2012)
;
_computing_data_reduction
;
CrysAlis RED (Agilent, 2012)
;
_computing_structure_solution
;
SHELXS2014 (Sheldrick, 2008)
;
_computing_structure_refinement
;
SHELXL2014 (Sheldrick, 2015)
;
_computing_molecular_graphics
;
SHELXTL (Sheldrick, 2008) and Mercury (Macrae <i>et al.</i>,
2008)
;
_computing_publication_material
;
SHELXL2014 (Sheldrick, 2015), PLATON (Spek, 2009) and publCIF
(Westrip, 2010)
;
loop_
    _atom_site_type_symbol
    _atom_site_label
    _atom_site_fract_x
    _atom_site_fract_y
    _atom_site_fract_z
    _atom_site_U_iso_or_equiv
    _atom_site_adp_type
    _atom_site_calc_flag
    _atom_site_occupancy
    _atom_site_disorder_assembly
    _atom_site_disorder_group
    S S1 0.88243(9) 0.65549(5) 0.26457(17) 0.0457(3) Uani d 1 . .
    O O1 0.6502(4) 0.5240(2) 0.4865(7) 0.0975(14) Uani d 1 . .
    O O2 0.7649(4) 0.51032(18) 0.2347(6) 0.0801(11) Uani d 1 . .
    O O3 0.7789(3) 0.66144(16) 0.1376(5) 0.0645(9) Uani d 1 . .
    O O4 1.0109(3) 0.63899(17) 0.2033(4) 0.0590(9) Uani d 1 . .
    N N1 0.8881(3) 0.73110(17) 0.3775(5) 0.0457(8) Uani d 1 . .
    C C1 0.9692(4) 0.7307(2) 0.5295(6) 0.0443(9) Uani d 1 . .
    C C2 1.0333(4) 0.7933(3) 0.5818(7) 0.0559(11) Uani d 1 . .
    H H2 1.0205 0.8355 0.5180 0.067 Uiso calc 1 . .
    C C3 1.1146(4) 0.7932(3) 0.7260(7) 0.0652(14) Uani d 1 . .
    H H3 1.1557 0.8355 0.7611 0.078 Uiso calc 1 . .
    C C4 1.1362(5) 0.7308(3) 0.8195(7) 0.0722(15) Uani d 1 . .
    H H4 1.1956 0.7305 0.9135 0.087 Uiso calc 1 . .
    C C5 1.0705(5) 0.6690(3) 0.7747(8) 0.0605(11) Uani d 1 . .
    H H5 1.0837 0.6277 0.8419 0.073 Uiso calc 1 . .
    C C6 0.9842(4) 0.6670(2) 0.6302(6) 0.0461(10) Uani d 1 . .
    C C7 0.9017(4) 0.6034(2) 0.5943(6) 0.0490(10) Uani d 1 . .
    C C8 0.8424(4) 0.5951(2) 0.4353(6) 0.0497(11) Uani d 1 . .
    C C9 0.7425(5) 0.5388(2) 0.3921(8) 0.0623(13) Uani d 1 . .
    C C10 0.6651(7) 0.4617(4) 0.1624(12) 0.110(3) Uani d 1 . .
    H H10A 0.6927 0.4446 0.0478 0.165 Uiso calc 1 . .
    H H10B 0.6537 0.4217 0.2415 0.165 Uiso calc 1 . .
    H H10C 0.5835 0.4870 0.1506 0.165 Uiso calc 1 . .
    C C11 0.8826(5) 0.5494(3) 0.7415(9) 0.0715(15) Uani d 1 . .
    H H11A 0.9319 0.5640 0.8442 0.107 Uiso calc 1 . .
    H H11B 0.7913 0.5467 0.7717 0.107 Uiso calc 1 . .
    H H11C 0.9126 0.5031 0.7025 0.107 Uiso calc 1 . .
    C C12 0.7970(4) 0.7897(2) 0.3411(7) 0.0547(11) Uani d 1 . .
    H H12A 0.7753 0.8127 0.4530 0.066 Uiso calc 1 . .
    H H12B 0.7168 0.7693 0.2936 0.066 Uiso calc 1 . .
    C C13 0.8440(5) 0.8458(2) 0.2154(8) 0.0661(15) Uani d 1 . .
    H H13 0.7888 0.8848 0.1961 0.079 Uiso calc 1 . .
    C C14 0.9528(6) 0.8455(3) 0.1316(9) 0.0829(18) Uani d 1 . .
    H H14A 1.0112 0.8076 0.1466 0.099 Uiso calc 1 . .
    H H14B 0.9737 0.8832 0.0555 0.099 Uiso calc 1 . .
loop_
    _atom_site_aniso_label
    _atom_site_aniso_U_11
    _atom_site_aniso_U_22
    _atom_site_aniso_U_33
    _atom_site_aniso_U_12
    _atom_site_aniso_U_13
    _atom_site_aniso_U_23
    S1 0.0486(5) 0.0440(5) 0.0446(5) -0.0024(4) -0.0040(5) -0.0029(5)
    O1 0.087(3) 0.089(3) 0.116(4) -0.038(2) 0.020(3) -0.007(3)
    O2 0.084(2) 0.063(2) 0.094(3) -0.0162(18) -0.005(2) -0.028(2)
    O3 0.070(2) 0.062(2) 0.062(2) -0.0037(16) -0.0255(17) -0.0033(16)
    O4 0.0587(18) 0.0636(19) 0.0546(19) -0.0032(15) 0.0108(14) -0.0081(14)
    N1 0.0528(19) 0.0364(17) 0.048(2) -0.0005(14) -0.0052(15) -0.0030(17)
    C1 0.044(2) 0.046(2) 0.043(2) -0.0011(18) 0.0033(18) -0.0031(18)
    C2 0.061(3) 0.053(3) 0.053(3) -0.008(2) 0.004(2) -0.005(2)
    C3 0.070(3) 0.075(3) 0.051(3) -0.020(3) 0.005(2) -0.015(2)
    C4 0.075(3) 0.096(4) 0.046(3) -0.009(3) -0.013(2) -0.008(3)
    C5 0.070(3) 0.067(3) 0.045(2) 0.005(2) -0.009(3) 0.001(3)
    C6 0.049(2) 0.047(2) 0.042(2) 0.0024(18) 0.0034(18) -0.0002(18)
    C7 0.055(2) 0.042(2) 0.050(3) 0.0070(18) 0.003(2) 0.0025(19)
    C8 0.051(2) 0.038(2) 0.060(3) -0.0031(18) 0.003(2) -0.0031(19)
    C9 0.062(3) 0.046(2) 0.079(4) -0.009(2) 0.000(3) 0.000(2)
    C10 0.112(5) 0.070(4) 0.149(7) -0.028(4) -0.040(5) -0.028(4)
    C11 0.093(4) 0.053(3) 0.068(4) -0.001(2) -0.002(3) 0.014(3)
    C12 0.054(2) 0.046(2) 0.064(3) 0.0025(19) -0.001(2) 0.001(2)
    C13 0.067(3) 0.051(3) 0.081(4) 0.003(2) 0.000(3) 0.011(2)
    C14 0.076(4) 0.090(4) 0.082(4) -0.001(3) -0.001(3) 0.026(3)
_geom_special_details
;
 All esds (except the esd in the dihedral angle between two l.s. planes)
 are estimated using the full covariance matrix.  The cell esds are taken
 into account individually in the estimation of esds in distances, angles
 and torsion angles; correlations between esds in cell parameters are only
 used when they are defined by crystal symmetry.  An approximate (isotropic)
 treatment of cell esds is used for estimating esds involving l.s. planes.
;
loop_
    _geom_bond_atom_site_label_1
    _geom_bond_atom_site_label_2
    _geom_bond_site_symmetry_2
    _geom_bond_distance
    _geom_bond_publ_flag
    S1 O4 . 1.422(3) ?
    S1 O3 . 1.427(3) ?
    S1 N1 . 1.645(3) ?
    S1 C8 . 1.754(4) ?
    O1 C9 . 1.210(6) ?
    O2 C9 . 1.316(6) ?
    O2 C10 . 1.466(6) ?
    N1 C1 . 1.411(5) ?
    N1 C12 . 1.458(5) ?
    C1 C2 . 1.392(6) ?
    C1 C6 . 1.415(6) ?
    C2 C3 . 1.364(7) ?
    C2 H2 . 0.9300 ?
    C3 C4 . 1.376(8) ?
    C3 H3 . 0.9300 ?
    C4 C5 . 1.373(7) ?
    C4 H4 . 0.9300 ?
    C5 C6 . 1.398(6) ?
    C5 H5 . 0.9300 ?
    C6 C7 . 1.477(6) ?
    C7 C8 . 1.348(6) ?
    C7 C11 . 1.508(7) ?
    C8 C9 . 1.497(6) ?
    C10 H10A . 0.9600 ?
    C10 H10B . 0.9600 ?
    C10 H10C . 0.9600 ?
    C11 H11A . 0.9600 ?
    C11 H11B . 0.9600 ?
    C11 H11C . 0.9600 ?
    C12 C13 . 1.487(7) ?
    C12 H12A . 0.9700 ?
    C12 H12B . 0.9700 ?
    C13 C14 . 1.276(8) ?
    C13 H13 . 0.9300 ?
    C14 H14A . 0.9300 ?
    C14 H14B . 0.9300 ?
loop_
    _geom_angle_atom_site_label_1
    _geom_angle_atom_site_label_2
    _geom_angle_atom_site_label_3
    _geom_angle_site_symmetry_1
    _geom_angle_site_symmetry_3
    _geom_angle
    _geom_angle_publ_flag
    O4 S1 O3 . . 118.8(2) ?
    O4 S1 N1 . . 108.66(18) ?
    O3 S1 N1 . . 107.72(19) ?
    O4 S1 C8 . . 108.2(2) ?
    O3 S1 C8 . . 111.5(2) ?
    N1 S1 C8 . . 100.3(2) ?
    C9 O2 C10 . . 117.4(5) ?.
    C1 N1 C12 . . 122.0(3) ?
    C1 N1 S1 . . 115.7(3) ?
    C12 N1 S1 . . 121.4(3) ?
    C2 C1 N1 . . 120.0(4) ?
    C2 C1 C6 . . 120.0(4) ?
    N1 C1 C6 . . 120.0(3) ?
    C3 C2 C1 . . 120.5(5) ?
    C3 C2 H2 . . 119.7 ?
    C1 C2 H2 . . 119.7 ?
    C2 C3 C4 . . 120.3(5) ?
    C2 C3 H3 . . 119.9 ?
    C4 C3 H3 . . 119.9 ?
    C5 C4 C3 . . 120.3(5) ?
    C5 C4 H4 . . 119.9 ?
    C3 C4 H4 . . 119.9 ?
    C4 C5 C6 . . 121.4(5) ?
    C4 C5 H5 . . 119.3 ?
    C6 C5 H5 . . 119.3 ?
    C5 C6 C1 . . 117.4(4) ?
    C5 C6 C7 . . 121.5(4) ?
    C1 C6 C7 . . 120.8(4) ?
    C8 C7 C6 . . 120.7(4) ?
    C8 C7 C11 . . 121.0(4) ?
    C6 C7 C11 . . 118.3(4) ?
    C7 C8 C9 . . 125.3(4) ?
    C7 C8 S1 . . 118.0(3) ?
    C9 C8 S1 . . 116.6(4) ?
    O1 C9 O2 . . 124.8(5) ?
    O1 C9 C8 . . 124.1(5) ?
    O2 C9 C8 . . 111.0(4) ?
    O2 C10 H10A . . 109.5 ?
    O2 C10 H10B . . 109.5 ?
    H10A C10 H10B . . 109.5 ?
    O2 C10 H10C . . 109.5 ?
    H10A C10 H10C . . 109.5 ?
    H10B C10 H10C . . 109.5 ?
    C7 C11 H11A . . 109.5 ?
    C7 C11 H11B . . 109.5 ?
    H11A C11 H11B . . 109.5 ?
    C7 C11 H11C . . 109.5 ?
    H11A C11 H11C . . 109.5 ?
    H11B C11 H11C . . 109.5 ?
    N1 C12 C13 . . 116.1(4) ?
    N1 C12 H12A . . 108.3 ?
    C13 C12 H12A . . 108.3 ?
    N1 C12 H12B . . 108.3 ?
    C13 C12 H12B . . 108.3 ?
    H12A C12 H12B . . 107.4 ?
    C14 C13 C12 . . 126.2(5) ?
    C14 C13 H13 . . 116.9 ?
    C12 C13 H13 . . 116.9 ?
    C13 C14 H14A . . 120.0 ?
    C13 C14 H14B . . 120.0 ?
    H14A C14 H14B . . 120.0 ?
loop_
    _geom_torsion_atom_site_label_1
    _geom_torsion_atom_site_label_2
    _geom_torsion_atom_site_label_3
    _geom_torsion_atom_site_label_4
    _geom_torsion_site_symmetry_1
    _geom_torsion_site_symmetry_2
    _geom_torsion_site_symmetry_3
    _geom_torsion_site_symmetry_4
    _geom_torsion
    _geom_torsion_publ_flag
    O4 S1 N1 C1 . . . . -60.7(3) ?
    O3 S1 N1 C1 . . . . 169.5(3) ?
    C8 S1 N1 C1 . . . . 52.7(3) ?
    O4 S1 N1 C12 . . . . 130.1(3) ?
    O3 S1 N1 C12 . . . . 0.2(4) ?
    C8 S1 N1 C12 . . . . -116.5(3) ?
    C12 N1 C1 C2 . . . . -42.8(5) ?
    S1 N1 C1 C2 . . . . 147.9(3) ?
    C12 N1 C1 C6 . . . . 136.3(4) ?
    S1 N1 C1 C6 . . . . -32.9(5) ?
    N1 C1 C2 C3 . . . . -178.4(4) ?
    C6 C1 C2 C3 . . . . 2.5(6) ?
    C1 C2 C3 C4 . . . . 1.2(7) ?
    C2 C3 C4 C5 . . . . -3.6(8) ?
    C3 C4 C5 C6 . . . . 2.4(8) ?
    C4 C5 C6 C1 . . . . 1.2(7) ?
    C4 C5 C6 C7 . . . . -172.6(5) ?
    C2 C1 C6 C5 . . . . -3.6(6) ?
    N1 C1 C6 C5 . . . . 177.2(4) ?
    C2 C1 C6 C7 . . . . 170.3(4) ?
    N1 C1 C6 C7 . . . . -8.9(6) ?
    C5 C6 C7 C8 . . . . -164.7(4) ?
    C1 C6 C7 C8 . . . . 21.7(6) ?
    C5 C6 C7 C11 . . . . 17.0(6) ?
    C1 C6 C7 C11 . . . . -156.7(4) ?
    C6 C7 C8 C9 . . . . -171.1(4) ?
    C11 C7 C8 C9 . . . . 7.3(7) ?
    C6 C7 C8 S1 . . . . 7.8(6) ?
    C11 C7 C8 S1 . . . . -173.9(4) ?
    O4 S1 C8 C7 . . . . 72.8(4) ?
    O3 S1 C8 C7 . . . . -154.8(3) ?
    N1 S1 C8 C7 . . . . -40.9(4) ?
    O4 S1 C8 C9 . . . . -108.2(4) ?
    O3 S1 C8 C9 . . . . 24.2(4) ?
    N1 S1 C8 C9 . . . . 138.1(3) ?
    C10 O2 C9 O1 . . . . 5.4(8) ?
    C10 O2 C9 C8 . . . . -171.5(5) ?
    C7 C8 C9 O1 . . . . 46.0(7) ?
    S1 C8 C9 O1 . . . . -132.9(5) ?
    C7 C8 C9 O2 . . . . -137.1(5) ?
    S1 C8 C9 O2 . . . . 44.0(5) ?
    C1 N1 C12 C13 . . . . 97.2(5) ?
    S1 N1 C12 C13 . . . . -94.2(4) ?
    N1 C12 C13 C14 . . . . 3.5(8) ?
loop_
    _geom_hbond_atom_site_label_D
    _geom_hbond_atom_site_label_H
    _geom_hbond_atom_site_label_A
    _geom_hbond_site_symmetry_A
    _geom_hbond_distance_DH
    _geom_hbond_distance_HA
    _geom_hbond_distance_DA
    _geom_hbond_angle_DHA
    C12 H12A Cg 4_465 0.97 2.95 3.576(5) 123
_shelx_hkl_file
;
   0  -3   0    0.37    0.10
   0   4   0    0.72    0.17
   0  -4   0    0.37    0.14
   0   5   0    0.40    0.13
   0  -5   0    0.28    0.13
   0  -6   0  646.88   13.12
   0   6   0  638.47   13.12
   0  -7   0    0.57    0.20
   0   7   0    0.54    0.22
   0   8   0   11.89    0.89
   0  -8   0   13.92    0.94
   0   9   0    0.07    0.17
   0  -9   0    0.16    0.12
   0 -10   0  126.80    3.89
   0 -11   0    0.36    0.30
   0 -12   0   15.15    1.19
   0 -13   0    0.15    0.24
   0 -14   0    4.96    0.74
   0 -15   0    0.33    0.23
   0 -16   0  125.79    4.56
   0 -17   0    0.87    0.39
   0 -18   0   14.24    1.41
   0 -19   0    0.34    0.32
   0 -20   0    9.42    1.26
   0  20   0   10.26    1.33
   0  21   0   -0.10    0.19
   0 -21   0    0.49    0.43
   0  22   0    1.36    0.53
   0 -22   0    1.13    0.51
   0 -23   0   -0.14    0.25
   0  23   0    0.01    0.29
   0  24   0   -0.55    0.36
   0 -24   0    0.07    0.17
   0  25   0    0.10    0.23
   0 -25   0    0.11    0.21
   0 -26   0    1.31    0.53
   0  26   0    1.17    0.54
   0 -27   0    0.22    0.37
   0  27   0    0.72    0.48
   1 -27   0   -0.32    0.36
   1 -26   0    0.08    0.18
  -1  26   0    0.26    0.22
  -1  25   0   -0.39    0.32
   1 -25   0   -0.46    0.29
   1 -24   0    0.20    0.34
  -1  24   0    0.59    0.30
  -1  23   0    0.12    0.39
   1 -23   0    0.08    0.25
   1 -22   0    1.27    0.54
  -1  22   0    2.43    0.72
   1 -21   0    1.75    0.57
   1 -20   0    0.51    0.32
   1 -19   0    0.75    0.47
   1 -18   0    2.68    0.61
   1 -17   0    7.35    1.04
   1 -16   0    2.17    0.56
  -1  15   0   41.74    2.34
   1 -15   0   38.42    2.26
   1 -14   0   44.33    2.36
  -1  14   0   41.83    2.32
   1 -13   0   76.23    3.07
  -1  13   0   72.82    3.05
   1 -12   0    1.54    0.42
  -1  12   0    2.37    0.51
  -1  11   0   12.47    1.04
   1 -11   0   11.66    1.03
  -1  10   0    1.09    0.28
   1 -10   0    1.32    0.39
   1  -9   0    5.60    0.67
  -1   9   0    5.42    0.63
   1  -8   0   84.73    2.76
  -1   8   0   82.65    2.71
   1  -7   0   37.70    1.56
  -1   7   0   34.82    1.53
   1  -6   0    8.47    0.63
  -1   6   0    8.75    0.65
  -1   5   0   56.32    1.81
  -1   4   0   25.48    1.00
  -1   3   0  377.80    7.68
   1   2   0  290.43    5.73
  -1  -3   0  365.59    7.45
   1   3   0  363.16    7.17
   1   3   0  378.17    7.33
  -1  -4   0   21.68    0.92
   1   4   0   23.64    0.79
   1   5   0   52.49    1.51
  -1  -5   0   52.39    1.70
  -1  -6   0    8.37    0.62
  -1  -7   0   34.87    1.49
  -1  -8   0   84.72    2.69
  -1  -9   0    5.67    0.62
  -1 -10   0    0.71    0.20
  -1 -11   0   12.04    1.00
  -1 -12   0    1.68    0.37
  -1 -13   0   68.88    2.83
  -1 -14   0   44.08    2.26
  -1 -15   0   37.29    2.16
  -1 -16   0    2.97    0.77
  -1 -17   0    7.12    0.97
   1  17   0    6.50    0.95
  -1 -18   0    2.72    0.62
   1  18   0    3.23    0.72
   1  19   0    0.56    0.38
  -1 -19   0    0.89    0.47
   1  20   0    0.17    0.20
  -1 -20   0    0.52    0.36
   1  21   0    1.85    0.59
  -1 -21   0    1.70    0.69
   1  22   0    2.67    0.70
  -1 -22   0    1.35    0.53
   1  23   0    0.42    0.25
  -1 -23   0    0.08    0.22
   1  24   0   -0.47    0.29
  -1 -24   0   -0.01    0.19
   1  25   0    0.13    0.20
  -1 -25   0    0.05    0.21
  -1 -26   0    0.21    0.32
   1  26   0   -0.25    0.32
   1  27   0    0.76    0.44
   2 -27   0    0.89    0.53
  -2  26   0   -0.06    0.21
   2 -26   0   -0.14    0.21
  -2  25   0    0.74    0.38
   2 -25   0    0.92    0.43
  -2  24   0    0.57    0.31
   2 -24   0    0.49    0.40
   2 -23   0    0.20    0.22
   2 -22   0   -0.06    0.19
   2 -21   0    5.86    1.06
   2 -20   0    0.81    0.41
   2 -19   0    1.62    0.57
   2 -18   0   -0.04    0.18
  -2  18   0    0.00    0.28
   2 -17   0   40.17    2.50
  -2  17   0   38.21    2.41
   2 -16   0    0.46    0.26
  -2  16   0    0.44    0.16
  -2  15   0   15.24    1.38
   2 -15   0   14.37    1.38
  -2  14   0    2.05    0.47
   2 -14   0    1.34    0.41
   2 -13   0    5.37    0.76
  -2  13   0    4.28    0.70
   2 -12   0   -0.06    0.13
  -2  12   0   -0.07    0.14
  -2  11   0   83.56    3.07
   2 -11   0   79.71    3.10
   2 -10   0   11.84    1.03
  -2  10   0   12.43    1.02
  -2   9   0   27.64    1.48
   2  -9   0   23.94    1.43
  -2   8   0    0.41    0.21
  -2   7   0    0.30    0.13
  -2   6   0    0.69    0.20
  -2   5   0   76.59    2.32
  -2   4   0  204.07    4.71
  -2   3   0  271.96    5.80
  -2   3   0  263.15    5.54
  -2   2   0  439.66    8.88
  -2   2   0  434.91    8.70
  -2   1   0  396.73    8.02
  -2   1   0  387.94    7.86
  -2   1   0  395.54    7.91
  -2   0   0    1.15    0.12
  -2   0   0    1.20    0.16
  -2  -1   0  391.95    7.93
  -2  -2   0  436.30    8.83
   2   3   0  262.46    5.34
  -2  -3   0  257.01    5.20
  -2  -3   0  267.65    5.66
   2   4   0  203.30    4.16
   2   4   0  202.24    4.44
  -2  -4   0  211.29    4.71
  -2  -5   0   74.47    2.24
   2   5   0   76.24    2.10
   2   5   0   76.28    1.87
   2   6   0    1.39    0.25
   2   6   0    0.96    0.17
  -2  -6   0    1.06    0.26
  -2  -7   0    0.50    0.19
   2   7   0    0.23    0.11
  -2  -8   0    0.31    0.15
   2   8   0    0.38    0.16
  -2  -9   0   23.40    1.33
   2   9   0   23.64    1.27
   2  10   0   10.64    0.89
  -2 -10   0   11.17    0.91
  -2 -11   0   76.08    2.81
   2  11   0   74.69    2.78
  -2 -12   0   -0.07    0.14
   2  12   0   -0.15    0.15
   2  13   0    4.08    0.62
  -2 -13   0    4.00    0.62
  -2 -14   0    1.78    0.44
   2  14   0    2.14    0.51
  -2 -15   0   13.94    1.24
   2  15   0   13.77    1.28
   2  16   0    0.09    0.19
  -2 -16   0    0.50    0.36
  -2 -17   0   37.76    2.31
   2  17   0   36.63    2.29
   2  18   0    0.28    0.27
  -2 -18   0   -0.26    0.28
  -2 -19   0    2.76    0.75
   2  19   0    1.32    0.44
  -2 -20   0    0.28    0.24
   2  20   0    0.91    0.51
   2  21   0    5.09    0.94
  -2 -21   0    6.89    1.09
   2  22   0   -0.06    0.17
  -2 -22   0   -0.29    0.37
  -2 -23   0   -0.03    0.26
   2  23   0    0.07    0.26
   2  24   0   -0.20    0.25
  -2 -24   0    1.12    0.55
  -2 -25   0    1.76    0.66
   2  25   0    0.80    0.46
  -2 -26   0   -0.51    0.43
   2  26   0    0.68    0.40
   2  27   0    1.41    0.60
   3 -27   0    0.29    0.40
   3 -26   0    0.09    0.19
   3 -25   0    0.15    0.25
  -3  25   0   -0.10    0.25
   3 -24   0    0.98    0.48
   3 -23   0    0.88    0.37
   3 -22   0    1.30    0.57
   3 -21   0    0.38    0.21
   3 -20   0    0.82    0.44
  -3  20   0    1.46    0.53
   3 -19   0    4.65    0.91
  -3  19   0    5.66    0.97
  -3  18   0    8.72    1.16
   3 -18   0    8.14    1.17
   3 -17   0   -0.03    0.16
  -3  17   0    0.04    0.16
   3 -16   0    1.08    0.40
  -3  16   0    0.44    0.28
  -3  15   0    2.17    0.55
   3 -15   0    1.49    0.45
  -3  14   0    0.76    0.34
   3 -14   0    0.70    0.33
   3 -13   0   11.50    1.20
  -3  13   0   13.39    1.22
  -3  12   0   15.75    1.28
   3 -12   0   16.95    1.33
   3 -11   0   11.69    1.05
  -3  11   0   10.90    1.03
  -3  10   0    5.03    0.65
  -3   9   0    0.46    0.21
  -3   8   0  112.93    3.48
  -3   7   0    7.20    0.71
  -3   6   0   22.36    1.22
  -3   5   0   23.91    1.04
  -3   5   0   23.96    1.23
  -3   4   0   18.14    0.86
  -3   4   0   20.28    1.04
  -3   3   0   19.20    0.86
  -3   3   0   19.66    0.99
  -3   2   0   43.17    1.39
  -3   2   0   43.15    1.57
  -3   1   0    9.04    0.57
  -3   1   0    9.20    0.59
  -3   0   0    0.32    0.15
  -3   0   0    0.09    0.09
  -3  -1   0    9.02    0.59
  -3  -2   0   47.27    1.58
  -3  -3   0   20.21    0.99
  -3  -4   0   19.30    0.98
  -3  -4   0   19.12    0.72
   3   5   0   23.91    0.73
   3   5   0   23.89    0.97
  -3  -5   0   22.50    1.14
  -3  -5   0   20.90    0.75
  -3  -6   0   21.71    1.13
   3   6   0   20.72    0.98
   3   6   0   20.48    0.75
  -3  -7   0    7.14    0.71
   3   7   0    8.69    0.65
  -3  -8   0  102.49    3.34
   3   8   0  116.52    3.21
  -3  -9   0    0.23    0.17
   3   9   0    0.20    0.12
   3  10   0    4.69    0.58
  -3 -10   0    4.36    0.62
  -3 -11   0   10.88    0.99
   3  11   0   10.48    0.91
   3  12   0   15.28    1.17
  -3 -12   0   15.10    1.20
   3  13   0   11.61    1.06
  -3 -13   0   11.79    1.07
   3  14   0    0.71    0.30
  -3 -14   0    0.50    0.28
   3  15   0    2.35    0.54
  -3 -15   0    1.81    0.50
  -3 -16   0    0.62    0.31
   3  16   0    0.71    0.29
  -3 -17   0   -0.23    0.32
   3  17   0   -0.02    0.15
   3  18   0    6.92    1.00
  -3 -18   0    7.96    1.07
  -3 -19   0    4.46    0.89
   3  19   0    4.84    0.87
   3  20   0    0.84    0.41
  -3 -20   0    0.76    0.44
  -3 -21   0    1.13    0.48
   3  21   0    1.67    0.56
  -3 -22   0    1.06    0.47
   3  22   0    1.12    0.45
   3  23   0    0.61    0.36
  -3 -23   0    1.52    0.60
  -3 -24   0    1.13    0.47
   3  24   0    0.90    0.49
  -3 -25   0   -0.01    0.19
   4 -25   0    0.61    0.42
   4 -24   0    1.74    0.60
   4 -23   0    0.07    0.17
   4 -22   0    1.14    0.55
  -4  22   0    0.93    0.47
   4 -21   0   -0.12    0.35
  -4  21   0    0.74    0.46
  -4  20   0    3.05    0.74
   4 -20   0    4.18    0.88
   4 -19   0    0.20    0.20
  -4  19   0    0.80    0.39
   4 -18   0    0.53    0.31
  -4  18   0    0.63    0.40
  -4  17   0    0.42    0.31
   4 -17   0   -0.02    0.14
   4 -16   0   16.75    1.59
  -4  16   0   19.81    1.68
   4 -15   0    0.17    0.19
  -4  15   0    0.39    0.21
  -4  14   0    0.36    0.25
   4 -14   0   -0.12    0.16
  -4  13   0    1.52    0.39
   4 -13   0    0.91    0.38
  -4  12   0    3.81    0.66
  -4  11   0    1.51    0.37
  -4  10   0    9.76    0.94
  -4   9   0   19.70    1.33
  -4   8   0    0.10    0.15
  -4   7   0   17.48    1.16
  -4   6   0   29.06    1.27
  -4   6   0   29.35    1.49
  -4   5   0   18.33    0.94
  -4   5   0   18.02    1.12
  -4   4   0    1.75    0.28
  -4   4   0    1.66    0.34
  -4   3   0    3.01    0.36
  -4   3   0    2.45    0.39
  -4   2   0    1.73    0.35
  -4   2   0    1.93    0.30
  -4   1   0   18.42    0.99
  -4   1   0   16.74    0.90
  -4   0   0   48.14    1.43
  -4   0   0   52.66    1.79
  -4  -1   0   16.70    0.74
  -4  -1   0   18.79    0.98
  -4  -2   0    2.00    0.32
   4   3   0    2.76    0.21
  -4  -3   0    3.12    0.43
  -4  -4   0    1.30    0.28
  -4  -4   0    1.70    0.24
  -4  -5   0   18.25    1.09
  -4  -5   0   17.10    0.78
  -4  -6   0   26.34    0.95
  -4  -6   0   30.73    1.45
   4   6   0   25.19    0.78
  -4  -7   0   17.69    1.15
   4   8   0    0.09    0.14
  -4  -8   0   -0.13    0.22
   4   9   0   19.01    1.13
  -4  -9   0   20.45    1.39
  -4 -10   0   10.86    0.98
   4  10   0    9.75    0.83
  -4 -11   0    1.77    0.42
   4  11   0    1.81    0.40
   4  12   0    3.97    0.59
  -4 -12   0    4.96    0.72
   4  13   0    1.66    0.40
  -4 -13   0    1.52    0.44
  -4 -14   0    0.39    0.31
   4  14   0    0.13    0.12
   4  15   0    0.10    0.18
  -4 -15   0    0.02    0.16
   4  16   0   15.25    1.36
  -4 -16   0   17.21    1.55
  -4 -17   0    0.24    0.17
   4  17   0    0.10    0.17
   4  18   0    0.45    0.31
  -4 -18   0    0.03    0.20
   4  19   0    0.69    0.31
  -4 -19   0    1.11    0.43
  -4 -20   0    3.51    0.85
   4  20   0    3.00    0.73
  -4 -21   0    0.40    0.27
   4  21   0    0.07    0.20
  -4 -22   0    1.13    0.59
  -4 -23   0    1.68    0.66
  -4 -24   0    2.19    0.71
  -4 -25   0    0.57    0.36
  -5  24   0   -0.02    0.24
  -5  23   0    0.86    0.43
   5 -23   0    1.09    0.54
  -5  22   0    1.03    0.54
   5 -22   0    0.74    0.48
  -5  21   0    0.04    0.28
   5 -21   0   -0.21    0.27
  -5  20   0    0.14    0.20
   5 -20   0    0.11    0.15
   5 -19   0    6.76    1.12
  -5  19   0    7.51    1.15
   5 -18   0    0.52    0.33
  -5  18   0    1.29    0.54
  -5  17   0    1.28    0.53
   5 -17   0    0.16    0.29
  -5  16   0    0.65    0.41
   5 -16   0    0.10    0.29
   5 -15   0    4.48    0.87
  -5  15   0    5.14    0.83
  -5  14   0    1.45    0.35
   5 -14   0    1.20    0.46
  -5  13   0    1.06    0.32
  -5  12   0    0.04    0.25
  -5  11   0    3.61    0.62
  -5  10   0    5.32    0.74
  -5   9   0    1.04    0.33
  -5   8   0    1.84    0.40
  -5   7   0    8.41    0.84
  -5   7   0    7.85    0.67
  -5   6   0   35.88    1.74
  -5   6   0   30.91    1.41
  -5   5   0    0.43    0.20
  -5   5   0    0.55    0.21
  -5   4   0    0.03    0.13
  -5   4   0   -0.06    0.15
  -5   3   0   10.86    0.77
  -5   3   0   11.53    0.89
  -5   2   0   15.57    1.08
  -5   2   0   17.83    1.01
  -5   1   0   12.83    0.91
  -5   1   0   13.19    0.88
  -5   0   0    0.11    0.10
  -5  -1   0   12.10    0.66
  -5  -1   0   13.82    0.93
  -5  -2   0   16.51    1.05
  -5  -2   0   15.07    0.79
   5   3   0    9.91    0.49
  -5  -3   0   10.09    0.81
  -5  -4   0   -0.05    0.12
   5   4   0    0.04    0.03
  -5  -5   0    0.27    0.10
  -5  -5   0    0.33    0.21
  -5  -6   0   28.11    1.16
  -5  -6   0   33.99    1.64
  -5  -7   0    7.18    0.50
  -5  -7   0    9.36    0.85
  -5  -8   0    1.47    0.38
  -5  -9   0    1.04    0.34
  -5 -10   0    5.36    0.70
   5  11   0    3.72    0.53
  -5 -11   0    4.74    0.69
   5  12   0    0.06    0.18
  -5 -12   0    0.43    0.27
   5  13   0    1.21    0.37
  -5 -13   0    1.30    0.39
  -5 -14   0    1.31    0.35
   5  14   0    1.41    0.39
  -5 -15   0    5.84    0.90
   5  15   0    4.04    0.66
  -5 -16   0    0.39    0.34
   5  16   0    0.41    0.25
   5  17   0    0.70    0.31
  -5 -17   0    1.01    0.33
  -5 -18   0    1.51    0.53
   5  18   0    0.88    0.35
  -5 -19   0    7.80    1.13
  -5 -20   0    0.24    0.31
  -5 -21   0    0.31    0.25
  -5 -22   0    0.50    0.20
  -5 -23   0    1.08    0.51
  -5 -24   0    0.03    0.25
  -6  24   0    0.07    0.19
  -6  23   0   -0.07    0.30
  -6  22   0   -0.58    0.37
  -6  21   0    2.46    0.79
   6 -21   0    1.35    0.59
   6 -20   0   -0.19    0.29
  -6  20   0    0.21    0.28
  -6  19   0    1.24    0.49
   6 -19   0    1.85    0.65
  -6  18   0    1.06    0.42
   6 -18   0    0.63    0.35
  -6  17   0    3.39    0.72
   6 -17   0    2.64    0.71
   6 -16   0   -0.08    0.22
  -6  16   0    0.25    0.22
   6 -15   0    0.91    0.44
  -6  15   0    0.52    0.27
  -6  14   0    0.84    0.39
  -6  13   0    0.06    0.12
  -6  12   0    0.11    0.20
  -6  11   0   10.97    1.14
  -6  10   0   -0.02    0.17
  -6   9   0    2.71    0.55
  -6   8   0    0.11    0.16
  -6   8   0    0.32    0.18
  -6   7   0   -0.14    0.16
  -6   7   0    0.05    0.10
  -6   6   0    1.25    0.35
  -6   6   0    0.82    0.24
  -6   5   0   17.48    1.07
  -6   5   0   18.15    1.25
  -6   4   0    1.86    0.33
  -6   4   0    1.45    0.36
  -6   3   0   18.94    1.14
  -6   3   0   20.36    1.30
  -6   2   0    1.12    0.30
  -6   2   0    0.92    0.24
  -6   1   0    2.65    0.43
  -6   1   0    3.11    0.49
  -6   0   0    0.87    0.24
  -6   0   0    1.33    0.30
  -6  -1   0    1.96    0.28
  -6  -1   0    3.15    0.46
  -6  -2   0    0.92    0.22
  -6  -2   0    1.26    0.28
  -6  -3   0   17.23    0.95
  -6  -3   0   20.21    1.24
   6   4   0    1.46    0.18
  -6  -4   0    1.74    0.36
  -6  -5   0   18.71    1.25
  -6  -5   0   16.94    0.99
  -6  -6   0    1.06    0.22
  -6  -6   0    1.44    0.37
  -6  -7   0    0.08    0.07
  -6  -7   0   -0.09    0.12
  -6  -8   0    0.14    0.09
  -6  -8   0    0.13    0.13
  -6  -9   0    3.43    0.60
  -6 -10   0   -0.32    0.21
  -6 -11   0   10.92    1.12
  -6 -12   0    0.37    0.26
  -6 -13   0    0.00    0.14
  -6 -14   0    0.67    0.30
  -6 -15   0    1.39    0.46
  -6 -16   0   -0.04    0.18
  -6 -17   0    3.35    0.73
  -6 -18   0    0.69    0.35
  -6 -19   0    1.90    0.62
  -6 -20   0   -0.04    0.34
  -6 -21   0    1.42    0.57
  -6 -22   0   -0.04    0.29
  -6 -23   0    0.08    0.32
  -7  23   0    0.30    0.42
  -7  22   0    0.64    0.43
  -7  21   0    0.28    0.28
  -7  20   0    1.08    0.52
  -7  19   0    0.22    0.36
   7 -18   0    6.55    1.14
  -7  18   0    7.72    1.18
   7 -17   0    0.35    0.29
  -7  17   0   -0.03    0.33
   7 -16   0    0.17    0.27
  -7  16   0   -0.04    0.19
  -7  15   0   -0.16    0.18
  -7  14   0    2.99    0.66
  -7  13   0    2.40    0.59
  -7  12   0    8.74    1.07
  -7  11   0    3.85    0.69
  -7  10   0    0.47    0.34
  -7   9   0    0.04    0.20
  -7   9   0    0.00    0.13
  -7   8   0   39.26    2.16
  -7   8   0   33.14    1.67
  -7   7   0    2.26    0.41
  -7   7   0    2.27    0.50
  -7   6   0    0.13    0.10
  -7   6   0    0.53    0.21
  -7   5   0    2.06    0.37
  -7   5   0    2.16    0.48
  -7   4   0    2.98    0.47
  -7   4   0    2.82    0.52
  -7   3   0   17.01    1.14
  -7   3   0   17.96    1.31
  -7   2   0   72.19    2.85
  -7   2   0   63.14    2.48
  -7   1   0   -0.01    0.11
  -7   1   0    0.14    0.18
  -7   0   0   -0.06    0.15
  -7   0   0    0.14    0.12
  -7  -1   0   -0.33    0.14
  -7  -2   0   52.04    1.87
  -7  -2   0   71.26    2.61
  -7  -3   0   17.81    1.25
  -7  -3   0   14.42    0.89
  -7  -4   0    2.09    0.33
  -7  -4   0    2.85    0.50
  -7  -5   0    1.79    0.38
  -7  -5   0    2.69    0.41
  -7  -6   0   -0.03    0.22
  -7  -6   0    0.39    0.20
  -7  -7   0    1.88    0.33
  -7  -7   0    2.52    0.51
  -7  -8   0   29.59    1.37
  -7  -8   0   41.34    2.13
  -7  -9   0    0.00    0.14
  -7 -10   0    0.22    0.23
  -7 -11   0    4.56    0.78
  -7 -12   0    8.20    1.08
  -7 -13   0    1.47    0.50
  -7 -14   0    2.94    0.66
  -7 -15   0    0.32    0.28
  -7 -16   0    0.12    0.22
  -7 -17   0    0.80    0.36
  -7 -18   0    6.98    1.15
  -7 -19   0    0.32    0.38
  -7 -20   0    0.14    0.27
  -7 -21   0   -0.08    0.21
  -7 -22   0   -0.12    0.20
  -8  22   0   -0.17    0.33
  -8  21   0    1.30    0.64
  -8  20   0    1.10    0.56
  -8  19   0   -0.48    0.45
  -8  18   0   -0.10    0.28
  -8  17   0   -0.53    0.45
  -8  16   0    4.36    0.86
  -8  15   0    1.68    0.54
  -8  14   0   -0.13    0.25
  -8  13   0    0.51    0.20
  -8  12   0    1.18    0.40
  -8  11   0    1.84    0.55
  -8  10   0   15.41    1.42
  -8   9   0    0.81    0.27
  -8   9   0    0.97    0.41
  -8   8   0    1.51    0.48
  -8   8   0    0.80    0.27
  -8   7   0    0.57    0.30
  -8   7   0    0.48    0.16
  -8   6   0   10.15    1.10
  -8   6   0    8.91    0.86
  -8   5   0    0.54    0.23
  -8   5   0    0.63    0.31
  -8   4   0    0.60    0.20
  -8   4   0    0.69    0.30
  -8   3   0    0.00    0.19
  -8   3   0   -0.03    0.18
  -8   2   0    1.31    0.31
  -8   2   0    0.96    0.36
  -8   1   0    5.50    0.68
  -8   1   0    4.81    0.63
  -8   1   0    5.59    0.77
  -8   0   0   75.83    3.01
  -8   0   0   83.89    3.16
  -8  -1   0    5.05    0.71
  -8  -1   0    4.81    0.67
  -8  -2   0    1.28    0.34
  -8  -2   0    0.74    0.18
  -8  -3   0   -0.08    0.13
  -8  -3   0    0.11    0.09
  -8  -4   0    0.59    0.23
  -8  -4   0    0.69    0.21
  -8  -4   0    1.18    0.37
  -8  -5   0    0.64    0.24
  -8  -5   0    0.19    0.16
  -8  -5   0    0.78    0.25
  -8  -6   0    8.77    0.97
  -8  -6   0    8.04    0.78
  -8  -7   0    0.17    0.13
  -8  -7   0    0.54    0.23
  -8  -8   0    1.39    0.44
  -8  -9   0    1.59    0.45
  -8 -10   0   16.57    1.48
  -8 -11   0    1.51    0.51
  -8 -12   0    0.68    0.24
  -8 -13   0    0.67    0.35
  -8 -14   0   -0.20    0.14
  -8 -15   0    1.93    0.63
  -8 -16   0    4.57    0.88
  -8 -17   0   -0.05    0.25
  -8 -18   0    1.28    0.44
  -8 -19   0    0.17    0.30
  -8 -20   0    0.26    0.29
  -8 -21   0    1.13    0.60
  -9  21   0   -0.21    0.19
  -9  20   0    0.11    0.27
  -9  19   0    1.92    0.68
  -9  18   0    0.85    0.38
  -9  17   0    0.07    0.16
  -9  16   0   -0.30    0.25
  -9  15   0    2.70    0.72
  -9  14   0    1.07    0.45
  -9  13   0   13.26    1.49
  -9  12   0    0.24    0.34
  -9  11   0    2.05    0.61
  -9  10   0   -0.45    0.38
  -9   9   0    7.51    1.02
  -9   8   0    0.68    0.29
  -9   7   0   25.77    1.87
  -9   7   0   21.65    1.44
  -9   6   0   10.13    0.96
  -9   6   0   13.33    1.30
  -9   5   0    1.39    0.42
  -9   5   0    1.60    0.42
  -9   4   0    2.77    0.58
  -9   4   0    1.49    0.40
  -9   3   0   17.78    1.50
  -9   3   0   16.26    1.27
  -9   2   0    5.19    0.69
  -9   2   0    5.34    0.82
  -9   1   0   21.03    1.63
  -9   1   0   17.14    1.33
  -9   0   0   -0.01    0.11
  -9   0   0   -0.02    0.13
  -9  -1   0   17.22    1.39
  -9  -1   0   21.45    1.56
  -9  -2   0    5.30    0.77
  -9  -2   0    6.11    0.83
  -9  -3   0   18.25    1.45
  -9  -4   0    2.16    0.52
  -9  -4   0    2.21    0.46
  -9  -5   0    1.85    0.45
  -9  -5   0    1.70    0.41
  -9  -6   0   13.47    1.27
  -9  -6   0    9.98    0.96
  -9  -7   0   26.89    1.90
  -9  -8   0    0.71    0.33
  -9  -9   0    8.64    1.09
  -9 -10   0   -0.34    0.28
  -9 -11   0    1.69    0.57
  -9 -12   0   -0.05    0.19
  -9 -13   0   16.83    1.66
  -9 -14   0    0.78    0.40
  -9 -15   0    2.17    0.61
  -9 -16   0   -0.15    0.20
  -9 -17   0   -0.44    0.39
  -9 -18   0   -0.10    0.25
  -9 -19   0    0.81    0.40
  -9 -20   0    1.16    0.57
 -10  20   0    0.64    0.45
 -10  19   0    1.22    0.50
 -10  18   0    0.23    0.25
 -10  17   0    1.33    0.53
 -10  16   0    0.17    0.30
 -10  15   0    1.92    0.59
 -10  14   0    1.21    0.51
 -10  13   0    2.08    0.66
 -10  12   0    0.90    0.49
 -10  11   0    9.97    1.29
 -10  10   0    0.21    0.18
 -10   9   0    2.19    0.63
 -10   8   0   -0.04    0.16
 -10   7   0    3.04    0.68
 -10   6   0    0.28    0.25
 -10   5   0    5.87    0.79
 -10   5   0    7.83    1.06
 -10   4   0    3.19    0.67
 -10   4   0    2.85    0.56
 -10   3   0    0.19    0.21
 -10   3   0    0.32    0.20
 -10   2   0    4.63    0.83
 -10   2   0    4.91    0.73
 -10   1   0    8.80    1.13
 -10   1   0    6.65    0.89
 -10   0   0    0.51    0.21
 -10   0   0    0.09    0.16
 -10   0   0    0.82    0.37
 -10  -1   0    6.32    0.88
 -10  -1   0    8.23    1.00
 -10  -2   0    5.16    0.79
 -10  -2   0    3.86    0.70
 -10  -3   0    0.45    0.28
 -10  -3   0    0.40    0.21
 -10  -3   0    0.42    0.21
 -10  -4   0    3.56    0.67
 -10  -4   0    3.02    0.58
 -10  -5   0    7.50    0.90
 -10  -5   0    9.12    1.09
 -10  -6   0    0.16    0.18
 -10  -7   0    3.11    0.68
 -10  -8   0    0.59    0.36
 -10  -9   0    1.92    0.57
 -10 -10   0   -0.07    0.15
 -10 -11   0   10.64    1.30
 -10 -12   0   -0.13    0.31
 -10 -13   0    1.63    0.58
 -10 -14   0    0.55    0.42
 -10 -15   0    2.39    0.71
 -10 -16   0   -0.06    0.19
 -10 -17   0    1.63    0.62
 -10 -18   0    0.34    0.27
 -10 -19   0    1.56    0.57
 -11  18   0    0.29    0.25
 -11  17   0    0.27    0.26
 -11  16   0    0.89    0.42
 -11  15   0    0.22    0.26
 -11  14   0    3.11    0.79
 -11  13   0    1.40    0.60
 -11  12   0    4.28    0.93
 -11  11   0    0.06    0.22
 -11  10   0    0.70    0.35
 -11   9   0   -0.44    0.40
 -11   8   0    3.46    0.77
 -11   7   0    0.32    0.27
 -11   6   0   -0.38    0.32
 -11   5   0    0.18    0.18
 -11   4   0   11.94    1.38
 -11   3   0   -0.22    0.12
 -11   3   0    0.06    0.19
 -11   2   0    7.64    1.07
 -11   2   0    5.05    0.79
 -11   1   0    0.05    0.14
 -11   1   0   -0.24    0.28
 -11   0   0    0.38    0.25
 -11   0   0    0.02    0.24
 -11  -1   0    0.14    0.30
 -11  -1   0   -0.12    0.21
 -11  -1   0   -0.06    0.11
 -11  -2   0    6.04    0.91
 -11  -2   0    6.64    0.95
 -11  -2   0    5.59    0.88
 -11  -3   0   -0.32    0.28
 -11  -3   0    0.35    0.26
 -11  -3   0    0.13    0.31
 -11  -4   0   12.05    1.33
 -11  -4   0    8.36    1.03
 -11  -4   0    7.97    1.07
 -11  -5   0    0.39    0.18
 -11  -5   0    0.28    0.19
 -11  -6   0    0.01    0.18
 -11  -7   0   -0.09    0.20
 -11  -8   0    3.75    0.78
 -11  -9   0   -0.13    0.28
 -11 -10   0    0.98    0.42
 -11 -11   0    0.09    0.23
 -11 -12   0    5.27    0.95
 -11 -13   0    0.49    0.19
 -11 -14   0    1.50    0.53
 -11 -15   0   -0.10    0.21
 -11 -16   0    0.75    0.52
 -11 -17   0    0.29    0.31
 -12  16   0    0.37    0.32
 -12  15   0    0.10    0.22
 -12  14   0    0.86    0.41
 -12  13   0    0.04    0.30
 -12  12   0    0.01    0.15
 -12  11   0    0.73    0.50
 -12  10   0    0.67    0.32
 -12   9   0    0.35    0.32
 -12   8   0    0.16    0.24
 -12   7   0   -0.26    0.22
 -12   6   0    0.44    0.37
 -12   5   0   -0.39    0.38
 -12   4   0   -0.40    0.38
 -12   3   0   -0.45    0.35
 -12   2   0    5.27    0.90
 -12   1   0    2.11    0.66
 -12   0   0    2.46    0.64
 -12   0   0    1.47    0.49
 -12   0   0    2.47    0.67
 -12  -1   0    0.92    0.33
 -12  -1   0    1.78    0.54
 -12  -1   0    2.01    0.63
 -12  -2   0    4.41    0.83
 -12  -2   0    4.84    0.84
 -12  -2   0    5.50    1.00
 -12  -2   0    6.29    0.95
 -12  -3   0   -0.41    0.31
 -12  -3   0    0.19    0.24
 -12  -3   0   -0.25    0.34
 -12  -4   0   -0.13    0.18
 -12  -4   0   -0.26    0.26
 -12  -5   0    0.20    0.23
 -12  -5   0    0.46    0.34
 -12  -6   0    0.32    0.26
 -12  -6   0    0.12    0.13
 -12  -7   0   -0.19    0.23
 -12  -8   0    0.30    0.28
 -12  -9   0    0.98    0.44
 -12 -10   0    0.88    0.40
 -12 -11   0    0.86    0.33
 -12 -12   0    0.18    0.20
 -12 -13   0    0.19    0.29
 -12 -14   0    1.63    0.59
 -12 -15   0   -0.03    0.20
 -13  13   0    1.06    0.50
 -13  12   0    0.06    0.28
 -13  11   0    0.81    0.55
 -13  10   0    0.05    0.24
 -13   9   0    0.96    0.42
 -13   8   0    1.06    0.48
 -13   7   0    0.01    0.28
 -13   6   0    1.16    0.44
 -13   5   0    0.39    0.24
 -13   4   0    0.14    0.23
 -13   3   0    0.07    0.25
 -13   2   0    0.48    0.18
 -13   2   0    0.10    0.13
 -13   1   0    0.28    0.35
 -13   1   0   -0.11    0.22
 -13   0   0   -0.74    0.39
 -13   0   0   -0.01    0.15
 -13  -1   0    0.03    0.12
 -13  -1   0    0.20    0.15
 -13  -2   0   -0.15    0.20
 -13  -3   0    0.53    0.35
 -13  -3   0   -0.08    0.23
 -13  -4   0    0.03    0.18
 -13  -5   0   -0.11    0.20
 -13  -5   0   -0.09    0.11
 -13  -6   0    0.50    0.38
 -13  -6   0    0.38    0.28
 -13  -7   0    0.34    0.31
 -13  -7   0    0.22    0.16
 -13  -8   0    0.39    0.27
 -13  -8   0    0.43    0.34
 -13  -9   0    0.45    0.28
 -13  -9   0    0.13    0.18
 -13 -10   0    0.18    0.28
 -13 -11   0    0.88    0.39
 -13 -12   0    0.07    0.14
 -13 -13   0    0.63    0.49
 -14   9   0   -0.03    0.16
 -14   8   0    0.19    0.30
 -14   7   0    0.13    0.16
 -14   6   0    0.54    0.42
 -14   5   0    0.75    0.47
 -14   5   0   -0.11    0.29
 -14   4   0    0.41    0.25
 -14   4   0   -0.15    0.25
 -14   3   0    0.08    0.13
 -14   3   0    0.20    0.27
 -14   2   0    0.11    0.24
 -14   2   0    0.62    0.42
 -14   1   0    0.01    0.25
 -14   1   0    0.02    0.19
 -14   0   0    0.39    0.32
 -14   0   0    0.55    0.35
 -14  -1   0    0.21    0.36
 -14  -2   0   -0.26    0.41
 -14  -3   0    0.23    0.25
 -14  -4   0   -0.17    0.38
 -14  -7   0    0.34    0.25
 -14  -8   0   -0.35    0.33
 -14  -9   0    0.17    0.24
 -14 -10   0    0.69    0.45
 -15   3   0   -0.04    0.30
 -15   2   0    0.24    0.32
 -15   1   1    0.28    0.34
 -15   2   1    0.26    0.32
 -14  -9   1    0.22    0.29
 -14  -8   1   -0.33    0.37
 -14  -7   1    0.25    0.18
 -14  -6   1    0.09    0.15
 -14  -5   1   -0.06    0.16
 -14  -4   1    0.56    0.41
 -14  -4   1    0.65    0.44
 -14  -3   1   -0.33    0.31
 -14  -2   1    1.06    0.50
 -14  -1   1    0.54    0.31
 -14   0   1    1.82    0.59
 -14   0   1    0.95    0.44
 -14   1   1    0.15    0.15
 -14   1   1    0.43    0.32
 -14   2   1   -0.23    0.35
 -14   2   1    0.20    0.26
 -14   3   1    0.05    0.24
 -14   3   1    0.01    0.28
 -14   4   1    0.46    0.32
 -14   4   1    0.25    0.23
 -14   5   1   -0.14    0.28
 -14   5   1    0.05    0.15
 -14   6   1    0.08    0.21
 -14   6   1    0.11    0.31
 -14   7   1   -0.09    0.26
 -14   7   1    0.21    0.21
 -14   8   1   -0.09    0.14
 -14   9   1    0.40    0.33
 -13 -13   1   -0.08    0.12
 -13 -12   1    0.20    0.31
 -13 -11   1   -0.58    0.45
 -13 -10   1    0.33    0.31
 -13  -9   1    0.05    0.24
 -13  -8   1    0.58    0.44
 -13  -7   1   -0.04    0.15
 -13  -6   1    0.31    0.28
 -13  -5   1   -0.47    0.37
 -13  -4   1    1.29    0.59
 -13  -3   1    0.88    0.41
 -13  -3   1    0.88    0.40
 -13  -2   1    1.55    0.57
 -13  -2   1    1.14    0.40
 -13  -2   1    0.85    0.43
 -13  -1   1    0.68    0.37
 -13  -1   1   -0.31    0.28
 -13  -1   1    0.42    0.39
 -13   0   1    0.02    0.22
 -13   0   1   -0.22    0.19
 -13   0   1    0.09    0.18
 -13   1   1    0.69    0.42
 -13   1   1    0.35    0.28
 -13   2   1    1.47    0.54
 -13   2   1    1.22    0.48
 -13   3   1    0.68    0.29
 -13   3   1    1.13    0.52
 -13   4   1    0.92    0.43
 -13   4   1    1.52    0.46
 -13   5   1   -0.08    0.22
 -13   5   1    0.34    0.33
 -13   6   1   -0.24    0.22
 -13   6   1    0.20    0.31
 -13   7   1    0.63    0.37
 -13   7   1    0.35    0.33
 -13   8   1    0.82    0.42
 -13   8   1    1.15    0.48
 -13   9   1    0.44    0.29
 -13   9   1    0.36    0.32
 -13  10   1   -0.24    0.38
 -13  10   1    0.65    0.46
 -13  11   1    0.34    0.30
 -13  11   1    0.35    0.26
 -13  12   1    0.72    0.42
 -12 -16   1    0.09    0.28
 -12 -15   1    0.70    0.35
 -12 -14   1   -0.05    0.20
 -12 -13   1    0.52    0.44
 -12 -12   1   -0.10    0.13
 -12 -11   1    1.30    0.55
 -12 -10   1    0.45    0.29
 -12  -9   1   -0.89    0.47
 -12  -9   1    0.22    0.18
 -12  -8   1   -0.05    0.16
 -12  -8   1    0.21    0.30
 -12  -7   1    0.84    0.37
 -12  -7   1    0.09    0.37
 -12  -6   1    0.01    0.13
 -12  -6   1    0.29    0.33
 -12  -5   1    2.85    0.70
 -12  -4   1    0.24    0.17
 -12  -3   1    1.06    0.41
 -12  -3   1    0.68    0.43
 -12  -2   1   -0.25    0.31
 -12  -2   1    0.16    0.16
 -12  -2   1   -0.40    0.28
 -12  -1   1    2.59    0.70
 -12  -1   1    1.71    0.52
 -12  -1   1    1.17    0.41
 -12   0   1    2.00    0.56
 -12   0   1    2.39    0.63
 -12   0   1    1.98    0.59
 -12   1   1    1.82    0.54
 -12   1   1    1.87    0.56
 -12   1   1    1.53    0.55
 -12   2   1   -0.03    0.14
 -12   2   1    0.39    0.26
 -12   2   1    0.65    0.31
 -12   3   1    0.98    0.33
 -12   3   1    1.31    0.46
 -12   3   1    1.32    0.56
 -12   4   1    0.56    0.42
 -12   4   1   -0.29    0.12
 -12   5   1    1.96    0.58
 -12   5   1    2.31    0.70
 -12   6   1    0.14    0.26
 -12   6   1    0.16    0.27
 -12   7   1    0.43    0.16
 -12   8   1    0.54    0.37
 -12   9   1   -0.38    0.27
 -12  10   1    0.30    0.23
 -12  11   1    0.94    0.42
 -12  12   1    0.29    0.24
 -12  13   1    0.85    0.45
 -12  14   1    0.47    0.40
 -12  15   1    0.15    0.12
 -11 -17   1    0.49    0.42
 -11 -16   1    0.22    0.15
 -11 -15   1    0.05    0.19
 -11 -14   1   -0.05    0.20
 -11 -13   1    3.68    0.83
 -11 -12   1    0.43    0.33
 -11 -11   1    1.07    0.47
 -11 -10   1    0.49    0.25
 -11  -9   1    2.59    0.66
 -11  -8   1    1.06    0.45
 -11  -7   1    3.66    0.84
 -11  -7   1    3.50    0.67
 -11  -6   1    0.29    0.12
 -11  -6   1    0.75    0.40
 -11  -5   1    0.23    0.19
 -11  -5   1    0.14    0.22
 -11  -5   1    0.70    0.31
 -11  -4   1    0.44    0.31
 -11  -4   1    0.56    0.23
 -11  -4   1    0.57    0.35
 -11  -3   1    2.31    0.57
 -11  -3   1    3.06    0.61
 -11  -3   1    1.69    0.52
 -11  -2   1    0.47    0.26
 -11  -2   1    0.18    0.14
 -11  -2   1   -0.09    0.23
 -11  -1   1   -0.08    0.13
 -11  -1   1    0.43    0.30
 -11  -1   1    0.10    0.23
 -11   0   1   -0.41    0.24
 -11   0   1   -0.16    0.26
 -11   0   1   -0.13    0.34
 -11   1   1    0.06    0.12
 -11   1   1   -0.01    0.29
 -11   1   1    0.01    0.12
 -11   2   1    0.60    0.39
 -11   2   1    0.20    0.17
 -11   2   1    0.32    0.27
 -11   3   1    3.16    0.69
 -11   3   1    2.22    0.59
 -11   3   1    2.54    0.66
 -11   4   1    0.17    0.13
 -11   4   1    0.39    0.31
 -11   5   1    0.50    0.30
 -11   5   1    0.68    0.36
 -11   6   1    0.08    0.16
 -11   6   1   -0.43    0.33
 -11   7   1    3.66    0.73
 -11   8   1    0.48    0.31
 -11   9   1    1.75    0.53
 -11  10   1    0.59    0.33
 -11  11   1    0.80    0.40
 -11  12   1   -0.11    0.24
 -11  13   1    3.88    0.83
 -11  14   1    0.50    0.34
 -11  15   1    0.10    0.18
 -11  16   1    0.00    0.12
 -11  17   1    0.10    0.28
 -11  18   1    0.16    0.26
 -10 -19   1    0.36    0.37
 -10 -18   1    0.79    0.49
 -10 -17   1    0.17    0.22
 -10 -16   1    1.38    0.49
 -10 -15   1    0.12    0.25
 -10 -14   1    1.59    0.51
 -10 -13   1    0.73    0.40
 -10 -12   1    1.04    0.43
 -10 -11   1    0.27    0.18
 -10 -10   1    0.74    0.41
 -10  -9   1    0.95    0.43
 -10  -8   1    0.83    0.37
 -10  -7   1    0.18    0.22
 -10  -6   1    2.15    0.48
 -10  -6   1    2.07    0.50
 -10  -5   1    1.15    0.36
 -10  -5   1    0.56    0.28
 -10  -5   1    1.30    0.39
 -10  -4   1    0.49    0.40
 -10  -4   1    0.33    0.22
 -10  -4   1    0.26    0.14
 -10  -3   1    3.06    0.61
 -10  -3   1    2.47    0.59
 -10  -3   1    2.48    0.53
 -10  -2   1    3.57    0.64
 -10  -2   1    3.71    0.71
 -10  -2   1    4.35    0.76
 -10  -1   1    1.81    0.45
 -10  -1   1    2.29    0.50
 -10  -1   1    2.09    0.52
 -10   0   1    6.65    0.95
 -10   0   1    6.67    0.82
 -10   0   1    5.25    0.83
 -10   0   1    6.72    0.94
 -10   1   1    2.21    0.52
 -10   1   1    2.38    0.56
 -10   1   1    1.95    0.50
 -10   2   1    4.47    0.81
 -10   2   1    3.18    0.69
 -10   2   1    3.60    0.67
 -10   3   1    2.01    0.52
 -10   3   1    1.84    0.45
 -10   4   1    0.64    0.35
 -10   4   1   -0.33    0.36
 -10   5   1    1.65    0.47
 -10   5   1    1.41    0.46
 -10   6   1    2.89    0.62
 -10   6   1    1.77    0.49
 -10   7   1    0.38    0.27
 -10   7   1    0.10    0.18
 -10   8   1    1.44    0.48
 -10   8   1    0.67    0.27
 -10   9   1   -0.14    0.23
 -10  10   1    0.62    0.32
 -10  11   1    1.16    0.46
 -10  12   1    0.71    0.24
 -10  13   1    1.69    0.57
 -10  14   1    1.88    0.59
 -10  15   1    0.35    0.21
 -10  16   1    1.30    0.50
 -10  17   1    0.15    0.18
 -10  18   1    0.24    0.25
 -10  19   1    0.42    0.29
 -10  20   1    0.72    0.40
  -9 -20   1    0.95    0.63
  -9 -19   1   -0.06    0.26
  -9 -18   1    0.99    0.50
  -9 -17   1    0.47    0.42
  -9 -16   1    0.47    0.36
  -9 -15   1    1.12    0.48
  -9 -14   1    6.54    1.04
  -9 -13   1   -0.01    0.18
  -9 -12   1    8.18    1.13
  -9 -11   1    1.73    0.53
  -9 -10   1    0.19    0.21
  -9  -9   1    0.11    0.20
  -9  -8   1    9.00    0.97
  -9  -8   1   13.06    1.28
  -9  -7   1    0.51    0.21
  -9  -7   1    0.40    0.17
  -9  -7   1    0.57    0.25
  -9  -6   1    4.02    0.67
  -9  -6   1    3.58    0.59
  -9  -6   1    2.74    0.50
  -9  -5   1    2.74    0.45
  -9  -5   1    3.88    0.62
  -9  -5   1    4.44    0.69
  -9  -4   1   21.76    1.53
  -9  -4   1   21.10    1.66
  -9  -4   1   16.72    1.22
  -9  -4   1   23.59    1.57
  -9  -3   1    1.44    0.29
  -9  -3   1    2.70    0.55
  -9  -3   1    2.64    0.51
  -9  -3   1    2.80    0.53
  -9  -2   1   17.48    1.45
  -9  -2   1   17.41    1.39
  -9  -2   1   13.25    1.01
  -9  -2   1   17.51    1.33
  -9  -1   1    5.12    0.69
  -9  -1   1    4.56    0.75
  -9  -1   1    4.91    0.72
  -9   0   1   -0.05    0.16
  -9   0   1    0.01    0.15
  -9   0   1    0.16    0.27
  -9   1   1    3.61    0.65
  -9   1   1    3.77    0.67
  -9   2   1   18.02    1.48
  -9   2   1   17.82    1.41
  -9   3   1    2.96    0.60
  -9   3   1    2.52    0.52
  -9   4   1   22.30    1.62
  -9   4   1   22.25    1.60
  -9   5   1    4.89    0.74
  -9   5   1    5.36    0.79
  -9   6   1    3.30    0.59
  -9   6   1    3.83    0.68
  -9   7   1    1.09    0.27
  -9   7   1    0.97    0.39
  -9   8   1   12.12    1.14
  -9   8   1   12.56    1.26
  -9   9   1    0.79    0.37
  -9   9   1    0.11    0.15
  -9  10   1    0.81    0.35
  -9  10   1    0.47    0.30
  -9  11   1    1.63    0.58
  -9  12   1    8.47    1.13
  -9  13   1    0.52    0.36
  -9  14   1    5.65    0.95
  -9  15   1    0.54    0.27
  -9  16   1    0.32    0.30
  -9  17   1    0.33    0.19
  -9  18   1    0.71    0.37
  -9  19   1    0.02    0.18
  -9  20   1    1.23    0.57
  -9  21   1    0.06    0.25
  -8 -21   1    0.24    0.30
  -8 -20   1    0.55    0.55
  -8 -19   1   -0.21    0.30
  -8 -18   1    0.40    0.31
  -8 -17   1    0.75    0.42
  -8 -16   1   -0.08    0.29
  -8 -15   1    2.71    0.64
  -8 -14   1    0.84    0.39
  -8 -13   1    1.70    0.54
  -8 -12   1    2.41    0.57
  -8 -11   1    9.15    1.11
  -8 -10   1    2.77    0.59
  -8  -9   1   13.89    1.27
  -8  -8   1    0.10    0.09
  -8  -8   1    0.37    0.25
  -8  -7   1    6.45    0.83
  -8  -7   1    4.76    0.63
  -8  -6   1   10.82    1.05
  -8  -6   1    8.67    0.89
  -8  -6   1   10.13    0.95
  -8  -5   1   13.34    1.05
  -8  -5   1   16.03    1.19
  -8  -5   1   16.71    1.28
  -8  -4   1    0.63    0.28
  -8  -4   1    0.31    0.09
  -8  -4   1    0.27    0.21
  -8  -3   1    3.71    0.59
  -8  -3   1    3.72    0.62
  -8  -3   1    4.17    0.61
  -8  -3   1    3.33    0.51
  -8  -2   1    1.31    0.27
  -8  -2   1    2.02    0.42
  -8  -2   1    1.71    0.38
  -8  -2   1    1.52    0.42
  -8  -1   1   10.93    1.10
  -8  -1   1   11.51    0.99
  -8  -1   1   11.83    1.07
  -8   0   1   12.34    1.13
  -8   0   1   11.50    1.08
  -8   0   1   12.46    1.03
  -8   1   1   10.19    1.05
  -8   1   1   11.34    0.95
  -8   1   1   10.44    1.02
  -8   2   1    2.16    0.45
  -8   2   1    2.11    0.50
  -8   3   1    3.68    0.59
  -8   3   1    4.21    0.64
  -8   4   1    0.48    0.23
  -8   4   1    0.64    0.24
  -8   5   1   15.60    1.24
  -8   5   1   18.21    1.38
  -8   6   1    9.94    0.97
  -8   6   1   10.45    1.06
  -8   7   1    5.75    0.78
  -8   7   1    5.55    0.74
  -8   8   1   -0.30    0.26
  -8   8   1    0.11    0.15
  -8   9   1   14.72    1.32
  -8   9   1   13.09    1.14
  -8  10   1    1.98    0.49
  -8  10   1    1.91    0.43
  -8  11   1    8.16    1.05
  -8  12   1    2.60    0.58
  -8  13   1    1.17    0.41
  -8  14   1    0.89    0.35
  -8  15   1    3.13    0.72
  -8  16   1    0.15    0.12
  -8  17   1    1.63    0.54
  -8  18   1   -0.38    0.34
  -8  19   1    0.16    0.25
  -8  20   1    0.62    0.37
  -8  21   1    0.54    0.37
  -8  22   1    0.03    0.29
  -8  23   1   -0.18    0.24
  -7 -22   1   -0.11    0.22
  -7 -21   1    0.73    0.44
  -7 -20   1    0.87    0.41
  -7 -19   1    1.46    0.55
  -7 -18   1    2.41    0.62
  -7 -17   1    1.40    0.53
  -7 -16   1    0.80    0.36
  -7 -15   1    2.53    0.61
  -7 -14   1    0.72    0.40
  -7 -13   1   25.58    1.87
  -7 -12   1    0.70    0.32
  -7 -11   1    4.29    0.69
  -7 -10   1    3.09    0.57
  -7  -9   1    6.69    0.83
  -7  -8   1    0.52    0.23
  -7  -7   1   25.13    1.40
  -7  -7   1   31.11    1.77
  -7  -6   1    1.42    0.36
  -7  -6   1    1.35    0.31
  -7  -5   1   13.61    1.06
  -7  -5   1   17.47    1.24
  -7  -5   1   16.39    1.12
  -7  -4   1    6.09    0.68
  -7  -4   1    5.45    0.66
  -7  -4   1    4.59    0.57
  -7  -3   1   44.79    1.97
  -7  -3   1   37.57    1.75
  -7  -3   1   43.11    1.98
  -7  -2   1   16.23    1.18
  -7  -2   1   15.53    1.21
  -7  -2   1   15.71    1.09
  -7  -2   1   13.71    0.96
  -7  -1   1   18.60    1.12
  -7  -1   1   19.65    1.21
  -7  -1   1   19.41    1.37
  -7  -1   1   20.71    1.33
  -7   0   1    0.30    0.23
  -7   0   1    0.16    0.07
  -7   1   1   21.60    1.25
  -7   1   1   20.03    1.36
  -7   2   1   16.26    1.22
  -7   2   1   16.16    1.21
  -7   3   1   41.15    2.01
  -7   3   1   43.04    2.05
  -7   4   1    6.94    0.79
  -7   4   1    6.42    0.73
  -7   5   1   14.78    1.14
  -7   5   1   16.44    1.26
  -7   6   1    1.39    0.37
  -7   6   1    1.54    0.40
  -7   7   1   30.32    1.71
  -7   7   1   33.50    1.87
  -7   8   1    0.61    0.30
  -7   8   1    0.36    0.16
  -7   9   1    5.48    0.68
  -7   9   1    6.21    0.79
  -7  10   1    4.14    0.69
  -7  11   1    4.71    0.74
  -7  12   1    0.28    0.24
  -7  13   1   23.70    1.78
   7 -14  -1    0.96    0.39
  -7  14   1    0.83    0.32
  -7  15   1    2.65    0.65
  -7  16   1    0.55    0.13
  -7  17   1    1.06    0.39
  -7  18   1    1.74    0.57
  -7  19   1    0.53    0.27
  -7  20   1    0.16    0.20
  -7  21   1    0.03    0.30
  -7  22   1   -0.13    0.17
  -7  23   1    0.55    0.32
  -7  23   1    0.75    0.43
  -7  24   1    0.15    0.26
  -6 -23   1   -0.18    0.20
  -6 -22   1    0.51    0.38
  -6 -21   1    0.28    0.38
  -6 -20   1    0.22    0.24
  -6 -19   1    1.26    0.53
  -6 -18   1    0.15    0.27
  -6 -17   1    0.10    0.21
  -6 -16   1    5.23    0.89
  -6 -15   1    0.52    0.17
  -6 -14   1    1.19    0.37
  -6 -13   1    3.09    0.61
  -6 -12   1    5.39    0.77
  -6 -11   1    0.50    0.28
  -6 -10   1   22.51    1.55
  -6  -9   1    4.23    0.64
  -6  -8   1    3.34    0.55
  -6  -7   1   10.77    0.94
  -6  -6   1    2.21    0.37
  -6  -6   1    3.03    0.49
  -6  -5   1   11.59    0.93
  -6  -5   1   10.37    0.83
  -6  -4   1   12.23    0.94
  -6  -4   1   11.91    0.89
  -6  -3   1    2.84    0.43
  -6  -3   1    2.62    0.39
  -6  -3   1    2.68    0.43
  -6  -2   1   31.91    1.48
  -6  -2   1   34.21    1.63
  -6  -2   1   33.45    1.55
  -6  -1   1    1.35    0.28
  -6  -1   1    1.26    0.27
  -6  -1   1    1.45    0.30
  -6  -1   1    1.16    0.29
  -6   0   1   28.09    1.35
  -6   0   1   30.76    1.63
  -6   0   1   30.39    1.42
  -6   1   1    1.31    0.35
  -6   1   1    1.59    0.33
  -6   2   1   33.71    1.68
  -6   2   1   31.29    1.63
  -6   3   1    2.64    0.43
  -6   3   1    3.10    0.47
  -6   4   1   11.64    0.95
  -6   4   1   12.17    0.99
  -6   5   1   11.74    0.96
  -6   5   1   10.97    0.93
  -6   6   1    2.02    0.42
  -6   6   1    2.04    0.43
  -6   7   1   10.06    0.91
  -6   7   1   10.33    0.94
  -6   8   1    3.18    0.52
  -6   8   1    2.88    0.47
  -6   9   1    3.88    0.60
  -6   9   1    4.20    0.60
  -6  10   1   22.68    1.54
  -6  11   1    0.68    0.31
  -6  12   1    4.73    0.71
   6 -13  -1    3.06    0.61
  -6  13   1    4.00    0.69
   6 -14  -1    1.05    0.38
  -6  14   1    1.25    0.40
   6 -15  -1    0.57    0.23
  -6  15   1    0.78    0.37
   6 -16  -1    4.76    0.83
  -6  16   1    6.25    0.94
   6 -17  -1    0.42    0.30
  -6  17   1    0.84    0.34
  -6  18   1   -0.12    0.23
  -6  19   1    0.58    0.48
  -6  20   1    1.23    0.52
  -6  21   1    0.16    0.21
  -6  22   1    0.18    0.29
  -6  23   1   -0.39    0.35
  -6  23   1   -0.08    0.15
  -6  24   1    0.44    0.31
  -5 -24   1    1.48    0.67
  -5 -23   1    0.92    0.56
  -5 -22   1    0.40    0.34
  -5 -21   1    0.16    0.21
  -5 -20   1    0.90    0.44
  -5 -19   1    0.68    0.34
  -5 -18   1    4.81    0.93
  -5 -17   1    1.28    0.48
  -5 -16   1    0.47    0.32
   5  15  -1    1.01    0.32
  -5 -15   1    1.16    0.40
  -5 -14   1    8.75    1.07
   5  14  -1    7.49    0.83
   5  13  -1    2.08    0.42
  -5 -13   1    2.38    0.59
  -5 -12   1    6.44    0.83
   5  12  -1    5.16    0.62
  -5 -11   1    8.22    0.91
   5  11  -1    7.60    0.71
  -5 -10   1    2.64    0.49
   5  10  -1    2.09    0.34
   5   9  -1    0.88    0.20
  -5  -9   1    1.25    0.35
  -5  -8   1    0.73    0.28
  -5  -7   1    2.38    0.44
  -5  -6   1    5.19    0.52
  -5  -6   1    4.96    0.58
  -5  -5   1    5.52    0.60
  -5  -5   1    5.60    0.55
  -5  -4   1   60.83    2.18
  -5  -4   1   59.38    2.09
  -5  -3   1   33.51    1.49
  -5  -3   1   32.80    1.46
  -5  -3   1   32.76    1.47
  -5  -2   1   17.98    1.05
  -5  -2   1   16.96    0.99
  -5  -2   1   16.25    0.97
  -5  -1   1    3.26    0.41
  -5  -1   1    3.49    0.45
  -5  -1   1    3.60    0.43
  -5  -1   1    3.53    0.52
  -5   0   1   -0.13    0.13
  -5   0   1   -0.02    0.11
  -5   0   1    0.18    0.18
  -5   1   1    2.81    0.43
  -5   1   1    2.68    0.37
  -5   2   1   17.93    1.08
  -5   2   1   18.46    1.13
  -5   3   1   36.12    1.65
  -5   3   1   32.88    1.52
  -5   4   1   59.14    2.18
  -5   4   1   58.74    2.23
  -5   5   1    6.42    0.65
  -5   5   1    6.40    0.65
  -5   6   1    5.82    0.63
  -5   6   1    5.38    0.62
  -5   7   1    2.23    0.42
  -5   7   1    1.67    0.34
  -5   8   1    0.13    0.11
  -5   8   1    0.26    0.13
  -5   9   1    1.47    0.38
  -5  10   1    2.33    0.47
  -5  11   1   10.02    1.01
  -5  12   1    7.43    0.88
   5 -12  -1    6.79    0.85
  -5  13   1    2.76    0.55
   5 -13  -1    2.91    0.55
   5 -14  -1    8.64    1.04
  -5  14   1    9.87    1.12
  -5  15   1    1.17    0.39
   5 -15  -1    1.21    0.44
  -5  16   1    0.39    0.28
   5 -16  -1    0.24    0.24
   5 -17  -1    0.89    0.40
  -5  17   1    0.64    0.29
   5 -18  -1    3.58    0.76
  -5  18   1    3.89    0.77
  -5  19   1   -0.04    0.20
   5 -19  -1    0.13    0.22
   5 -20  -1    1.53    0.51
  -5  20   1    1.51    0.57
  -5  21   1   -0.37    0.26
  -5  22   1    0.06    0.31
  -5  22   1    0.28    0.25
  -5  23   1   -0.29    0.38
  -5  24   1    1.76    0.75
  -4 -25   1    1.01    0.48
  -4 -24   1    0.21    0.32
  -4 -23   1    0.89    0.47
  -4 -22   1   -0.38    0.28
  -4 -21   1    2.80    0.73
  -4 -20   1    1.01    0.49
   4  19  -1   -0.03    0.27
  -4 -19   1   -0.05    0.23
   4  18  -1    0.84    0.39
  -4 -18   1    1.30    0.44
   4  17  -1    4.04    0.69
  -4 -17   1    5.90    0.94
  -4 -16   1    0.12    0.22
   4  16  -1   -0.18    0.17
  -4 -15   1    8.90    1.04
   4  15  -1    6.58    0.82
  -4 -14   1    1.81    0.50
   4  14  -1    1.02    0.32
  -4 -13   1    9.29    0.99
   4  13  -1    8.20    0.87
  -4 -12   1    4.60    0.66
   4  12  -1    3.43    0.53
  -4 -11   1   48.98    2.27
   4  11  -1   47.18    1.97
   4  10  -1    8.19    0.70
  -4 -10   1    8.66    0.86
  -4  -9   1    4.42    0.58
   4   9  -1    3.51    0.44
  -4  -8   1   13.12    0.98
   4   8  -1   11.87    0.73
  -4  -7   1    1.93    0.39
   4   7  -1    2.24    0.27
   4   6  -1    3.47    0.29
  -4  -6   1    4.77    0.54
  -4  -5   1   74.99    2.28
  -4  -5   1   79.98    2.53
  -4  -4   1    1.42    0.27
  -4  -4   1    1.73    0.29
  -4  -3   1   51.60    1.78
  -4  -3   1   51.89    1.79
  -4  -2   1    1.03    0.24
  -4  -2   1    1.26    0.24
  -4  -2   1    1.36    0.24
  -4  -1   1    4.27    0.45
  -4  -1   1    3.80    0.39
  -4  -1   1    3.92    0.39
  -4  -1   1    3.80    0.47
  -4   0   1   13.57    0.85
  -4   0   1   12.40    0.84
  -4   0   1   11.84    0.74
  -4   0   1   11.67    0.67
  -4   1   1    3.13    0.43
  -4   1   1    2.78    0.32
  -4   2   1    1.50    0.27
  -4   2   1    1.63    0.30
  -4   3   1   52.06    1.85
  -4   3   1   55.59    2.02
  -4   4   1    1.81    0.33
  -4   4   1    1.34    0.29
  -4   5   1   78.22    2.57
  -4   5   1   81.41    2.58
  -4   6   1    4.54    0.52
  -4   6   1    4.65    0.53
  -4   7   1    2.45    0.40
  -4   7   1    1.89    0.34
  -4   8   1   15.07    1.05
  -4   9   1    4.02    0.56
   4 -10  -1    9.15    0.87
  -4  10   1    9.42    0.92
   4 -11  -1   54.52    2.38
  -4  11   1   54.91    2.41
  -4  12   1    4.55    0.68
   4 -12  -1    3.70    0.59
   4 -13  -1    9.56    1.03
  -4  13   1    8.85    0.97
  -4  14   1    1.13    0.35
   4 -14  -1    1.16    0.32
  -4  15   1    9.24    1.07
   4 -15  -1    8.89    1.06
  -4  16   1    0.29    0.24
   4 -16  -1    0.07    0.13
   4 -17  -1    5.90    0.92
  -4  17   1    5.13    0.87
  -4  18   1    0.55    0.23
   4 -18  -1    0.56    0.29
   4 -19  -1    0.13    0.17
  -4  19   1    0.47    0.31
  -4  20   1    0.51    0.30
   4 -20  -1    0.49    0.36
   4 -21  -1    1.69    0.57
  -4  21   1    2.06    0.65
   4 -22  -1   -0.04    0.12
  -4  22   1    0.31    0.29
  -4  23   1    1.39    0.58
  -4  24   1    0.54    0.32
  -4  25   1    1.14    0.49
  -3 -25   1    0.59    0.39
  -3 -24   1    0.97    0.55
  -3 -23   1    0.97    0.45
   3  23  -1    1.27    0.58
   3  22  -1   -0.03    0.22
  -3 -22   1    0.71    0.43
  -3 -21   1   -0.14    0.24
   3  21  -1    0.10    0.22
   3  20  -1    1.05    0.43
  -3 -20   1    1.34    0.59
  -3 -19   1    0.34    0.38
   3  19  -1    0.32    0.23
  -3 -18   1    2.12    0.53
   3  18  -1    1.79    0.50
   3  17  -1    0.73    0.35
  -3 -17   1    0.66    0.37
  -3 -16   1    5.15    0.83
   3  16  -1    3.65    0.67
  -3 -15   1   10.19    1.14
   3  15  -1    8.99    0.98
  -3 -14   1   25.14    1.71
  -3 -13   1   23.90    1.63
  -3 -12   1    0.09    0.17
  -3 -11   1    3.97    0.59
  -3 -10   1   20.77    1.36
  -3  -9   1    9.63    0.85
  -3  -8   1   61.59    2.32
  -3  -7   1    3.68    0.49
  -3  -6   1   51.58    1.90
  -3  -5   1   14.40    0.86
   3   5  -1   13.55    0.59
  -3  -4   1   12.81    0.77
   3   4  -1   11.63    0.45
  -3  -3   1  251.47    5.64
  -3  -3   1  260.38    5.69
  -3  -2   1   17.93    0.81
  -3  -2   1   17.63    0.54
  -3  -2   1   18.92    0.90
  -3  -1   1  117.57    3.05
  -3  -1   1  123.78    3.10
  -3  -1   1  115.82    2.85
  -3  -1   1  123.64    2.63
  -3  -1   1  116.82    3.17
  -3   0   1    0.19    0.09
  -3   0   1    0.22    0.16
  -3   0   1    0.12    0.13
  -3   0   1    0.08    0.06
  -3   0   1    0.12    0.13
  -3   1   1  128.72    2.98
  -3   1   1  120.83    2.84
  -3   1   1  126.02    3.27
  -3   2   1   20.65    0.90
  -3   2   1   18.94    0.89
  -3   2   1   21.38    1.05
  -3   3   1  266.55    5.91
  -3   3   1  272.29    5.99
  -3   3   1  268.95    6.09
  -3   4   1   13.38    0.83
  -3   4   1   13.87    0.79
  -3   4   1   14.08    0.82
  -3   5   1   15.63    0.87
  -3   5   1   14.58    0.88
  -3   5   1   14.42    0.90
  -3   6   1   52.90    1.91
  -3   6   1   54.05    1.97
  -3   6   1   50.10    1.95
  -3   7   1    4.78    0.58
  -3   7   1    4.20    0.49
   3  -8  -1   62.89    2.24
  -3   8   1   65.28    2.33
   3  -9  -1    9.97    0.85
  -3   9   1   10.12    0.85
  -3  10   1   21.87    1.36
   3 -10  -1   22.60    1.35
  -3  11   1    3.56    0.55
   3 -11  -1    3.95    0.57
   3 -12  -1   -0.05    0.16
  -3  12   1    0.46    0.17
   3 -13  -1   25.40    1.64
  -3  13   1   26.06    1.69
  -3  14   1   24.47    1.68
   3 -14  -1   25.61    1.70
   3 -15  -1   10.32    1.13
  -3  15   1   11.13    1.15
  -3  16   1    3.88    0.72
   3 -16  -1    3.12    0.68
  -3  17   1    0.56    0.35
   3 -17  -1   -0.08    0.22
   3 -18  -1    1.70    0.49
  -3  18   1    2.44    0.62
  -3  19   1    1.21    0.58
   3 -19  -1    0.58    0.38
  -3  20   1    1.11    0.51
   3 -20  -1    1.16    0.51
   3 -21  -1    0.38    0.26
  -3  21   1    0.58    0.43
  -3  22   1    0.95    0.56
   3 -22  -1    0.05    0.16
   3 -23  -1    1.60    0.64
  -3  23   1    1.87    0.64
   3 -24  -1    0.71    0.34
  -3  24   1    0.42    0.34
  -3  25   1   -0.13    0.33
  -2 -26   1    0.70    0.35
   2  25  -1    0.97    0.47
  -2 -25   1    0.38    0.26
   2  24  -1    0.43    0.38
  -2 -24   1    0.18    0.28
  -2 -23   1    0.37    0.31
   2  23  -1    0.89    0.36
  -2 -22   1    3.88    0.91
   2  22  -1    4.42    0.91
   2  21  -1    1.00    0.40
  -2 -21   1    0.94    0.46
   2  20  -1    2.19    0.65
  -2 -20   1    2.41    0.68
  -2 -19   1    4.73    0.92
   2  19  -1    4.74    0.84
  -2 -18   1    3.25    0.67
  -2 -17   1    2.65    0.61
  -2 -16   1   29.45    2.00
  -2 -15   1    0.87    0.34
  -2 -14   1   25.39    1.70
  -2 -13   1   14.11    1.22
  -2 -12   1   40.05    2.07
  -2 -11   1    9.63    0.91
  -2 -10   1   22.62    1.37
  -2  -9   1   10.19    0.89
  -2  -8   1   12.65    0.92
  -2  -7   1   66.17    2.28
  -2  -6   1  253.31    5.91
  -2  -5   1   12.06    0.75
  -2  -4   1   38.55    1.38
  -2  -3   1  103.35    2.54
  -2  -3   1   96.28    2.14
  -2  -2   1  775.71   14.71
  -2  -2   1  758.25   14.99
  -2  -2   1  772.24   15.14
  -2  -1   1  117.41    2.70
  -2  -1   1  121.92    2.98
  -2  -1   1  124.28    2.62
  -2  -1   1  123.12    3.03
  -2  -1   1  124.30    3.01
  -2   0   1  725.94   14.52
  -2   0   1  796.26   15.00
  -2   0   1  801.20   15.10
  -2   0   1  796.66   15.04
  -2   0   1  737.92   14.55
  -2   0   1  791.34   14.70
  -2   1   1  116.48    2.71
  -2   1   1  116.93    2.61
  -2   1   1  114.55    2.93
  -2   1   1  120.83    2.93
  -2   1   1  117.40    2.87
  -2   2   1  796.37   15.72
  -2   2   1  825.69   15.91
  -2   2   1  810.61   15.91
  -2   2   1  792.01   15.58
  -2   3   1   99.36    2.65
  -2   3   1   99.05    2.59
  -2   3   1  100.20    2.46
  -2   4   1   47.69    1.63
  -2   4   1   47.32    1.51
  -2   4   1   49.11    1.66
  -2   5   1   12.19    0.77
   2  -5  -1   12.53    0.66
  -2   5   1   12.57    0.72
  -2   6   1  248.06    5.98
  -2   6   1  261.28    5.86
   2  -6  -1  260.07    5.74
  -2   7   1   65.18    2.20
  -2   7   1   62.93    2.26
   2  -7  -1   67.30    2.14
  -2   8   1   12.82    0.89
   2  -8  -1   12.35    0.85
  -2   8   1   11.10    0.88
  -2   9   1    9.53    0.82
  -2   9   1    9.43    0.84
   2  -9  -1   10.48    0.83
  -2  10   1   24.59    1.41
   2 -10  -1   25.16    1.42
  -2  11   1    9.54    0.90
   2 -11  -1   10.14    0.92
   2 -12  -1   41.14    2.05
  -2  12   1   41.05    2.03
   2 -13  -1   14.66    1.22
  -2  13   1   14.16    1.19
   2 -14  -1   25.61    1.68
  -2  14   1   25.54    1.69
  -2  15   1    1.03    0.39
   2 -15  -1    1.37    0.42
   2 -16  -1   30.48    2.00
  -2  16   1   35.30    2.19
   2 -17  -1    2.62    0.61
   2 -18  -1    2.69    0.63
   2 -19  -1    3.85    0.76
  -2  19   1    4.84    0.89
   2 -20  -1    2.02    0.52
  -2  20   1    1.56    0.53
   2 -21  -1    0.95    0.56
  -2  21   1    1.58    0.52
   2 -22  -1    4.89    0.97
  -2  22   1    5.00    0.98
   2 -23  -1    0.75    0.36
  -2  23   1    1.32    0.55
   2 -24  -1    0.37    0.18
  -2  24   1    0.38    0.38
   2 -25  -1    0.22    0.21
  -2  25   1    0.39    0.37
   2 -26  -1    1.32    0.59
  -2  26   1    1.41    0.69
   1  27  -1    0.20    0.30
   1  26  -1   -0.28    0.28
  -1 -26   1   -0.28    0.29
   1  25  -1    0.66    0.41
  -1 -25   1    1.11    0.53
   1  24  -1    0.27    0.34
  -1 -24   1    0.48    0.37
   1  23  -1   -0.39    0.33
  -1 -23   1    0.31    0.15
   1  22  -1    0.55    0.44
  -1 -22   1    1.20    0.61
  -1 -21   1    2.32    0.74
  -1 -20   1    0.27    0.39
  -1 -19   1   -0.09    0.35
  -1 -18   1    2.57    0.62
  -1 -17   1    0.21    0.23
  -1 -16   1   22.50    1.76
  -1 -15   1   28.34    1.95
  -1 -14   1   17.00    1.40
  -1 -13   1   27.63    1.74
  -1 -12   1   17.91    1.32
  -1 -11   1    2.06    0.47
  -1 -10   1   15.38    1.15
  -1  -9   1   41.15    1.90
  -1  -8   1   22.51    1.28
  -1  -7   1  109.96    3.22
  -1  -6   1   46.60    1.74
  -1  -5   1   44.27    1.60
  -1  -4   1   26.59    1.11
  -1  -3   1   13.20    0.68
  -1  -2   1   39.31    1.19
  -1   0   1    0.28    0.09
  -1   0   1    0.19    0.09
  -1   1   1  292.86    6.09
  -1   2   1   42.40    1.26
  -1   2   1   41.73    1.24
  -1   2   1   37.71    1.02
  -1   2   1   40.48    1.27
  -1   2   1   38.75    1.19
  -1   3   1   17.14    0.78
   1  -3  -1   18.70    0.61
  -1   3   1   17.99    0.77
  -1   3   1   17.79    0.78
  -1   3   1   17.48    0.82
  -1   3   1   17.93    0.68
  -1   4   1   25.19    1.05
  -1   4   1   26.87    0.97
   1  -4  -1   26.84    0.91
  -1   5   1   39.24    1.47
   1  -5  -1   40.72    1.35
  -1   5   1   43.08    1.41
  -1   6   1   46.46    1.61
   1  -6  -1   45.39    1.56
  -1   6   1   44.92    1.67
  -1   7   1  112.53    3.27
  -1   7   1  114.51    3.20
   1  -7  -1  121.53    3.18
   1  -8  -1   23.69    1.22
  -1   8   1   23.31    1.23
  -1   8   1   22.07    1.23
  -1   9   1   39.92    1.82
  -1   9   1   43.02    1.82
   1  -9  -1   42.05    1.77
  -1  10   1   13.67    1.04
   1 -10  -1   16.12    1.08
  -1  10   1   16.33    1.11
   1 -11  -1    1.21    0.30
  -1  11   1    1.14    0.31
  -1  11   1    1.35    0.37
  -1  12   1   19.51    1.35
   1 -12  -1   20.18    1.32
   1 -13  -1   28.03    1.65
   1 -14  -1   15.59    1.26
   1 -15  -1   26.03    1.73
  -1  16   1   21.71    1.70
   1 -16  -1   21.68    1.65
   1 -17  -1    0.42    0.13
  -1  17   1    0.12    0.24
   1 -18  -1    3.40    0.69
  -1  18   1    2.34    0.60
   1 -19  -1   -0.24    0.20
  -1  19   1    0.62    0.37
  -1  20   1   -0.08    0.21
   1 -20  -1    0.09    0.16
  -1  21   1    1.97    0.62
   1 -21  -1    1.30    0.47
  -1  22   1    1.28    0.53
   1 -22  -1    0.54    0.44
  -1  23   1   -0.45    0.28
   1 -23  -1    0.13    0.19
  -1  24   1    0.91    0.44
   1 -24  -1    1.04    0.45
   1 -25  -1    0.96    0.54
  -1  25   1    0.59    0.38
   1 -26  -1    0.47    0.36
  -1  26   1   -0.11    0.32
   1 -27  -1   -0.29    0.28
   0  27  -1    1.69    0.70
   0 -26   1    0.40    0.25
   0  26  -1    0.12    0.19
   0 -25   1    0.62    0.38
   0  25  -1    0.58    0.43
   0  24  -1    0.35    0.35
   0 -24   1    0.00    0.27
   0 -23   1    0.01    0.27
   0 -22   1    0.52    0.39
   0 -21   1    5.22    0.99
   0 -20   1    0.29    0.27
   0 -19   1    1.56    0.49
   0 -18   1    0.19    0.31
   0 -17   1    9.42    1.19
   0 -16   1    0.64    0.36
   0 -15   1   71.75    3.24
   0 -14   1    0.13    0.14
   0 -13   1    3.82    0.65
   0  12  -1   -0.05    0.22
   0 -12   1   -0.13    0.15
   0 -11   1  114.69    3.92
   0  11  -1  123.49    3.96
   0  10  -1    0.83    0.34
   0 -10   1    0.07    0.21
   0   9  -1  173.13    4.71
   0  -9   1  164.96    4.70
   0  -8   1    0.21    0.13
   0   8  -1    0.01    0.13
   0  -7   1    5.78    0.62
   0   7  -1    5.64    0.58
   0   6  -1    0.54    0.17
   0  -6   1    0.31    0.21
   0   5  -1  986.07   19.48
   0   4  -1    0.06    0.09
   0   3  -1   27.60    0.99
   0   2  -1    0.22    0.09
   0   2   1    0.16    0.09
   0  -2  -1    0.06    0.05
   0   3   1   28.50    1.03
   0   3   1   29.46    0.92
   0  -3  -1   28.65    0.94
   0   3   1   30.59    1.08
   0   4   1    0.03    0.07
   0   4   1   -0.04    0.11
   0  -4  -1    0.26    0.10
   0   4   1    0.01    0.10
   0   5   1  912.91   18.24
   0   5   1  934.07   17.80
   0  -5  -1  916.40   18.02
   0   5   1  913.81   18.13
   0   6   1    0.05    0.06
   0  -6  -1   -0.01    0.14
   0   6   1   -0.23    0.12
   0   7   1    5.06    0.50
   0  -7  -1    5.13    0.50
   0   7   1    5.03    0.56
   0  -8  -1    0.08    0.12
   0   8   1   -0.09    0.20
   0   8   1    0.07    0.14
   0   9   1  152.05    4.25
   0  -9  -1  162.77    4.24
   0   9   1  155.04    4.35
   0  10   1    0.08    0.11
   0  10   1    0.31    0.21
   0 -10  -1    0.22    0.16
   0 -11  -1  109.46    3.44
   0  11   1  104.37    3.45
   0  11   1  105.73    3.54
   0 -12  -1   -0.08    0.18
   0  12   1    0.07    0.16
   0  12   1    0.28    0.22
   0 -13  -1    4.65    0.65
   0  13   1    3.18    0.56
   0 -14  -1    0.81    0.32
   0  14   1    0.55    0.35
   0  15   1   66.94    3.08
   0 -15  -1   70.96    2.99
   0 -16  -1    0.66    0.35
   0  16   1    0.36    0.37
   0 -17  -1    7.92    1.00
   0  17   1    7.64    1.03
   0  18   1   -0.55    0.27
   0 -18  -1    0.21    0.18
   0 -19  -1    2.40    0.67
   0  19   1    1.76    0.55
   0  20   1    0.00    0.15
   0 -20  -1   -0.18    0.13
   0  21   1    4.67    0.90
   0 -21  -1    5.49    0.98
   0  22   1   -0.17    0.33
   0 -22  -1   -0.36    0.32
   0  23   1   -0.43    0.34
   0 -23  -1    0.12    0.26
   0 -24  -1    0.08    0.29
   0  24   1    0.89    0.43
   0  25   1    1.56    0.57
   0 -25  -1    1.62    0.60
   0  26   1   -0.03    0.22
   0 -26  -1    0.13    0.21
   0 -27  -1    0.97    0.53
   1 -26   1    0.66    0.42
  -1  26  -1   -0.48    0.38
   1 -25   1    1.23    0.63
   1 -24   1    0.96    0.55
   1 -23   1    0.34    0.28
   1 -22   1    1.17    0.56
   1 -21   1    0.66    0.43
   1 -20   1   -0.17    0.33
   1 -19   1    0.48    0.32
   1 -18   1    3.06    0.74
   1 -17   1    0.31    0.18
  -1  16  -1   25.20    1.92
   1 -16   1   24.45    1.87
  -1  15  -1   31.10    2.02
   1 -15   1   28.20    1.95
  -1  14  -1   16.32    1.39
   1 -14   1   17.75    1.48
  -1  13  -1   27.27    1.78
   1 -13   1   28.71    1.84
   1 -12   1   18.86    1.44
  -1  12  -1   18.00    1.37
   1 -11   1    1.74    0.43
  -1  11  -1    1.39    0.37
  -1  10  -1   14.98    1.12
   1 -10   1   15.71    1.19
  -1   9  -1   40.32    1.89
   1  -9   1   43.42    1.97
  -1   8  -1   23.74    1.31
  -1   7  -1  102.83    3.11
  -1   6  -1   48.15    1.79
  -1   5  -1   45.14    1.63
  -1   4  -1   25.25    1.10
  -1   3  -1   12.51    0.70
  -1   2  -1   40.26    1.26
  -1   1  -1  276.51    5.69
  -1   0  -1    0.39    0.15
   1   1   1  295.19    6.08
  -1  -1  -1  291.89    6.06
   1   2   1   39.78    1.24
  -1  -2  -1   38.36    1.22
   1   3   1   16.23    0.73
  -1  -3  -1   16.92    0.77
   1   3   1   16.40    0.78
   1   4   1   25.61    0.99
   1   4   1   24.48    1.07
  -1  -4  -1   25.86    1.03
   1   5   1   39.66    1.41
   1   5   1   44.97    1.57
  -1  -5  -1   42.52    1.52
  -1  -6  -1   44.85    1.61
   1   6   1   42.58    1.51
   1   6   1   48.66    1.69
   1   6   1   37.80    1.05
   1   7   1  113.22    3.14
   1   7   1   96.56    2.32
  -1  -7  -1  115.18    3.04
   1   7   1  110.32    2.93
   1   8   1   20.25    1.08
  -1  -8  -1   22.25    1.14
   1   8   1   20.98    1.18
   1   8   1   17.30    0.67
   1   9   1   40.87    1.67
   1   9   1   38.39    1.75
   1   9   1   31.80    1.05
  -1  -9  -1   40.72    1.70
   1  10   1   14.16    1.06
  -1 -10  -1   14.94    1.04
   1  10   1   13.51    0.99
   1  10   1   11.26    0.57
   1  11   1    0.84    0.30
  -1 -11  -1    1.11    0.32
   1  11   1    1.39    0.38
   1  11   1    0.71    0.15
   1  12   1   17.89    1.31
   1  12   1   12.94    0.68
  -1 -12  -1   16.88    1.23
   1  12   1   17.78    1.23
   1  13   1   29.16    1.66
   1  13   1   25.88    1.66
  -1 -13  -1   26.55    1.61
   1  14   1   13.51    1.22
  -1 -14  -1   14.25    1.20
  -1 -15  -1   27.39    1.75
   1  15   1   25.70    1.80
  -1 -16  -1   20.41    1.59
   1  16   1   19.25    1.61
   1  17   1   -0.04    0.17
  -1 -17  -1   -0.20    0.24
  -1 -18  -1    3.40    0.69
   1  18   1    2.27    0.56
  -1 -19  -1    0.75    0.38
   1  19   1    0.27    0.27
   1  20   1   -0.24    0.31
  -1 -20  -1   -0.06    0.16
   1  21   1    0.93    0.42
  -1 -21  -1    1.50    0.52
   1  22   1    1.48    0.51
  -1 -22  -1    1.02    0.45
   1  23   1    0.87    0.38
  -1 -23  -1    0.69    0.47
   1  24   1    0.60    0.43
  -1 -24  -1    0.94    0.49
  -1 -25  -1    0.48    0.33
   1  25   1    0.70    0.48
  -1 -26  -1    0.01    0.21
   1  26   1    0.14    0.23
   1  27   1    0.60    0.46
   2 -26   1    0.65    0.50
   2 -25   1    0.59    0.32
   2 -24   1   -0.18    0.39
   2 -23   1    0.55    0.41
   2 -22   1    5.70    1.12
   2 -21   1    0.73    0.38
   2 -20   1    2.53    0.75
  -2  19  -1    5.99    1.04
   2 -19   1    4.26    0.89
   2 -18   1    2.54    0.64
  -2  18  -1    3.05    0.71
  -2  17  -1    3.91    0.80
   2 -17   1    2.47    0.68
   2 -16   1   31.03    2.19
  -2  16  -1   33.52    2.20
   2 -15   1    0.68    0.29
  -2  15  -1    0.58    0.22
  -2  14  -1   25.80    1.79
   2 -14   1   24.99    1.82
   2 -13   1   14.69    1.32
  -2  13  -1   14.16    1.29
  -2  12  -1   42.25    2.18
   2 -12   1   43.61    2.31
  -2  11  -1    9.98    0.98
  -2  10  -1   22.56    1.45
  -2   9  -1    9.66    0.89
  -2   8  -1   12.92    0.97
  -2   7  -1   62.85    2.30
  -2   6  -1  269.03    6.32
  -2   5  -1   13.57    0.87
  -2   4  -1   41.55    1.57
  -2   3  -1  115.33    3.01
  -2   2  -1  832.51   16.44
  -2   1  -1  127.29    3.15
  -2   0  -1  842.35   16.63
  -2  -1  -1  121.14    2.98
   2   1   1  116.66    2.85
  -2  -2  -1  782.50   15.76
   2   2   1  803.79   15.58
  -2  -3  -1   96.72    2.66
   2   3   1   97.03    2.47
   2   4   1   43.92    1.45
  -2  -4  -1   47.74    1.64
   2   5   1   11.12    0.75
   2   5   1   10.58    0.62
  -2  -5  -1   10.32    0.73
   2   6   1  239.47    5.49
   2   6   1  247.04    5.78
  -2  -6  -1  257.58    5.84
   2   7   1   62.20    2.02
  -2  -7  -1   68.43    2.30
   2   7   1   68.37    2.30
   2   8   1   11.44    0.77
   2   8   1   12.77    0.93
  -2  -8  -1   11.82    0.88
   2   9   1    8.13    0.78
   2   9   1    8.73    0.71
  -2  -9  -1    9.09    0.80
   2  10   1   24.48    1.44
  -2 -10  -1   26.30    1.45
   2  10   1   24.08    1.29
   2  11   1    8.25    0.79
   2  11   1    9.07    0.90
  -2 -11  -1    9.34    0.87
   2  12   1   39.14    2.01
   2  12   1   37.19    1.84
  -2 -12  -1   37.25    1.96
   2  13   1   12.35    1.06
   2  13   1   13.17    1.19
  -2 -13  -1   14.10    1.17
  -2 -14  -1   25.30    1.64
   2  14   1   23.49    1.67
   2  15   1    1.08    0.42
  -2 -15  -1    1.16    0.34
   2  16   1   28.94    1.98
  -2 -16  -1   30.91    1.98
  -2 -17  -1    3.57    0.70
   2  17   1    3.67    0.73
   2  18   1    2.44    0.62
  -2 -18  -1    2.73    0.67
   2  19   1    3.44    0.74
  -2 -19  -1    4.28    0.79
  -2 -20  -1    1.68    0.59
   2  20   1    2.30    0.64
  -2 -21  -1    1.00    0.28
   2  21   1    0.73    0.42
   2  22   1    4.61    0.96
  -2 -22  -1    5.36    0.98
  -2 -23  -1    0.58    0.42
   2  23   1    0.79    0.42
   2  24   1    0.42    0.30
  -2 -24  -1    0.89    0.53
  -2 -25  -1    0.51    0.37
   2  25   1    0.14    0.17
  -2 -26  -1    1.44    0.64
   2  26   1    0.40    0.33
   2  27   1    0.21    0.25
   3 -26   1    0.27    0.30
   3 -25   1    0.78    0.41
   3 -24   1    0.53    0.52
   3 -23   1    2.37    0.80
   3 -22   1    0.65    0.38
  -3  21  -1    0.47    0.44
   3 -21   1    0.35    0.39
  -3  20  -1    1.87    0.62
   3 -20   1    1.36    0.60
  -3  19  -1    0.49    0.26
   3 -19   1    0.51    0.38
   3 -18   1    1.53    0.52
  -3  18  -1    2.29    0.65
  -3  17  -1    0.24    0.22
   3 -17   1    0.01    0.17
   3 -16   1    3.84    0.79
  -3  16  -1    4.05    0.76
  -3  15  -1   11.02    1.25
   3 -15   1   10.50    1.27
  -3  14  -1   29.12    1.94
   3 -14   1   26.68    1.93
   3 -13   1   28.39    1.90
  -3  13  -1   24.14    1.74
  -3  12  -1    0.15    0.16
  -3  11  -1    4.21    0.65
  -3  10  -1   21.68    1.48
  -3   9  -1   10.97    0.97
  -3   8  -1   64.79    2.55
  -3   7  -1    4.14    0.55
  -3   6  -1   56.22    2.13
  -3   5  -1   16.28    1.01
  -3   4  -1   14.57    0.94
  -3   4  -1   12.81    0.52
  -3   3  -1  260.69    5.58
  -3   3  -1  222.13    4.73
  -3   2  -1   17.26    0.96
  -3   2  -1   16.68    0.64
  -3   1  -1  120.08    3.22
  -3   1  -1  115.23    3.18
  -3   0  -1    0.51    0.22
  -3  -1  -1  131.55    3.43
   3   2   1   19.22    0.87
  -3  -2  -1   19.29    1.03
   3   3   1  266.46    5.75
  -3  -3  -1  260.80    6.09
  -3  -4  -1   14.25    0.90
   3   4   1   14.27    0.75
  -3  -5  -1   14.60    0.94
   3   5   1   14.83    0.75
   3   6   1   48.45    1.60
  -3  -6  -1   48.91    1.92
   3   7   1    3.63    0.39
  -3  -7  -1    4.09    0.51
   3   8   1   60.01    2.25
   3   8   1   56.93    1.93
  -3  -8  -1   59.73    2.28
  -3  -9  -1    9.99    0.89
   3   9   1    8.56    0.67
   3   9   1    8.72    0.81
   3  10   1   21.62    1.18
  -3 -10  -1   21.48    1.36
   3  10   1   22.31    1.39
  -3 -11  -1    4.38    0.63
   3  11   1    4.57    0.63
   3  11   1    3.72    0.50
  -3 -12  -1    0.22    0.20
   3  12   1   -0.26    0.20
   3  12   1    0.43    0.23
   3  13   1   24.14    1.45
   3  13   1   25.54    1.67
  -3 -13  -1   23.81    1.66
   3  14   1   22.79    1.66
  -3 -14  -1   25.39    1.71
   3  15   1   10.13    1.11
  -3 -15  -1   10.72    1.15
  -3 -16  -1    5.10    0.81
   3  16   1    3.56    0.69
   3  17   1   -0.02    0.14
  -3 -17  -1    0.21    0.14
  -3 -18  -1    1.26    0.47
   3  18   1    2.08    0.56
   3  19   1    0.21    0.17
  -3 -19  -1    0.23    0.14
  -3 -20  -1    1.80    0.55
   3  20   1    1.22    0.49
  -3 -21  -1    0.04    0.19
   3  21   1    0.39    0.23
  -3 -22  -1    0.65    0.27
   3  22   1    0.47    0.34
  -3 -23  -1    1.58    0.62
   3  23   1    0.80    0.41
  -3 -24  -1    0.23    0.27
   3  24   1    1.02    0.51
   3  25   1   -0.23    0.22
  -3 -25  -1    0.16    0.30
  -3 -26  -1   -0.35    0.31
   3  26   1    0.11    0.15
   4 -26   1    0.65    0.43
   4 -25   1    0.97    0.53
   4 -24   1    0.25    0.33
   4 -23   1    0.57    0.52
  -4  23  -1    0.91    0.48
  -4  22  -1   -0.17    0.18
   4 -22   1    0.11    0.24
   4 -21   1    2.31    0.73
  -4  21  -1    2.51    0.75
  -4  20  -1    0.76    0.33
   4 -20   1    0.67    0.42
  -4  19  -1    0.49    0.32
   4 -19   1    0.37    0.32
   4 -18   1    1.06    0.44
  -4  18  -1    1.41    0.59
   4 -17   1    4.82    0.95
  -4  17  -1    6.87    1.08
  -4  16  -1    0.10    0.36
   4 -16   1   -0.32    0.27
   4 -15   1    8.40    1.17
  -4  15  -1    8.49    1.08
  -4  14  -1    1.91    0.50
  -4  13  -1    8.07    1.01
  -4  12  -1    4.07    0.71
  -4  11  -1   54.64    2.54
  -4  10  -1    9.13    0.98
  -4   9  -1    3.82    0.61
  -4   8  -1   13.01    1.08
  -4   7  -1    2.12    0.43
  -4   6  -1    4.01    0.58
  -4   5  -1   71.62    1.96
  -4   5  -1   82.94    2.73
  -4   4  -1    1.50    0.20
  -4   4  -1    1.68    0.33
  -4   3  -1   45.50    1.41
  -4   3  -1   48.70    1.94
  -4   2  -1    0.89    0.26
  -4   2  -1    1.05    0.19
  -4   1  -1    3.52    0.49
  -4   0  -1   11.34    0.86
  -4  -1  -1    2.87    0.41
  -4  -2  -1    0.85    0.23
   4   3   1   57.63    1.81
  -4  -3  -1   58.73    2.13
   4   4   1    1.70    0.25
  -4  -4  -1    1.84    0.32
  -4  -5  -1   77.87    2.67
   4   5   1   77.22    2.20
   4   6   1    3.70    0.37
  -4  -6  -1    3.72    0.51
  -4  -7  -1    1.19    0.15
   4   7   1    2.29    0.30
  -4  -7  -1    2.81    0.49
   4   8   1   11.84    0.75
  -4  -8  -1   13.17    1.02
  -4  -9  -1    4.23    0.61
   4   9   1    4.01    0.44
   4  10   1    8.42    0.67
  -4 -10  -1    8.98    0.88
  -4 -11  -1   51.06    2.39
   4  11   1   46.41    1.91
   4  11   1   53.01    2.32
  -4 -12  -1    3.92    0.64
   4  12   1    3.84    0.53
   4  12   1    3.14    0.56
  -4 -13  -1    9.68    1.03
   4  13   1    7.60    0.75
   4  13   1    9.03    0.98
   4  14   1    1.16    0.36
  -4 -14  -1    0.91    0.29
   4  15   1    8.79    1.06
  -4 -15  -1    8.99    1.12
  -4 -16  -1    0.55    0.37
   4  16   1    0.15    0.18
  -4 -17  -1    5.70    0.89
   4  17   1    4.90    0.84
   4  18   1    0.75    0.38
  -4 -18  -1    1.14    0.38
   4  19   1   -0.18    0.22
  -4 -19  -1   -0.18    0.22
   4  20   1    0.20    0.16
  -4 -20  -1    0.92    0.44
  -4 -21  -1    1.90    0.59
   4  21   1    1.92    0.60
   4  22   1    0.56    0.27
  -4 -22  -1    0.50    0.39
  -4 -23  -1    0.41    0.40
   4  23   1    0.58    0.36
  -4 -24  -1    0.34    0.33
  -4 -25  -1    1.82    0.68
   5 -25   1    0.57    0.35
   5 -24   1    1.39    0.55
  -5  24  -1    0.81    0.50
   5 -23   1    0.59    0.45
  -5  23  -1    0.27    0.31
   5 -22   1    0.29    0.34
  -5  22  -1    0.39    0.24
   5 -21   1   -0.06    0.27
  -5  21  -1   -0.14    0.34
   5 -20   1    1.48    0.56
  -5  20  -1    1.48    0.63
   5 -19   1   -0.21    0.25
  -5  19  -1    0.15    0.33
   5 -18   1    3.41    0.79
  -5  18  -1    4.55    0.90
  -5  17  -1    1.39    0.46
   5 -17   1    1.40    0.54
  -5  16  -1    0.06    0.14
   5 -16   1    0.85    0.47
  -5  15  -1    1.98    0.57
  -5  14  -1   11.27    1.25
  -5  13  -1    3.04    0.60
  -5  12  -1    6.75    0.90
  -5  11  -1    8.34    0.98
  -5  10  -1    2.51    0.56
  -5   9  -1    0.93    0.35
  -5   8  -1    0.03    0.23
  -5   7  -1    2.03    0.42
  -5   6  -1    5.22    0.71
  -5   6  -1    4.51    0.41
  -5   5  -1    6.52    0.74
  -5   5  -1    4.73    0.42
  -5   4  -1   59.56    2.33
  -5   4  -1   54.63    1.77
  -5   3  -1   35.95    1.69
  -5   3  -1   29.29    1.21
  -5   2  -1   16.62    1.14
  -5   2  -1   15.18    0.85
  -5   1  -1    3.29    0.51
  -5   0  -1    0.10    0.14
  -5  -1  -1    2.55    0.43
  -5  -1  -1    1.35    0.14
  -5  -2  -1   16.41    1.13
  -5  -3  -1   36.84    1.74
   5   3   1   36.78    1.41
  -5  -4  -1   61.88    2.41
   5   4   1   60.67    1.93
   5   5   1    6.58    0.52
  -5  -5  -1    6.80    0.75
  -5  -6  -1    6.05    0.68
   5   6   1    5.17    0.44
  -5  -7  -1    2.29    0.48
   5   7   1    1.77    0.25
  -5  -8  -1    0.35    0.21
  -5  -8  -1    0.15    0.07
   5   8   1    0.32    0.13
  -5  -9  -1    1.88    0.41
   5   9   1    1.38    0.25
   5  10   1    1.80    0.29
  -5 -10  -1    2.96    0.54
   5  11   1    8.27    0.69
  -5 -11  -1    9.02    0.99
   5  12   1    5.36    0.59
  -5 -12  -1    6.92    0.89
  -5 -13  -1    2.60    0.52
  -5 -14  -1    8.94    1.07
  -5 -15  -1    1.72    0.44
  -5 -16  -1    0.31    0.26
   5  16   1   -0.06    0.17
  -5 -17  -1    0.81    0.26
   5  17   1    0.85    0.34
   5  18   1    3.39    0.68
  -5 -18  -1    4.51    0.85
   5  19   1   -0.15    0.28
  -5 -19  -1   -0.28    0.35
  -5 -20  -1    1.56    0.55
   5  20   1    1.48    0.54
  -5 -21  -1    0.43    0.46
  -5 -22  -1    0.48    0.33
  -5 -23  -1   -0.37    0.34
  -5 -24  -1    2.29    0.74
  -6  24  -1    0.14    0.33
   6 -24   1   -0.29    0.20
   6 -23   1    0.25    0.34
  -6  23  -1    0.16    0.29
   6 -22   1   -0.16    0.31
  -6  22  -1    0.58    0.51
  -6  21  -1   -0.43    0.47
   6 -21   1   -0.27    0.16
   6 -20   1    0.80    0.48
  -6  20  -1    0.52    0.44
  -6  19  -1    0.36    0.29
   6 -19   1    0.86    0.49
  -6  18  -1    0.46    0.15
   6 -18   1    0.65    0.33
   6 -17   1    0.83    0.34
  -6  17  -1   -0.29    0.30
  -6  16  -1    5.92    0.99
  -6  15  -1    0.80    0.33
  -6  14  -1    1.37    0.47
  -6  13  -1    3.12    0.70
  -6  12  -1    6.60    0.92
  -6  11  -1    0.65    0.38
  -6  10  -1   25.23    1.74
  -6   9  -1    3.41    0.65
  -6   8  -1    3.48    0.63
  -6   7  -1   11.55    1.08
  -6   7  -1    8.40    0.63
  -6   6  -1    2.65    0.52
  -6   6  -1    2.12    0.31
  -6   5  -1   11.53    1.02
  -6   5  -1    9.06    0.66
  -6   4  -1    9.49    0.70
  -6   4  -1   10.45    0.95
  -6   3  -1    2.33    0.34
  -6   3  -1    3.13    0.51
  -6   2  -1   31.44    1.43
  -6   2  -1   35.80    1.83
  -6   1  -1    1.09    0.31
  -6   1  -1    1.09    0.35
  -6   0  -1   32.35    1.72
  -6  -1  -1    1.54    0.37
  -6  -2  -1   20.98    0.80
  -6  -2  -1   34.32    1.73
   6   3   1    3.76    0.50
  -6  -3  -1    3.31    0.53
   6   4   1   12.43    0.78
  -6  -4  -1   11.58    1.00
  -6  -5  -1   11.60    1.01
   6   5   1   11.11    0.71
   6   6   1    1.80    0.27
  -6  -6  -1    2.45    0.47
  -6  -7  -1   11.31    1.06
   6   7   1    8.72    0.58
  -6  -8  -1    1.90    0.26
  -6  -8  -1    3.61    0.57
   6   8   1    2.43    0.30
  -6  -9  -1    3.99    0.63
  -6 -10  -1   24.24    1.65
  -6 -11  -1   -0.02    0.24
  -6 -12  -1    5.81    0.84
  -6 -13  -1    4.22    0.75
  -6 -14  -1    0.93    0.36
  -6 -15  -1    1.69    0.57
  -6 -16  -1    5.21    0.93
  -6 -17  -1    0.81    0.42
  -6 -18  -1    0.22    0.17
  -6 -19  -1    0.45    0.32
  -6 -20  -1    0.99    0.49
  -6 -21  -1    0.49    0.39
  -6 -22  -1    0.07    0.22
  -6 -23  -1   -0.04    0.28
  -7  23  -1    0.40    0.40
  -7  22  -1   -0.40    0.35
   7 -22   1   -0.03    0.26
   7 -21   1    0.36    0.33
  -7  21  -1    1.21    0.62
   7 -20   1   -0.04    0.23
  -7  20  -1   -0.02    0.21
   7 -19   1    1.01    0.51
  -7  19  -1    0.70    0.47
   7 -18   1    2.12    0.68
  -7  18  -1    1.93    0.63
  -7  17  -1    1.39    0.47
  -7  16  -1    0.69    0.40
  -7  15  -1    2.21    0.59
  -7  14  -1    1.46    0.48
  -7  13  -1   24.65    1.97
  -7  12  -1    0.44    0.18
  -7  11  -1    6.41    0.93
  -7  10  -1    2.35    0.63
  -7   9  -1    7.10    0.96
  -7   8  -1    0.90    0.34
  -7   8  -1    0.43    0.15
  -7   7  -1   34.19    1.98
  -7   7  -1   24.80    1.25
  -7   6  -1    1.95    0.47
  -7   6  -1    1.18    0.25
  -7   5  -1   12.96    0.88
  -7   5  -1   16.07    1.32
  -7   4  -1    5.38    0.74
  -7   4  -1    5.20    0.57
  -7   3  -1   44.99    2.19
  -7   3  -1   37.48    1.67
  -7   2  -1   16.04    1.30
  -7   2  -1   13.27    0.95
  -7   1  -1   18.56    1.16
  -7   1  -1   20.75    1.41
  -7   1  -1   20.31    1.44
  -7   0  -1   -0.08    0.11
  -7  -1  -1   23.57    1.53
  -7  -2  -1    8.44    0.47
  -7  -2  -1   17.91    1.31
   7   3   1   43.66    1.66
  -7  -3  -1   47.30    2.17
   7   4   1    6.86    0.61
  -7  -4  -1    6.48    0.81
   7   5   1   15.22    0.89
  -7  -5  -1   17.44    1.32
  -7  -6  -1    1.12    0.35
  -7  -7  -1   36.05    2.04
  -7  -8  -1    0.91    0.32
  -7  -9  -1    6.35    0.90
  -7 -10  -1    3.14    0.66
  -7 -11  -1    4.75    0.76
  -7 -12  -1    0.61    0.30
  -7 -13  -1   26.17    1.99
  -7 -14  -1    0.23    0.33
  -7 -15  -1    1.62    0.55
  -7 -16  -1    0.97    0.45
  -7 -17  -1    0.57    0.40
  -7 -18  -1    2.69    0.71
  -7 -19  -1    0.67    0.25
  -7 -20  -1   -0.16    0.34
  -7 -21  -1    0.14    0.27
  -7 -22  -1   -0.02    0.17
  -8  22  -1    1.12    0.60
  -8  21  -1    0.18    0.23
  -8  20  -1   -0.12    0.17
   8 -19   1   -0.08    0.33
  -8  19  -1   -0.07    0.27
  -8  18  -1   -0.01    0.26
  -8  17  -1    1.47    0.60
  -8  16  -1    0.41    0.33
  -8  15  -1    2.45    0.68
  -8  14  -1    1.53    0.50
  -8  13  -1    1.20    0.42
  -8  12  -1    1.72    0.54
  -8  11  -1    9.48    1.17
  -8  10  -1    2.67    0.58
  -8   9  -1   15.16    1.43
  -8   8  -1    0.34    0.31
  -8   7  -1    6.04    0.90
  -8   6  -1    7.38    0.71
  -8   6  -1   11.25    1.18
  -8   5  -1   12.51    0.95
  -8   5  -1   18.40    1.46
  -8   4  -1    0.25    0.12
  -8   4  -1    0.72    0.24
  -8   3  -1    3.52    0.50
  -8   3  -1    4.36    0.70
  -8   2  -1    1.54    0.45
  -8   2  -1    1.61    0.36
  -8   1  -1   12.33    1.19
  -8   1  -1    9.53    0.88
  -8   0  -1    9.75    0.90
  -8   0  -1   12.32    1.17
  -8  -1  -1   10.97    1.11
  -8  -2  -1    2.51    0.54
  -8  -3  -1    4.72    0.72
   8   3   1    4.53    0.54
  -8  -4  -1    0.79    0.32
  -8  -5  -1   19.73    1.50
  -8  -6  -1   11.93    1.19
  -8  -7  -1    6.05    0.86
  -8  -8  -1    0.45    0.28
  -8  -9  -1   16.41    1.47
  -8 -10  -1    2.54    0.58
  -8 -11  -1    7.78    1.05
  -8 -12  -1    3.05    0.69
  -8 -13  -1    2.18    0.64
  -8 -14  -1    0.57    0.29
  -8 -15  -1    3.78    0.81
  -8 -16  -1    0.65    0.38
  -8 -17  -1    0.72    0.35
  -8 -18  -1   -0.04    0.19
  -8 -19  -1    0.11    0.33
  -8 -20  -1    0.11    0.35
  -8 -21  -1    0.82    0.47
  -9  20  -1    1.08    0.54
  -9  19  -1    0.01    0.21
  -9  18  -1    1.14    0.48
  -9  17  -1    1.14    0.51
  -9  16  -1    0.58    0.39
  -9  15  -1    1.26    0.53
  -9  14  -1    7.82    1.19
  -9  13  -1   -0.04    0.15
  -9  12  -1    8.81    1.23
  -9  11  -1    1.48    0.45
  -9  10  -1    0.33    0.24
  -9   9  -1    0.45    0.18
  -9   8  -1   15.25    1.50
  -9   7  -1    0.58    0.22
  -9   6  -1    4.55    0.83
  -9   5  -1    4.35    0.77
  -9   4  -1   24.22    1.85
  -9   4  -1   18.98    1.29
  -9   3  -1    2.76    0.60
  -9   3  -1    1.92    0.40
  -9   2  -1   19.81    1.63
  -9   2  -1   15.13    1.17
  -9   1  -1    4.33    0.62
  -9   1  -1    4.50    0.81
  -9   0  -1    0.02    0.25
  -9   0  -1    0.40    0.16
  -9   0  -1   -0.38    0.27
  -9  -1  -1    3.94    0.66
  -9  -1  -1    3.11    0.55
  -9  -2  -1   20.69    1.63
  -9  -3  -1    2.56    0.58
  -9  -4  -1   23.78    1.78
  -9  -5  -1    6.00    0.89
  -9  -6  -1    5.00    0.80
  -9  -7  -1    0.95    0.32
  -9  -8  -1   15.40    1.47
  -9  -9  -1    1.35    0.48
  -9 -10  -1    0.96    0.39
  -9 -11  -1    0.43    0.40
  -9 -12  -1    7.78    1.12
  -9 -13  -1    0.40    0.28
  -9 -14  -1    7.57    1.18
  -9 -15  -1    1.80    0.59
  -9 -16  -1    0.58    0.29
  -9 -17  -1    0.51    0.28
  -9 -18  -1    0.79    0.47
  -9 -19  -1    0.55    0.41
  -9 -20  -1    0.68    0.43
 -10  19  -1    0.56    0.35
 -10  18  -1    0.72    0.46
 -10  17  -1   -0.23    0.23
 -10  16  -1    1.18    0.48
 -10  15  -1    0.50    0.44
 -10  14  -1    1.56    0.57
 -10  13  -1    0.83    0.35
 -10  12  -1    1.31    0.47
 -10  11  -1    0.59    0.26
 -10  10  -1    0.84    0.40
 -10   9  -1    0.86    0.37
 -10   8  -1    0.43    0.33
 -10   7  -1    0.42    0.36
 -10   6  -1    2.15    0.61
 -10   5  -1    0.71    0.31
 -10   4  -1    0.11    0.22
 -10   3  -1    3.05    0.66
 -10   2  -1    4.24    0.82
 -10   2  -1    2.27    0.48
 -10   1  -1    2.06    0.60
 -10   1  -1    1.88    0.46
 -10   0  -1    6.54    1.01
 -10   0  -1    5.20    0.75
 -10  -1  -1    1.86    0.43
 -10  -1  -1    2.17    0.55
 -10  -2  -1    4.53    0.80
 -10  -2  -1    2.54    0.55
 -10  -3  -1    1.98    0.53
 -10  -4  -1    1.05    0.34
 -10  -5  -1    1.31    0.48
 -10  -6  -1    2.86    0.68
 -10  -7  -1   -0.32    0.28
 -10  -8  -1    0.86    0.35
 -10  -9  -1    0.46    0.30
 -10 -10  -1    0.34    0.25
 -10 -11  -1    1.72    0.58
 -10 -12  -1    1.12    0.52
 -10 -13  -1    1.30    0.47
 -10 -14  -1    1.47    0.61
 -10 -15  -1    0.27    0.34
 -10 -16  -1    1.31    0.52
 -10 -17  -1    0.74    0.46
 -10 -18  -1    0.10    0.32
 -11  17  -1   -0.09    0.18
 -11  16  -1   -0.85    0.45
 -11  15  -1    0.68    0.45
 -11  14  -1    0.60    0.40
 -11  13  -1    3.43    0.87
 -11  12  -1    0.44    0.37
 -11  11  -1    0.25    0.33
 -11  10  -1    0.81    0.43
 -11   9  -1    2.30    0.57
 -11   8  -1    0.44    0.43
 -11   7  -1    3.81    0.82
 -11   6  -1    0.44    0.27
 -11   5  -1    0.75    0.38
 -11   4  -1    0.71    0.38
 -11   3  -1    2.37    0.68
 -11   2  -1    0.83    0.42
 -11   1  -1    0.26    0.23
 -11   0  -1    0.05    0.22
 -11  -1  -1    0.35    0.22
 -11  -1  -1    0.09    0.32
 -11  -1  -1    0.06    0.15
 -11  -2  -1    0.82    0.31
 -11  -2  -1   -0.03    0.21
 -11  -3  -1    1.81    0.47
 -11  -3  -1    4.40    0.82
 -11  -4  -1    0.60    0.40
 -11  -5  -1    0.81    0.35
 -11  -6  -1   -0.20    0.25
 -11  -7  -1    4.60    0.86
 -11  -8  -1    0.29    0.30
 -11  -9  -1    2.75    0.67
 -11 -10  -1    0.56    0.35
 -11 -11  -1    1.02    0.51
 -11 -12  -1    0.24    0.18
 -11 -13  -1    4.47    0.98
 -11 -14  -1    1.41    0.56
 -11 -15  -1    0.61    0.45
 -11 -16  -1    0.08    0.33
 -11 -17  -1    0.45    0.33
 -12  15  -1    0.38    0.29
 -12  14  -1    0.20    0.23
 -12  13  -1    1.36    0.62
 -12  12  -1    1.05    0.54
 -12  11  -1    1.40    0.50
 -12  10  -1    0.27    0.36
 -12   9  -1   -0.17    0.34
 -12   8  -1    0.54    0.39
 -12   7  -1    1.28    0.56
 -12   6  -1   -0.27    0.33
 -12   5  -1    2.53    0.75
 -12   4  -1   -0.19    0.37
 -12   3  -1    0.90    0.45
 -12   2  -1    0.12    0.18
 -12   1  -1    1.18    0.44
 -12   0  -1    1.51    0.49
 -12  -1  -1    1.57    0.58
 -12  -2  -1    0.36    0.34
 -12  -2  -1    0.02    0.17
 -12  -3  -1    0.99    0.42
 -12  -3  -1    1.55    0.57
 -12  -4  -1    0.20    0.23
 -12  -4  -1    0.54    0.28
 -12  -5  -1    2.34    0.67
 -12  -5  -1    1.31    0.47
 -12  -6  -1    0.16    0.14
 -12  -7  -1    0.68    0.35
 -12  -8  -1    0.25    0.37
 -12  -9  -1    0.00    0.28
 -12 -10  -1    0.77    0.39
 -12 -11  -1    1.49    0.62
 -12 -12  -1    0.78    0.44
 -12 -13  -1    0.88    0.46
 -12 -14  -1    0.40    0.35
 -12 -15  -1    0.28    0.33
 -13  12  -1    0.85    0.48
 -13  11  -1   -0.19    0.39
 -13  10  -1    0.59    0.42
 -13   9  -1    0.26    0.45
 -13   8  -1    1.67    0.64
 -13   7  -1    0.69    0.42
 -13   6  -1    0.22    0.30
 -13   5  -1   -0.12    0.21
 -13   4  -1    1.57    0.59
 -13   3  -1    1.15    0.47
 -13   2  -1    1.58    0.57
 -13   1  -1    0.60    0.42
 -13   0  -1    0.75    0.41
 -13  -1  -1    0.33    0.33
 -13  -2  -1    1.16    0.48
 -13  -3  -1    1.60    0.56
 -13  -3  -1    1.52    0.57
 -13  -4  -1    1.34    0.50
 -13  -5  -1   -0.15    0.23
 -13  -6  -1    0.10    0.14
 -13  -7  -1    0.22    0.27
 -13  -7  -1    0.30    0.38
 -13  -8  -1    1.31    0.48
 -13  -9  -1    0.29    0.27
 -13 -10  -1    0.23    0.17
 -13 -11  -1   -0.06    0.24
 -13 -12  -1    1.29    0.58
 -14   7  -1    0.25    0.26
 -14   6  -1    0.46    0.34
 -14   5  -1    0.80    0.47
 -14   4  -1    0.41    0.34
 -14   3  -1    0.28    0.18
 -14   2  -1    0.08    0.18
 -14   1  -1    0.59    0.26
 -14   0  -1    2.51    0.76
 -14  -1  -1    0.19    0.21
 -14  -2  -1    0.45    0.36
 -14  -3  -1    0.05    0.27
 -14  -4  -1    0.08    0.40
 -14  -5  -1    0.02    0.21
 -14  -5  -1   -0.25    0.22
 -14  -6  -1    0.23    0.28
 -14  -7  -1    0.53    0.40
 -14  -8  -1   -0.24    0.29
 -14  -9  -1    0.01    0.28
 -14  -7   2    0.08    0.29
 -14  -6   2    0.28    0.27
 -14  -5   2    0.77    0.44
 -14  -4   2    0.00    0.14
 -14  -4   2   -0.27    0.22
 -14  -3   2    0.00    0.15
 -14  -3   2   -0.07    0.21
 -14  -2   2   -0.26    0.25
 -14  -2   2    0.25    0.26
 -14  -1   2    0.60    0.36
 -14  -1   2    0.33    0.34
 -14  -1   2    0.70    0.31
 -14   0   2   -0.42    0.39
 -14   1   2    0.31    0.26
 -14   2   2    0.35    0.36
 -14   3   2    0.18    0.23
 -14   4   2   -0.30    0.33
 -14   5   2    0.40    0.32
 -14   6   2    0.15    0.18
 -13 -11   2    0.62    0.53
 -13 -10   2    0.31    0.32
 -13  -9   2    1.34    0.51
 -13  -8   2    0.12    0.16
 -13  -7   2    1.83    0.62
 -13  -6   2   -0.41    0.28
 -13  -5   2    0.16    0.18
 -13  -4   2    0.71    0.41
 -13  -3   2    1.05    0.46
 -13  -3   2    1.29    0.47
 -13  -2   2    0.06    0.18
 -13  -2   2   -0.07    0.12
 -13  -1   2    0.19    0.33
 -13  -1   2    0.22    0.24
 -13  -1   2    0.26    0.27
 -13   0   2    0.61    0.35
 -13   0   2    0.18    0.29
 -13   0   2   -0.25    0.35
 -13   1   2    0.14    0.22
 -13   1   2    0.08    0.17
 -13   1   2    0.59    0.32
 -13   2   2    0.18    0.17
 -13   2   2    0.36    0.35
 -13   2   2   -0.14    0.26
 -13   3   2    1.24    0.48
 -13   3   2    1.89    0.65
 -13   3   2    0.88    0.41
 -13   4   2    0.03    0.23
 -13   5   2    0.68    0.42
 -13   6   2    0.53    0.37
 -13   7   2    0.34    0.30
 -13   8   2    0.33    0.35
 -13   9   2    0.76    0.50
 -13  10   2   -0.22    0.31
 -12 -12   2    0.00    0.20
 -12 -11   2    0.60    0.46
 -12 -10   2    0.55    0.33
 -12  -9   2    0.02    0.22
 -12  -8   2    0.17    0.34
 -12  -7   2    0.51    0.39
 -12  -6   2    0.55    0.41
 -12  -5   2    0.52    0.18
 -12  -4   2    0.22    0.27
 -12  -4   2   -0.10    0.26
 -12  -3   2    0.49    0.35
 -12  -3   2    0.46    0.37
 -12  -2   2    0.08    0.23
 -12  -2   2   -0.04    0.19
 -12  -2   2   -0.04    0.14
 -12  -1   2    0.33    0.29
 -12  -1   2    0.36    0.19
 -12  -1   2   -0.09    0.15
 -12   0   2    1.46    0.51
 -12   0   2    0.98    0.35
 -12   0   2    1.19    0.35
 -12   1   2    0.52    0.32
 -12   1   2    0.29    0.20
 -12   1   2    0.80    0.42
 -12   2   2    0.11    0.28
 -12   2   2    0.49    0.29
 -12   2   2    0.62    0.37
 -12   3   2    0.09    0.22
 -12   3   2    0.13    0.14
 -12   3   2    0.31    0.22
 -12   4   2    0.57    0.37
 -12   4   2    0.92    0.52
 -12   4   2    0.65    0.36
 -12   5   2    0.16    0.16
 -12   5   2    0.66    0.36
 -12   5   2    0.47    0.29
 -12   6   2    0.37    0.34
 -12   6   2    0.11    0.13
 -12   6   2    0.31    0.23
 -12   7   2    0.38    0.34
 -12   7   2    0.50    0.37
 -12   8   2    0.09    0.24
 -12   9   2   -0.22    0.29
 -12  10   2    0.11    0.28
 -12  11   2    0.06    0.28
 -12  12   2    0.04    0.24
 -12  13   2    0.47    0.42
 -11 -17   2    0.50    0.35
 -11 -16   2    0.36    0.29
 -11 -15   2   -0.19    0.26
 -11 -14   2    0.77    0.37
 -11 -13   2   -0.14    0.12
 -11 -12   2    0.58    0.32
 -11 -11   2    0.24    0.28
 -11 -10   2    1.34    0.52
 -11 -10   2    1.60    0.50
 -11  -9   2    0.26    0.27
 -11  -9   2    0.96    0.49
 -11  -8   2    4.45    0.94
 -11  -8   2    4.57    0.83
 -11  -7   2   -0.03    0.16
 -11  -6   2    0.24    0.34
 -11  -5   2    0.04    0.18
 -11  -5   2    0.17    0.30
 -11  -4   2    0.63    0.33
 -11  -4   2    1.06    0.40
 -11  -3   2    1.06    0.43
 -11  -3   2    1.02    0.46
 -11  -2   2    4.89    0.87
 -11  -2   2    4.74    0.88
 -11  -1   2    0.27    0.28
 -11  -1   2    0.59    0.32
 -11  -1   2    0.46    0.32
 -11   0   2    0.16    0.28
 -11   0   2    0.14    0.22
 -11   0   2    0.25    0.40
 -11   1   2    0.39    0.17
 -11   1   2    0.47    0.33
 -11   1   2    0.59    0.33
 -11   2   2    4.59    0.81
 -11   2   2    6.03    1.00
 -11   2   2    4.78    0.89
 -11   3   2    0.68    0.30
 -11   3   2    0.92    0.35
 -11   3   2    0.44    0.15
 -11   4   2    0.47    0.25
 -11   4   2    0.81    0.44
 -11   4   2    0.84    0.36
 -11   5   2    0.22    0.20
 -11   5   2    0.31    0.22
 -11   5   2    0.04    0.26
 -11   6   2    0.71    0.39
 -11   6   2    0.92    0.31
 -11   6   2    0.92    0.48
 -11   7   2    0.23    0.25
 -11   7   2    0.37    0.25
 -11   7   2    0.06    0.16
 -11   8   2    4.78    0.92
 -11   8   2    3.74    0.73
 -11   8   2    4.31    0.78
 -11   9   2    0.60    0.38
 -11   9   2    0.36    0.29
 -11  10   2    0.75    0.39
 -11  10   2    1.73    0.51
 -11  11   2    0.03    0.17
 -11  11   2    0.21    0.18
 -11  12   2    0.95    0.48
 -11  13   2   -0.43    0.30
 -11  14   2    0.87    0.50
 -11  15   2    0.08    0.23
 -11  16   2    0.18    0.31
 -10 -19   2    0.01    0.28
 -10 -18   2    0.31    0.41
 -10 -17   2    1.47    0.53
 -10 -16   2    0.28    0.26
 -10 -15   2    0.39    0.33
 -10 -14   2    1.13    0.48
 -10 -13   2    1.15    0.40
 -10 -12   2    0.05    0.19
 -10 -11   2    1.90    0.51
 -10 -10   2   -0.13    0.15
 -10  -9   2    0.06    0.10
 -10  -8   2   -0.04    0.21
 -10  -8   2   -0.51    0.34
 -10  -7   2    4.22    0.71
 -10  -7   2    4.34    0.85
 -10  -7   2    3.36    0.62
 -10  -6   2    0.06    0.19
 -10  -6   2    0.47    0.30
 -10  -6   2    0.20    0.15
 -10  -6   2    0.38    0.37
 -10  -5   2    4.30    0.75
 -10  -5   2    4.26    0.86
 -10  -5   2    3.31    0.60
 -10  -5   2    4.71    0.74
 -10  -4   2    1.71    0.42
 -10  -4   2    2.09    0.57
 -10  -4   2    1.66    0.48
 -10  -3   2    2.43    0.60
 -10  -3   2    1.20    0.45
 -10  -2   2    2.01    0.53
 -10  -2   2    1.89    0.53
 -10  -1   2    1.12    0.39
 -10  -1   2    1.81    0.52
 -10   0   2    4.15    0.74
 -10   0   2    3.82    0.69
 -10   0   2    4.01    0.74
 -10   1   2    1.74    0.46
 -10   1   2    1.40    0.40
 -10   1   2    1.87    0.55
 -10   2   2    1.41    0.44
 -10   2   2    1.30    0.40
 -10   2   2    1.35    0.44
 -10   3   2    2.55    0.65
 -10   3   2    1.94    0.50
 -10   3   2    1.57    0.45
 -10   4   2    1.23    0.45
 -10   4   2    1.88    0.48
 -10   4   2    1.19    0.42
 -10   5   2    5.66    0.96
 -10   5   2    4.32    0.74
 -10   5   2    4.90    0.79
 -10   6   2   -0.09    0.24
 -10   6   2   -0.21    0.23
 -10   6   2    0.15    0.35
 -10   7   2    2.96    0.64
 -10   7   2    4.01    0.80
 -10   7   2    4.70    0.78
 -10   8   2   -0.25    0.26
 -10   8   2    0.02    0.18
 -10   8   2    0.17    0.21
 -10   9   2    0.14    0.28
 -10   9   2    0.33    0.18
 -10   9   2    0.30    0.18
 -10  10   2    0.26    0.33
 -10  10   2   -0.03    0.15
 -10  10   2    0.31    0.23
 -10  11   2    1.42    0.43
 -10  11   2    2.70    0.72
 -10  11   2    1.47    0.44
 -10  12   2    0.00    0.33
 -10  12   2    0.35    0.24
 -10  13   2    0.60    0.39
 -10  13   2    2.17    0.58
 -10  14   2    1.39    0.50
 -10  15   2    0.22    0.18
 -10  15   2    0.58    0.38
 -10  16   2    0.24    0.19
 -10  16   2   -0.01    0.15
 -10  17   2    0.06    0.18
 -10  17   2    0.37    0.25
 -10  18   2    0.21    0.37
 -10  18   2   -0.07    0.21
 -10  19   2   -0.03    0.20
  -9 -20   2    1.11    0.48
  -9 -19   2    1.12    0.48
  -9 -18   2    0.64    0.36
  -9 -17   2    0.93    0.43
  -9 -16   2   -0.08    0.27
  -9 -15   2    1.37    0.49
  -9 -14   2    0.02    0.15
  -9 -13   2    5.09    0.88
  -9 -12   2   -0.01    0.16
  -9 -11   2    1.66    0.48
  -9 -10   2    2.10    0.53
  -9  -9   2    5.48    0.84
  -9  -9   2    7.84    0.98
  -9  -8   2    1.50    0.40
  -9  -8   2    1.60    0.43
  -9  -7   2    7.23    0.91
  -9  -7   2   10.27    1.07
  -9  -6   2    0.98    0.33
  -9  -6   2    0.73    0.31
  -9  -6   2    0.85    0.35
  -9  -6   2    1.10    0.44
  -9  -5   2   -0.03    0.17
  -9  -5   2    0.28    0.18
  -9  -5   2    0.06    0.12
  -9  -5   2    0.17    0.27
  -9  -4   2    1.54    0.45
  -9  -4   2    0.98    0.35
  -9  -4   2    1.41    0.38
  -9  -4   2    0.41    0.31
  -9  -3   2    7.90    0.89
  -9  -3   2    7.81    0.83
  -9  -3   2    9.32    1.13
  -9  -3   2   10.04    1.11
  -9  -2   2    1.73    0.40
  -9  -2   2    1.56    0.33
  -9  -2   2    1.40    0.42
  -9  -2   2    2.37    0.55
  -9  -1   2   13.42    1.30
  -9  -1   2   13.11    1.06
  -9  -1   2   12.27    1.28
  -9   0   2   -0.09    0.13
  -9   0   2    0.03    0.12
  -9   0   2    0.28    0.20
  -9   1   2   13.23    1.24
  -9   1   2   13.53    1.31
  -9   1   2   13.01    1.25
  -9   2   2    0.97    0.35
  -9   2   2    1.78    0.48
  -9   2   2    1.27    0.42
  -9   3   2    8.34    0.95
  -9   3   2    9.46    1.12
  -9   3   2    8.67    1.05
  -9   4   2    1.52    0.48
  -9   4   2    0.99    0.38
  -9   4   2    1.23    0.40
  -9   5   2    0.35    0.21
  -9   5   2    0.57    0.29
  -9   5   2    0.58    0.29
  -9   6   2    0.92    0.31
  -9   6   2    0.80    0.35
  -9   6   2    1.11    0.43
  -9   7   2   11.69    1.31
  -9   7   2    9.89    1.08
  -9   7   2   10.78    1.15
  -9   8   2    1.90    0.47
  -9   8   2    2.31    0.58
  -9   8   2    1.60    0.42
  -9   9   2    6.64    0.91
  -9   9   2    7.19    0.94
  -9   9   2    7.97    1.09
  -9  10   2    1.58    0.46
  -9  10   2    2.46    0.53
  -9  10   2    1.94    0.55
  -9  11   2    1.12    0.38
  -9  11   2    1.56    0.52
  -9  12   2    0.54    0.34
  -9  12   2    0.14    0.24
  -9  13   2    4.67    0.81
  -9  13   2    4.70    0.94
  -9  14   2    0.08    0.21
  -9  14   2   -0.10    0.30
  -9  15   2    0.76    0.33
  -9  15   2    0.56    0.38
  -9  16   2    0.19    0.23
  -9  16   2    0.30    0.21
  -9  16   2   -0.09    0.18
  -9  17   2    0.07    0.19
  -9  17   2    0.72    0.39
  -9  18   2    0.55    0.47
  -9  18   2    0.37    0.26
  -9  19   2    1.14    0.53
  -9  19   2    1.07    0.49
  -9  20   2    0.78    0.51
  -9  20   2    0.96    0.48
  -8 -21   2    0.74    0.43
  -8 -20   2    0.92    0.42
  -8 -19   2    0.54    0.33
  -8 -18   2    1.10    0.55
  -8 -17   2    0.47    0.21
  -8 -16   2    2.04    0.63
  -8 -15   2    1.01    0.39
  -8 -14   2    2.42    0.62
  -8 -13   2    0.09    0.18
  -8 -12   2    1.80    0.46
  -8 -11   2    3.26    0.64
  -8 -10   2    9.05    1.04
  -8  -9   2    2.07    0.49
  -8  -8   2    1.48    0.42
  -8  -7   2    2.53    0.48
  -8  -7   2    2.09    0.49
  -8  -6   2    9.51    1.02
  -8  -6   2    9.34    0.98
  -8  -6   2   11.08    1.03
  -8  -5   2    0.68    0.30
  -8  -5   2    0.94    0.27
  -8  -5   2    0.54    0.23
  -8  -5   2    0.66    0.26
  -8  -4   2    5.30    0.72
  -8  -4   2    5.32    0.75
  -8  -4   2    5.83    0.86
  -8  -4   2    5.85    0.70
  -8  -3   2    6.65    0.86
  -8  -3   2    6.25    0.75
  -8  -3   2    6.31    0.92
  -8  -3   2    6.97    0.74
  -8  -2   2    1.37    0.34
  -8  -2   2    1.30    0.35
  -8  -2   2    1.50    0.41
  -8  -2   2    1.25    0.37
  -8  -1   2    3.33    0.49
  -8  -1   2    3.49    0.64
  -8  -1   2    3.17    0.55
  -8  -1   2    3.65    0.62
  -8   0   2   29.71    1.86
  -8   0   2   29.29    1.88
  -8   0   2   27.08    1.47
  -8   1   2    2.75    0.51
  -8   1   2    3.03    0.58
  -8   1   2    2.75    0.43
  -8   1   2    3.30    0.63
  -8   2   2    0.92    0.31
  -8   2   2    1.68    0.44
  -8   2   2    1.02    0.37
  -8   3   2    6.77    0.80
  -8   3   2    5.93    0.80
  -8   3   2    6.58    0.86
  -8   4   2    5.42    0.73
  -8   4   2    6.11    0.87
  -8   4   2    5.75    0.78
  -8   5   2    0.51    0.26
  -8   5   2    0.31    0.19
  -8   5   2    0.50    0.22
  -8   6   2   10.40    1.13
  -8   6   2   10.28    1.07
  -8   6   2    9.99    1.00
  -8   7   2    2.15    0.44
  -8   7   2    2.63    0.56
  -8   7   2    2.55    0.51
  -8   8   2    1.28    0.37
  -8   8   2    1.97    0.53
  -8   8   2    1.68    0.42
  -8   9   2    2.02    0.45
  -8   9   2    2.25    0.49
  -8  10   2    8.14    0.95
  -8  10   2    7.88    1.01
  -8  11   2    2.55    0.55
  -8  12   2    1.61    0.46
  -8  13   2    0.90    0.38
  -8  14   2    3.13    0.66
  -8  15   2    0.67    0.39
  -8  15   2    0.13    0.19
  -8  16   2    1.79    0.60
  -8  16   2    2.18    0.59
  -8  17   2    0.70    0.38
  -8  17   2    0.09    0.16
  -8  17   2    0.58    0.32
  -8  18   2    0.01    0.22
  -8  18   2    0.22    0.30
  -8  18   2    0.00    0.28
  -8  19   2   -0.06    0.14
  -8  19   2   -0.32    0.26
  -8  20   2    1.65    0.62
  -8  20   2    0.03    0.14
  -8  21   2   -0.09    0.23
  -8  21   2    0.66    0.45
  -8  22   2   -0.22    0.27
  -7 -22   2    1.58    0.62
  -7 -21   2   -0.16    0.27
  -7 -20   2    0.47    0.23
  -7 -19   2    0.33    0.21
  -7 -18   2    2.50    0.72
  -7 -17   2    1.19    0.53
  -7 -16   2    0.67    0.48
  -7 -15   2    0.66    0.30
  -7 -14   2    6.79    0.97
  -7 -13   2    0.02    0.18
  -7 -12   2    9.07    1.08
  -7 -11   2    3.30    0.62
  -7 -10   2    1.46    0.41
  -7  -9   2    1.71    0.41
  -7  -8   2   10.94    1.01
  -7  -7   2    3.31    0.57
  -7  -6   2    9.54    0.98
  -7  -6   2   10.99    0.97
  -7  -5   2    0.68    0.27
  -7  -5   2    0.66    0.24
  -7  -5   2    0.50    0.21
  -7  -4   2   23.51    1.37
  -7  -4   2   21.78    1.58
  -7  -4   2   22.80    1.49
  -7  -4   2   21.42    1.39
  -7  -3   2    3.22    0.58
  -7  -3   2    2.48    0.76
  -7  -3   2    3.05    0.58
  -7  -3   2    2.40    0.42
  -7  -2   2   45.81    2.12
  -7  -2   2   49.30    2.31
  -7  -2   2   50.75    2.45
  -7  -2   2   47.94    1.95
  -7  -1   2    3.12    0.44
  -7  -1   2    3.42    0.55
  -7  -1   2    4.46    0.70
  -7  -1   2    3.72    0.59
  -7   0   2    0.16    0.13
  -7   0   2    0.25    0.19
  -7   0   2    0.08    0.06
  -7   0   2   -0.22    0.19
  -7   1   2    2.01    0.45
  -7   1   2    2.46    0.28
  -7   1   2    3.08    0.53
  -7   1   2    2.92    0.41
  -7   2   2   47.90    2.14
  -7   2   2   46.17    1.64
  -7   2   2   50.65    2.38
  -7   2   2   50.87    2.37
  -7   3   2    2.29    0.43
  -7   3   2    2.40    0.51
  -7   3   2    2.89    0.53
  -7   4   2   22.87    1.57
  -7   4   2   23.88    1.58
  -7   4   2   21.69    1.36
  -7   5   2    0.48    0.15
  -7   5   2    1.05    0.28
  -7   5   2    0.84    0.21
  -7   6   2   10.35    0.95
  -7   6   2   11.04    1.10
  -7   6   2   10.95    1.04
  -7   7   2    3.70    0.62
  -7   7   2    4.34    0.60
  -7   7   2    4.09    0.67
  -7   8   2   10.11    0.97
  -7   8   2   10.14    1.05
  -7   9   2    1.43    0.38
  -7   9   2    1.43    0.37
  -7  10   2    1.47    0.37
  -7  10   2    1.90    0.45
  -7  11   2    2.82    0.57
  -7  12   2   10.32    1.10
  -7  13   2    0.10    0.23
  -7  14   2    6.42    0.90
  -7  15   2    0.33    0.27
  -7  16   2    1.10    0.42
  -7  17   2    0.68    0.38
  -7  17   2    0.54    0.36
  -7  17   2    1.01    0.50
  -7  18   2    2.05    0.66
  -7  18   2    2.60    0.71
  -7  18   2    2.64    0.65
  -7  19   2    0.68    0.33
  -7  19   2    0.80    0.44
  -7  19   2    0.80    0.40
  -7  20   2    0.74    0.37
  -7  20   2    0.91    0.41
  -7  20   2    1.11    0.51
  -7  21   2   -0.45    0.40
  -7  21   2   -0.06    0.22
  -7  21   2    0.35    0.34
  -7  22   2    1.27    0.53
  -6 -23   2    0.20    0.23
  -6 -22   2   -0.18    0.27
  -6 -21   2    0.40    0.40
  -6 -20   2    0.28    0.32
  -6 -19   2    0.80    0.45
  -6 -18   2    0.76    0.51
  -6 -17   2    4.41    0.88
  -6 -16   2    0.44    0.22
  -6 -15   2    1.38    0.47
  -6 -14   2    0.02    0.29
  -6 -13   2    3.81    0.73
  -6 -12   2    3.44    0.65
  -6 -11   2   48.20    2.43
  -6 -10   2   13.78    1.19
  -6  -9   2   28.39    1.69
  -6  -8   2    0.56    0.16
  -6  -7   2   16.28    1.16
  -6  -6   2   11.04    0.91
  -6  -5   2   26.07    1.50
  -6  -5   2   27.04    1.44
  -6  -4   2    8.54    0.84
  -6  -4   2    8.60    0.85
  -6  -4   2    8.22    0.73
  -6  -3   2    9.10    0.88
  -6  -3   2    8.44    0.89
  -6  -3   2    8.99    0.86
  -6  -3   2    8.91    0.74
  -6  -2   2    2.15    0.33
  -6  -2   2    2.33    0.45
  -6  -2   2    2.25    0.41
  -6  -2   2    2.65    0.46
  -6  -1   2   26.16    1.44
  -6  -1   2   26.04    1.60
  -6  -1   2   26.06    1.51
  -6  -1   2   24.15    1.18
  -6   0   2   26.39    1.52
  -6   0   2   25.24    1.41
  -6   0   2   24.70    1.12
  -6   0   2   27.69    1.59
  -6   0   2   19.81    0.80
  -6   1   2   25.35    1.12
  -6   1   2   21.73    0.93
  -6   1   2   25.84    1.53
  -6   1   2   25.92    1.53
  -6   2   2    1.94    0.36
  -6   2   2    2.71    0.47
  -6   2   2    2.39    0.48
  -6   2   2    2.26    0.30
  -6   3   2    9.42    0.80
  -6   3   2    9.73    0.93
  -6   3   2   11.24    0.99
  -6   3   2    9.65    0.69
  -6   4   2    7.59    0.73
  -6   4   2    8.87    0.89
  -6   4   2    8.72    0.87
  -6   5   2   27.31    1.46
  -6   5   2   28.11    1.69
  -6   5   2   27.23    1.62
  -6   6   2   11.41    0.93
  -6   6   2   10.28    0.97
  -6   6   2   11.04    1.04
  -6   7   2   15.65    1.22
  -6   7   2   15.15    1.10
  -6   8   2    0.08    0.11
  -6   8   2    0.39    0.15
  -6   9   2   31.93    1.75
  -6   9   2   34.90    1.95
  -6  10   2   13.10    1.12
   6 -10  -2   11.89    0.92
   6 -11  -2   36.30    1.81
  -6  11   2   42.72    2.16
  -6  12   2    4.62    0.69
  -6  13   2    2.89    0.61
  -6  14   2    0.21    0.24
  -6  15   2    1.79    0.52
  -6  16   2    0.54    0.27
  -6  17   2    4.60    0.82
  -6  17   2    4.81    0.92
  -6  17   2    3.77    0.82
  -6  18   2    0.36    0.27
  -6  18   2    0.63    0.31
  -6  18   2   -0.01    0.15
  -6  19   2    0.24    0.27
  -6  19   2   -0.03    0.16
  -6  19   2    0.52    0.22
  -6  20   2    0.03    0.16
  -6  20   2   -0.08    0.19
  -6  20   2    0.26    0.25
  -6  21   2    0.58    0.34
  -6  21   2    0.62    0.22
  -6  21   2    0.24    0.18
  -6  22   2   -0.12    0.27
  -6  22   2   -0.36    0.33
  -6  23   2    0.18    0.25
  -5 -24   2    0.35    0.38
  -5 -23   2    0.88    0.54
  -5 -22   2   -0.25    0.24
  -5 -21   2    0.22    0.21
  -5 -20   2    0.30    0.20
  -5 -19   2    2.78    0.72
  -5 -18   2    0.75    0.32
  -5 -17   2    1.13    0.53
  -5 -16   2    1.36    0.46
  -5 -15   2    9.31    1.11
  -5 -14   2    3.60    0.67
  -5 -13   2   21.32    1.59
   5  12  -2   10.33    0.84
  -5 -12   2   15.01    1.26
  -5 -11   2    8.48    0.93
   5  11  -2    6.15    0.59
   5  10  -2    2.13    0.31
  -5 -10   2    2.77    0.50
   5   9  -2   22.83    1.02
  -5  -9   2   31.49    1.69
  -5  -8   2   -0.13    0.17
   5   8  -2    0.07    0.05
  -5  -7   2    2.24    0.40
  -5  -6   2    1.53    0.32
  -5  -5   2   32.01    1.51
  -5  -4   2   38.15    1.05
  -5  -4   2   43.61    1.90
  -5  -4   2   44.67    1.72
  -5  -3   2   64.44    1.69
  -5  -3   2   71.79    2.52
  -5  -3   2   69.19    2.51
  -5  -3   2   70.84    2.66
  -5  -3   2   67.32    2.21
  -5  -2   2   22.10    1.27
  -5  -2   2   21.41    1.30
  -5  -2   2   21.89    0.86
  -5  -2   2   23.34    1.39
  -5  -2   2   20.99    1.05
  -5  -1   2    6.39    0.65
  -5  -1   2    7.04    0.72
  -5  -1   2    6.67    0.48
  -5  -1   2    6.24    0.71
  -5  -1   2    6.09    0.52
  -5   0   2    0.09    0.06
  -5   0   2    0.47    0.17
  -5   0   2    0.26    0.19
  -5   0   2    0.00    0.04
  -5   0   2    0.08    0.06
  -5   0   2    0.14    0.18
  -5   1   2    8.32    0.82
  -5   1   2    8.77    0.79
  -5   1   2    7.64    0.49
  -5   1   2    8.82    0.64
  -5   1   2    7.58    0.52
  -5   2   2   24.82    1.43
  -5   2   2   23.65    1.21
  -5   2   2   24.61    1.20
  -5   2   2   23.36    1.03
  -5   2   2   25.83    1.46
  -5   3   2   68.59    2.32
  -5   3   2   74.32    2.26
  -5   3   2   74.56    2.74
  -5   3   2   72.92    2.45
  -5   3   2   76.50    2.78
  -5   4   2   41.85    1.71
  -5   4   2   44.30    2.01
  -5   4   2   41.80    1.97
  -5   4   2   41.30    1.66
  -5   4   2   43.44    1.83
  -5   5   2   32.93    1.72
  -5   5   2   31.96    1.59
  -5   5   2   31.64    1.47
  -5   5   2   33.11    1.71
  -5   6   2    1.39    0.31
  -5   6   2    1.50    0.30
  -5   6   2    1.83    0.37
  -5   6   2    2.14    0.43
  -5   7   2    2.39    0.40
  -5   7   2    3.21    0.55
  -5   7   2    2.93    0.49
  -5   7   2    3.19    0.51
  -5   8   2    0.10    0.10
  -5   8   2    0.19    0.15
   5  -8  -2    0.14    0.15
  -5   8   2    0.07    0.11
  -5   9   2   31.23    1.63
   5  -9  -2   28.42    1.39
   5 -10  -2    2.10    0.39
  -5  10   2    2.65    0.48
  -5  11   2    9.79    0.95
   5 -11  -2    8.88    0.82
  -5  12   2   13.90    1.16
   5 -12  -2   13.24    1.05
   5 -13  -2   18.40    1.32
  -5  13   2   21.17    1.51
  -5  14   2    3.96    0.67
   5 -14  -2    3.69    0.61
  -5  15   2    9.00    1.05
   5 -15  -2    8.49    0.96
  -5  16   2    1.24    0.48
  -5  16   2    0.78    0.35
  -5  17   2    0.26    0.31
  -5  17   2    0.59    0.38
  -5  17   2    0.49    0.23
  -5  18   2    0.63    0.38
  -5  18   2    0.37    0.21
  -5  18   2    0.91    0.35
  -5  19   2    1.54    0.49
  -5  19   2    3.02    0.75
  -5  19   2    2.77    0.69
  -5  20   2    1.06    0.52
  -5  20   2   -0.01    0.18
  -5  20   2    0.88    0.37
  -5  21   2    0.42    0.36
  -5  22   2    0.28    0.37
  -5  23   2    0.93    0.55
  -5  24   2    0.56    0.30
  -4 -24   2    0.36    0.33
  -4 -23   2   -0.12    0.15
  -4 -22   2    1.32    0.56
  -4 -21   2    0.72    0.38
  -4 -20   2    3.11    0.78
  -4 -19   2    0.36    0.32
  -4 -18   2    3.99    0.79
  -4 -17   2    0.23    0.14
   4  17  -2    0.11    0.12
   4  16  -2    7.46    0.90
  -4 -16   2    8.89    1.17
  -4 -15   2    0.04    0.13
  -4 -14   2    5.09    0.78
  -4 -13   2    0.97    0.31
  -4 -12   2   14.40    1.25
  -4 -11   2    0.79    0.24
  -4 -10   2   53.04    2.35
  -4  -9   2    8.70    0.85
  -4  -8   2   17.58    0.78
  -4  -8   2   24.34    1.36
  -4  -7   2   11.33    0.87
  -4  -7   2    7.55    0.46
  -4  -6   2    9.08    0.48
  -4  -6   2   13.20    0.91
  -4  -5   2    3.30    0.27
  -4  -5   2    4.20    0.48
  -4  -4   2    5.81    0.36
  -4  -4   2    7.14    0.59
  -4  -3   2    3.90    0.30
  -4  -3   2    3.92    0.50
  -4  -3   2    4.21    0.53
  -4  -3   2    3.89    0.42
  -4  -3   2    3.71    0.48
  -4  -2   2  214.22    5.27
  -4  -2   2  209.75    4.54
  -4  -2   2  209.21    5.26
  -4  -2   2  214.22    5.41
  -4  -2   2  202.84    4.75
  -4  -1   2   13.73    0.91
  -4  -1   2   14.07    0.68
  -4  -1   2   12.84    0.94
  -4  -1   2   13.06    0.67
  -4  -1   2   14.23    0.98
  -4   0   2  198.22    5.04
  -4   0   2  204.58    5.15
  -4   0   2  201.05    4.58
  -4   0   2  205.74    5.18
  -4   0   2  195.10    4.33
  -4   1   2   12.11    0.72
  -4   1   2   12.08    0.88
  -4   1   2   10.75    0.62
  -4   1   2   12.25    0.92
  -4   1   2   10.11    0.50
  -4   1   2   11.63    0.88
  -4   2   2  199.34    4.74
  -4   2   2  213.48    5.36
  -4   2   2  207.39    5.27
  -4   2   2  210.04    4.90
  -4   2   2  200.52    4.65
  -4   3   2    3.30    0.38
  -4   3   2    3.71    0.53
  -4   3   2    4.12    0.47
  -4   3   2    4.02    0.60
  -4   3   2    3.26    0.39
  -4   4   2    8.83    0.69
  -4   4   2   10.07    0.78
  -4   4   2   10.46    0.86
  -4   4   2   10.39    0.83
  -4   4   2    9.11    0.65
  -4   5   2    4.26    0.55
  -4   5   2    4.10    0.54
  -4   5   2    3.34    0.39
  -4   5   2    4.22    0.50
  -4   5   2    3.54    0.48
  -4   6   2   12.25    0.83
  -4   6   2   11.45    0.94
  -4   6   2   12.10    0.95
  -4   6   2   12.28    0.88
   4  -6  -2   10.05    0.60
  -4   6   2   11.73    0.98
  -4   7   2   11.15    0.82
  -4   7   2   10.65    0.94
   4  -7  -2    9.12    0.63
  -4   7   2   10.90    0.93
  -4   7   2   10.22    0.90
  -4   8   2   22.16    1.39
  -4   8   2   26.32    1.54
   4  -8  -2   23.37    1.13
  -4   8   2   24.66    1.31
  -4   9   2    8.52    0.77
  -4   9   2    8.97    0.90
   4  -9  -2    8.54    0.69
  -4  10   2   57.52    2.33
   4 -10  -2   56.31    2.13
  -4  10   2   53.24    2.52
   4 -11  -2    0.74    0.23
  -4  11   2    1.98    0.52
  -4  11   2    1.05    0.30
   4 -12  -2   12.32    1.00
  -4  12   2   13.08    1.11
  -4  13   2    0.95    0.32
   4 -13  -2    1.13    0.34
  -4  13   2    0.65    0.29
  -4  14   2    5.68    0.84
   4 -14  -2    4.97    0.71
  -4  14   2    5.31    0.77
  -4  15   2   -0.07    0.15
  -4  15   2   -0.41    0.38
   4 -15  -2    0.29    0.21
  -4  16   2    8.90    1.03
  -4  16   2    9.85    1.21
  -4  16   2   10.40    1.16
   4 -16  -2    8.72    1.00
  -4  17   2   -0.05    0.18
   4 -17  -2    0.57    0.30
  -4  17   2    0.07    0.15
  -4  17   2    0.43    0.38
  -4  18   2    2.69    0.66
   4 -18  -2    2.38    0.57
  -4  18   2    2.28    0.57
  -4  18   2    2.75    0.73
  -4  19   2    0.58    0.34
  -4  19   2    0.10    0.17
  -4  19   2    0.49    0.39
  -4  20   2    2.57    0.69
  -4  21   2    0.02    0.24
  -4  22   2    1.50    0.52
  -4  23   2    0.46    0.40
  -4  24   2    0.04    0.16
  -3 -25   2    0.33    0.16
  -3 -24   2    0.74    0.42
  -3 -23   2    0.88    0.51
  -3 -22   2    0.27    0.34
  -3 -21   2    0.32    0.32
   3  21  -2    0.17    0.19
   3  20  -2    0.68    0.36
  -3 -20   2    1.42    0.54
  -3 -19   2    1.39    0.49
  -3 -18   2    8.68    1.17
  -3 -17   2    1.81    0.53
  -3 -16   2    1.62    0.53
  -3 -15   2    9.41    1.11
  -3 -14   2    8.69    1.02
  -3 -13   2   12.35    1.17
  -3 -12   2   23.36    1.59
  -3 -11   2    4.21    0.64
  -3 -10   2    7.23    0.80
  -3  -9   2    2.15    0.43
  -3  -8   2   14.53    1.04
  -3  -7   2    4.29    0.52
  -3  -6   2    2.08    0.35
  -3  -5   2   29.35    1.09
  -3  -5   2   33.01    1.39
  -3  -4   2   37.69    1.27
  -3  -4   2   41.84    1.52
  -3  -3   2   64.71    1.80
  -3  -3   2   64.09    1.92
  -3  -2   2    6.67    0.46
  -3  -2   2    6.44    0.45
  -3  -2   2    6.42    0.61
  -3  -2   2    7.07    0.63
  -3  -1   2   13.58    0.87
  -3  -1   2   13.36    0.87
  -3  -1   2   14.25    0.92
  -3  -1   2   14.71    0.71
  -3  -1   2   13.22    0.60
  -3   0   2    0.18    0.10
  -3   0   2   -0.33    0.18
  -3   0   2    0.14    0.12
  -3   0   2    0.07    0.05
  -3   0   2   -0.02    0.10
  -3   1   2   15.07    0.94
  -3   1   2   12.98    0.68
  -3   1   2   14.66    0.90
  -3   1   2   14.87    0.97
  -3   1   2   15.74    0.80
  -3   2   2    7.80    0.66
  -3   2   2    6.06    0.43
  -3   2   2    7.72    0.58
  -3   2   2    7.21    0.52
  -3   2   2    7.87    0.67
  -3   3   2   65.83    2.27
  -3   3   2   67.15    2.15
  -3   3   2   64.37    1.84
  -3   3   2   65.34    2.05
  -3   3   2   68.43    2.32
  -3   4   2   43.11    1.39
  -3   4   2   45.15    1.77
  -3   4   2   43.65    1.60
  -3   4   2   44.31    1.67
   3  -4  -2   36.23    1.00
  -3   4   2   42.94    1.78
  -3   5   2   36.50    1.34
  -3   5   2   36.18    1.51
  -3   5   2   34.55    1.54
  -3   5   2   35.09    1.60
   3  -5  -2   34.09    1.05
  -3   5   2   36.42    1.66
  -3   6   2    3.45    0.48
   3  -6  -2    2.66    0.28
  -3   6   2    2.65    0.33
  -3   6   2    2.28    0.37
  -3   6   2    2.37    0.39
  -3   6   2    2.36    0.38
  -3   7   2    6.73    0.72
  -3   7   2    6.94    0.88
  -3   7   2    6.39    0.56
   3  -7  -2    6.20    0.48
  -3   7   2    6.02    0.70
  -3   8   2   16.44    1.15
  -3   8   2   15.62    1.10
  -3   8   2   15.04    1.06
  -3   8   2   15.72    0.98
   3  -8  -2   14.93    0.86
   3  -9  -2    1.33    0.29
  -3   9   2    0.57    0.21
  -3   9   2    1.08    0.27
  -3   9   2    0.87    0.29
  -3   9   2    0.97    0.24
  -3  10   2    5.71    0.67
  -3  10   2    4.76    0.69
  -3  10   2    5.92    0.65
  -3  10   2    5.35    0.68
   3 -10  -2    4.89    0.54
  -3  11   2    4.17    0.66
  -3  11   2    4.92    0.63
   3 -11  -2    5.00    0.59
  -3  11   2    4.92    0.63
  -3  11   2    4.39    0.65
  -3  12   2   25.09    1.70
   3 -12  -2   25.38    1.44
  -3  12   2   26.07    1.57
  -3  12   2   23.39    1.48
  -3  12   2   24.95    1.65
  -3  13   2   13.66    1.14
  -3  13   2   12.47    1.19
   3 -13  -2   12.51    1.05
  -3  13   2   11.98    1.20
  -3  13   2   11.46    1.05
  -3  14   2    7.62    0.86
  -3  14   2    8.69    1.03
   3 -14  -2    8.15    0.86
  -3  14   2    9.73    1.02
  -3  15   2    9.36    1.04
   3 -15  -2    8.85    0.95
  -3  15   2    8.33    0.93
  -3  15   2    9.03    1.09
   3 -16  -2    0.94    0.33
  -3  16   2    0.47    0.24
  -3  16   2    0.80    0.33
  -3  16   2    1.03    0.37
   3 -17  -2    2.19    0.55
  -3  17   2    1.44    0.42
  -3  17   2    2.06    0.61
  -3  18   2    8.91    1.21
   3 -18  -2    8.59    1.04
  -3  18   2    7.14    0.91
  -3  19   2    1.56    0.57
   3 -19  -2    0.79    0.30
  -3  20   2    1.12    0.44
   3 -20  -2    0.91    0.42
   3 -21  -2    0.31    0.26
  -3  21   2    0.44    0.43
  -3  22   2    0.31    0.23
  -3  23   2    0.51    0.30
  -3  24   2    0.27    0.19
  -3  25   2    1.20    0.56
  -2 -25   2    1.26    0.64
   2  24  -2   -0.03    0.15
  -2 -24   2   -0.02    0.19
  -2 -23   2    0.91    0.42
   2  23  -2    0.57    0.32
  -2 -22   2    0.16    0.28
  -2 -21   2    5.97    1.07
  -2 -20   2    0.23    0.28
  -2 -19   2    0.75    0.44
  -2 -18   2    1.67    0.50
  -2 -17   2    4.15    0.76
  -2 -16   2    0.71    0.35
  -2 -15   2   12.50    1.29
  -2 -14   2    1.12    0.41
  -2 -13   2    4.70    0.75
  -2 -12   2   10.02    1.07
  -2 -11   2   26.32    1.66
  -2 -10   2   14.05    1.14
  -2  -9   2   86.58    3.08
  -2  -8   2    2.73    0.47
  -2  -7   2  157.14    4.32
  -2  -6   2    5.35    0.57
  -2  -5   2   26.56    1.26
  -2  -4   2   86.36    2.36
  -2  -4   2   90.06    2.56
  -2  -3   2  119.62    3.23
  -2  -3   2  116.46    2.94
  -2  -3   2  118.43    3.01
  -2  -2   2   34.53    1.18
  -2  -2   2   36.42    1.48
  -2  -2   2   33.61    1.26
  -2  -2   2   36.29    1.45
  -2  -1   2    7.42    0.59
  -2  -1   2    6.94    0.53
  -2  -1   2    7.02    0.58
  -2  -1   2    7.97    0.43
  -2   0   2  186.89    4.47
  -2   0   2  179.11    4.48
  -2   0   2  189.50    4.30
  -2   0   2  179.68    3.75
  -2   0   2  189.46    4.49
  -2   1   2    6.18    0.55
  -2   1   2    3.54    0.25
  -2   1   2    5.25    0.53
  -2   1   2    5.22    0.46
  -2   1   2    4.81    0.50
  -2   2   2   32.75    1.25
  -2   2   2   37.83    1.37
  -2   2   2   35.90    1.45
  -2   2   2   34.99    1.42
  -2   2   2   31.81    0.92
  -2   3   2  118.32    3.26
  -2   3   2  117.45    3.15
  -2   3   2  117.74    3.08
  -2   3   2  115.02    2.62
  -2   3   2  119.47    3.27
  -2   4   2   90.81    2.63
  -2   4   2   92.76    2.72
  -2   4   2   91.10    2.23
   2  -4  -2   86.04    1.99
  -2   4   2   90.90    2.68
  -2   4   2   94.81    2.78
  -2   5   2   28.75    1.08
  -2   5   2   27.74    1.33
  -2   5   2   29.77    1.35
   2  -5  -2   28.21    0.92
  -2   5   2   28.58    1.32
  -2   5   2   30.47    1.41
  -2   6   2    4.82    0.44
  -2   6   2    4.81    0.49
  -2   6   2    4.58    0.53
   2  -6  -2    4.81    0.37
  -2   6   2    4.42    0.51
  -2   7   2  135.46    3.53
  -2   7   2  134.76    3.85
   2  -7  -2  132.50    3.31
  -2   7   2  135.25    3.75
  -2   7   2  136.89    3.86
  -2   8   2    1.75    0.35
   2  -8  -2    2.17    0.31
  -2   8   2    2.04    0.33
  -2   8   2    1.81    0.33
  -2   8   2    1.94    0.38
  -2   9   2   81.57    2.98
  -2   9   2   85.00    2.81
  -2   9   2   83.29    2.98
  -2   9   2   90.19    2.81
   2  -9  -2   82.98    2.58
  -2  10   2   15.22    1.04
  -2  10   2   13.38    0.98
  -2  10   2   13.85    1.11
  -2  10   2   14.14    1.14
   2 -10  -2   13.08    0.90
  -2  11   2   23.78    1.38
  -2  11   2   25.72    1.47
  -2  11   2   22.81    1.53
   2 -11  -2   25.36    1.35
  -2  11   2   23.56    1.55
  -2  12   2    7.57    0.81
  -2  12   2    8.04    0.94
  -2  12   2    7.52    0.76
   2 -12  -2    7.71    0.76
  -2  12   2    7.82    0.89
   2 -13  -2    5.27    0.64
  -2  13   2    3.96    0.68
  -2  13   2    4.97    0.62
  -2  13   2    4.41    0.70
   2 -14  -2    1.28    0.36
  -2  14   2    0.89    0.28
  -2  14   2    0.86    0.32
  -2  14   2    1.33    0.46
  -2  15   2   10.56    0.96
   2 -15  -2   11.61    1.09
  -2  15   2   12.96    1.28
   2 -16  -2    0.95    0.36
  -2  16   2    0.86    0.30
  -2  16   2    1.08    0.41
  -2  17   2    2.84    0.53
  -2  17   2    4.16    0.78
   2 -17  -2    4.77    0.74
  -2  18   2    1.23    0.48
   2 -18  -2    1.10    0.37
   2 -19  -2    1.05    0.38
  -2  19   2    0.65    0.15
   2 -20  -2    0.24    0.19
  -2  20   2    0.51    0.35
  -2  21   2    4.99    0.97
   2 -21  -2    4.20    0.83
   2 -22  -2   -0.23    0.31
  -2  22   2    0.45    0.34
  -2  23   2    1.37    0.59
   2 -23  -2    0.91    0.43
  -2  24   2    0.80    0.54
  -2  25   2    0.44    0.26
   1  26  -2   -0.10    0.16
  -1 -25   2    0.65    0.52
   1  25  -2    0.68    0.46
  -1 -24   2    0.47    0.40
  -1 -23   2    0.40    0.32
  -1 -22   2    0.65    0.46
  -1 -21   2    0.30    0.41
  -1 -20   2    7.51    1.18
  -1 -19   2    2.62    0.69
  -1 -18   2    0.56    0.42
  -1 -17   2    2.49    0.63
  -1 -16   2    1.77    0.49
  -1 -15   2    0.11    0.22
  -1 -14   2    0.43    0.22
  -1 -13   2    8.88    1.04
  -1 -12   2    6.16    0.82
  -1 -11   2    8.88    0.96
  -1 -10   2    9.25    0.92
  -1  -9   2   72.15    2.74
  -1  -8   2   49.54    2.09
  -1  -7   2  147.98    4.14
  -1  -6   2    0.59    0.22
  -1  -5   2   42.40    1.67
  -1  -3   2   54.62    1.74
  -1  -2   2    1.39    0.26
  -1  -2   2    1.33    0.22
  -1  -1   2  138.61    3.48
  -1  -1   2  137.17    3.46
  -1  -1   2  141.54    3.43
  -1   0   2    0.34    0.14
  -1   0   2    0.80    0.25
  -1   0   2    0.42    0.14
  -1   1   2  144.33    3.63
  -1   1   2  145.05    3.60
  -1   1   2  147.66    3.65
   1  -2  -2    1.53    0.17
  -1   2   2    1.50    0.30
  -1   2   2    1.41    0.27
  -1   3   2   45.78    1.66
  -1   3   2   49.05    1.68
  -1   3   2   47.29    1.64
   1  -3  -2   45.53    1.25
  -1   3   2   50.05    1.73
  -1   4   2  139.01    3.49
  -1   4   2  129.67    3.52
  -1   4   2  134.38    3.52
   1  -4  -2  133.36    3.02
  -1   5   2   37.78    1.57
  -1   5   2   38.43    1.58
  -1   5   2   39.69    1.52
   1  -5  -2   38.12    1.24
   1  -6  -2    1.21    0.20
  -1   6   2    1.48    0.31
  -1   6   2    1.12    0.22
  -1   6   2    0.59    0.17
   1  -7  -2  149.80    3.67
  -1   7   2  146.22    4.10
  -1   7   2  140.43    4.05
  -1   7   2  150.22    3.85
   1  -8  -2   45.30    1.66
  -1   8   2   45.82    1.92
  -1   8   2   43.59    1.70
  -1   8   2   44.75    1.94
   1  -9  -2   64.26    2.19
  -1   9   2   61.76    2.46
  -1   9   2   62.34    2.16
  -1   9   2   62.65    2.44
  -1  10   2    6.98    0.63
   1 -10  -2    6.35    0.64
  -1  10   2    6.12    0.74
  -1  10   2    6.92    0.77
  -1  11   2    9.29    0.93
  -1  11   2    7.78    0.70
   1 -11  -2    8.23    0.77
  -1  11   2    8.94    0.92
  -1  12   2    5.16    0.59
  -1  12   2    5.00    0.74
   1 -12  -2    5.50    0.64
  -1  12   2    5.58    0.79
  -1  13   2    7.86    0.92
  -1  13   2    7.14    0.71
  -1  13   2    7.57    0.92
   1 -13  -2    7.37    0.79
  -1  14   2    0.58    0.36
   1 -14  -2    0.67    0.26
  -1  14   2    0.26    0.15
  -1  14   2    0.44    0.30
   1 -15  -2   -0.09    0.18
  -1  15   2   -0.23    0.25
  -1  15   2    0.17    0.31
  -1  15   2   -0.06    0.12
   1 -16  -2    1.56    0.45
  -1  16   2    1.99    0.55
  -1  16   2    1.24    0.31
  -1  17   2    1.87    0.51
   1 -17  -2    1.53    0.47
   1 -18  -2    0.48    0.28
  -1  18   2    1.16    0.40
   1 -19  -2    1.84    0.48
  -1  19   2    1.83    0.52
   1 -20  -2    5.37    0.89
  -1  20   2    6.41    1.15
  -1  21   2    0.03    0.16
   1 -21  -2    1.09    0.46
   1 -22  -2    0.54    0.34
  -1  22   2    0.07    0.16
  -1  23   2    0.84    0.45
   1 -23  -2    0.47    0.36
  -1  24   2   -0.12    0.23
   1 -24  -2    0.32    0.20
  -1  25   2   -0.42    0.46
   1 -25  -2    0.31    0.28
  -1  26   2    0.19    0.27
   0  27  -2   -0.23    0.16
   0 -26   2    0.20    0.27
   0 -25   2   -0.24    0.29
   0 -24   2    1.27    0.56
   0 -23   2    0.04    0.19
   0 -22   2    5.38    1.10
   0 -21   2    0.54    0.44
   0 -20   2    5.56    1.10
   0 -19   2    0.49    0.47
   0 -18   2    4.23    0.84
   0 -17   2    0.02    0.17
   0 -16   2    5.38    0.91
   0 -15   2    0.14    0.15
   0  14  -2   30.01    1.98
   0 -14   2   29.05    1.96
   0 -13   2    0.27    0.25
   0  13  -2   -0.16    0.20
   0 -12   2   18.39    1.47
   0  12  -2   19.44    1.46
   0 -11   2    0.07    0.17
   0  11  -2    0.57    0.31
   0  10  -2  122.42    3.97
   0 -10   2  122.81    4.01
   0  -9   2    0.10    0.12
   0   9  -2    0.21    0.17
   0   8  -2    2.33    0.40
   0   7  -2    0.56    0.17
   0   6  -2  614.39   12.86
   0   5  -2    0.52    0.21
   0   4  -2  322.59    7.00
   0   3  -2    0.21    0.15
   0  -3   2    0.09    0.12
   0   2  -2   43.16    1.31
   0  -2   2   41.83    1.33
   0   1  -2    0.34    0.11
   0  -1   2    0.43    0.14
   0  -1   2    0.08    0.10
   0  -1   2    0.55    0.19
   0   0   2  983.60   18.92
   0   0   2 1000.00   18.63
   0   0   2  993.52   18.75
   0   1   2    0.17    0.09
   0  -1  -2    0.24    0.13
   0   1   2    0.18    0.16
   0  -2  -2   34.15    1.16
   0   2   2   32.95    1.39
   0   3   2    0.18    0.16
   0  -3  -2    0.00    0.08
   0   4   2  331.48    7.25
   0   4   2  318.07    7.24
   0  -4  -2  331.13    6.91
   0   5   2    0.33    0.16
   0  -5  -2    0.38    0.20
   0   5   2    0.36    0.13
   0   6   2  557.25   11.70
   0   6   2  550.58   11.77
   0   6   2  548.82   11.32
   0  -6  -2  559.15   11.39
   0   7   2    0.14    0.12
   0   7   2    0.11    0.14
   0   7   2   -0.13    0.08
   0  -7  -2    0.03    0.10
   0   8   2    2.42    0.31
   0   8   2    2.67    0.43
   0  -8  -2    2.90    0.42
   0   8   2    2.03    0.39
   0   9   2    0.00    0.10
   0   9   2   -0.06    0.13
   0   9   2    0.05    0.14
   0  -9  -2   -0.13    0.16
   0  10   2  115.56    3.77
   0 -10  -2  124.33    3.56
   0  10   2  112.38    3.66
   0  10   2  110.69    3.12
   0 -11  -2    0.02    0.14
   0  11   2   -0.02    0.05
   0  11   2   -0.12    0.17
   0  11   2    0.10    0.20
   0  12   2   12.39    0.83
   0  12   2   13.82    1.22
   0  12   2   14.77    1.22
   0 -12  -2   15.24    1.15
   0  13   2   -0.19    0.26
   0 -13  -2   -0.06    0.19
   0  13   2   -0.06    0.06
   0  13   2   -0.18    0.11
   0  14   2   19.82    1.15
   0  14   2   27.74    1.81
   0  14   2   28.02    1.82
   0 -14  -2   26.82    1.64
   0 -15  -2    0.26    0.21
   0  15   2    0.02    0.24
   0  15   2    0.41    0.25
   0 -16  -2    6.46    0.86
   0  16   2    6.42    0.95
   0  16   2    6.46    0.94
   0  17   2   -0.41    0.27
   0 -17  -2   -0.12    0.18
   0  18   2    4.16    0.81
   0 -18  -2    3.32    0.66
   0 -19  -2   -0.17    0.22
   0  19   2    0.36    0.16
   0  20   2    6.88    1.12
   0 -20  -2    8.22    1.19
   0 -21  -2    0.06    0.19
   0  21   2    0.46    0.35
   0  22   2    5.52    1.09
   0 -22  -2    4.71    0.87
   0 -23  -2   -0.13    0.30
   0  23   2   -0.34    0.26
   0  24   2    1.19    0.58
   0 -24  -2    0.28    0.32
   0 -25  -2   -0.37    0.40
   0  25   2   -0.26    0.28
   0  26   2    0.25    0.22
   0 -26  -2    0.35    0.28
   0 -27  -2   -0.27    0.27
   1 -26   2    0.98    0.56
   1 -25   2    0.48    0.27
   1 -24   2    0.08    0.18
   1 -23   2    0.19    0.31
   1 -22   2    0.04    0.27
   1 -21   2    0.61    0.19
   1 -20   2    5.96    1.15
   1 -19   2    2.90    0.79
   1 -18   2    0.24    0.29
   1 -17   2    1.95    0.63
  -1  17  -2    1.81    0.57
  -1  16  -2    2.76    0.60
   1 -16   2    2.61    0.65
   1 -15   2   -0.12    0.17
  -1  15  -2    0.68    0.34
   1 -14   2    0.09    0.24
  -1  14  -2    0.46    0.33
  -1  13  -2    8.97    1.04
   1 -13   2    8.55    1.05
   1 -12   2    5.60    0.82
  -1  12  -2    6.12    0.83
   1 -11   2    8.32    0.96
  -1  11  -2    8.69    0.94
  -1  10  -2    9.79    0.95
  -1   9  -2   76.03    2.83
  -1   8  -2   51.41    2.14
  -1   7  -2  159.87    4.39
  -1   6  -2    0.38    0.19
  -1   5  -2   42.47    1.66
  -1   4  -2  137.91    3.59
   1  -4   2  134.42    2.98
  -1   3  -2   52.78    1.71
   1  -3   2   49.87    1.31
  -1   2  -2    1.55    0.23
   1  -2   2    1.40    0.18
   1  -1   2  135.05    3.13
  -1   1  -2  122.75    3.11
   1  -1   2  132.30    2.93
   1   0   2    0.29    0.13
  -1   0  -2    0.44    0.14
   1   0   2    0.43    0.15
   1   1   2  148.61    3.78
  -1  -1  -2  148.85    3.66
   1   2   2    1.10    0.29
  -1  -2  -2    1.75    0.31
   1   3   2   49.58    1.79
  -1  -3  -2   48.62    1.65
  -1  -4  -2  139.71    3.56
   1   4   2  141.61    3.69
   1   5   2   35.28    1.52
  -1  -5  -2   38.06    1.48
   1   6   2    1.04    0.27
   1   6   2    0.80    0.24
  -1  -6  -2    1.21    0.24
   1   7   2  137.80    3.92
  -1  -7  -2  148.35    3.89
   1   7   2  147.85    4.10
   1   8   2   49.35    2.11
   1   8   2   46.78    1.94
  -1  -8  -2   49.14    1.91
   1   9   2   62.62    2.54
  -1  -9  -2   66.11    2.39
   1   9   2   62.28    2.37
   1  10   2    7.80    0.82
  -1 -10  -2    8.50    0.79
   1  10   2    6.87    0.73
   1  11   2    9.41    0.94
  -1 -11  -2    7.92    0.82
   1  11   2    8.64    0.85
  -1 -12  -2    5.27    0.68
   1  12   2    5.81    0.74
   1  12   2    5.66    0.75
   1  13   2    7.00    0.86
   1  13   2    8.13    0.96
  -1 -13  -2    8.91    0.92
   1  14   2    0.55    0.33
  -1 -14  -2    0.53    0.19
   1  14   2    0.41    0.20
   1  15   2    0.19    0.22
  -1 -15  -2    0.23    0.16
   1  15   2   -0.31    0.20
  -1 -16  -2    1.91    0.51
   1  16   2    2.06    0.54
   1  16   2    2.21    0.57
   1  17   2    1.99    0.54
  -1 -17  -2    2.25    0.59
   1  17   2    1.82    0.55
   1  18   2    0.69    0.25
  -1 -18  -2    0.88    0.41
  -1 -19  -2    2.59    0.64
   1  19   2    3.08    0.78
   1  20   2    6.62    1.14
  -1 -20  -2    6.51    1.02
  -1 -21  -2    0.53    0.33
   1  21   2    0.53    0.45
   1  22   2    0.83    0.48
  -1 -22  -2   -0.30    0.40
  -1 -23  -2    0.45    0.29
   1  23   2   -0.04    0.15
  -1 -24  -2    0.29    0.29
   1  24   2    0.21    0.31
   1  25   2    0.36    0.32
  -1 -25  -2    0.87    0.47
   1  26   2    0.88    0.51
  -1 -26  -2    0.27    0.34
  -1 -27  -2    0.52    0.41
   2 -26   2    0.14    0.19
   2 -25   2    0.77    0.46
   2 -24   2   -0.21    0.18
   2 -23   2    1.21    0.54
   2 -22   2    0.39    0.32
   2 -21   2    4.56    1.03
  -2  20  -2    0.03    0.19
   2 -20   2   -0.09    0.31
   2 -19   2    0.85    0.41
  -2  19  -2    0.74    0.44
  -2  18  -2    1.25    0.51
   2 -18   2    1.05    0.41
  -2  17  -2    4.36    0.82
   2 -17   2    4.53    0.88
  -2  16  -2    0.59    0.30
   2 -16   2    0.94    0.44
  -2  15  -2   11.61    1.28
   2 -15   2   12.82    1.38
   2 -14   2    1.71    0.59
  -2  14  -2    1.07    0.38
  -2  13  -2    6.30    0.88
   2 -13   2    5.64    0.85
  -2  12  -2    9.33    1.03
  -2  11  -2   28.25    1.77
  -2  10  -2   13.51    1.14
  -2   9  -2   87.18    3.17
  -2   8  -2    2.57    0.44
  -2   7  -2  161.22    4.49
  -2   6  -2    4.00    0.50
  -2   5  -2   24.63    1.31
  -2   4  -2   89.96    2.77
  -2   3  -2  121.08    3.32
  -2   2  -2   37.82    1.46
   2  -1   2    7.18    0.42
  -2   1  -2    5.72    0.55
  -2   0  -2  185.47    4.53
   2   0   2  182.58    3.95
   2   1   2    4.18    0.51
  -2  -1  -2    4.69    0.53
  -2  -2  -2   34.42    1.45
   2   2   2   36.50    1.50
   2   3   2  128.92    3.46
  -2  -3  -2  124.60    3.41
   2   4   2   87.01    2.71
  -2  -4  -2   91.81    2.74
   2   5   2   29.05    1.36
  -2  -5  -2   31.27    1.45
   2   6   2    4.12    0.50
  -2  -6  -2    4.21    0.51
   2   7   2  129.63    3.77
  -2  -7  -2  147.24    3.95
   2   8   2    1.64    0.35
   2   8   2    2.05    0.38
  -2  -8  -2    1.48    0.34
   2   9   2   89.20    3.12
   2   9   2   82.33    2.86
  -2  -9  -2   90.54    3.02
   2  10   2   14.15    1.14
   2  10   2   12.20    0.97
  -2 -10  -2   13.60    1.05
  -2 -11  -2   26.47    1.55
   2  11   2   25.82    1.65
   2  11   2   24.71    1.47
   2  12   2    7.97    0.84
  -2 -12  -2    8.69    0.90
   2  12   2    7.44    0.89
   2  13   2    4.52    0.69
  -2 -13  -2    4.80    0.67
   2  13   2    4.69    0.74
  -2 -14  -2    1.75    0.46
   2  14   2    1.33    0.41
   2  14   2    1.18    0.35
   2  15   2   12.48    1.33
  -2 -15  -2   13.37    1.24
   2  15   2   11.91    1.18
   2  16   2    1.15    0.36
  -2 -16  -2    0.86    0.39
   2  16   2    1.56    0.49
   2  17   2    4.68    0.86
   2  17   2    4.24    0.79
  -2 -17  -2    4.99    0.87
  -2 -18  -2    1.39    0.46
   2  18   2    1.52    0.47
   2  19   2    1.10    0.47
  -2 -19  -2    0.93    0.48
  -2 -20  -2    0.47    0.34
   2  20   2    0.78    0.44
  -2 -21  -2    4.96    0.94
   2  21   2    5.15    1.02
  -2 -22  -2    0.29    0.28
   2  22   2   -0.77    0.43
   2  23   2    0.54    0.36
  -2 -23  -2    0.84    0.39
  -2 -24  -2   -0.35    0.33
   2  24   2   -0.47    0.35
   2  25   2    0.31    0.37
  -2 -25  -2    0.86    0.48
   2  26   2   -0.06    0.15
  -2 -26  -2    0.70    0.47
   3 -25   2    0.61    0.35
   3 -24   2    1.53    0.59
   3 -23   2    0.87    0.53
   3 -22   2   -0.04    0.32
  -3  22  -2    0.54    0.44
  -3  21  -2    1.00    0.47
   3 -21   2    0.24    0.23
   3 -20   2    0.95    0.42
  -3  20  -2    0.73    0.33
   3 -19   2    1.27    0.64
  -3  19  -2    0.71    0.34
   3 -18   2    8.84    1.35
  -3  18  -2   11.11    1.37
   3 -17   2    2.19    0.63
  -3  17  -2    2.00    0.63
   3 -16   2    0.94    0.40
  -3  16  -2    1.20    0.44
  -3  15  -2   10.55    1.22
   3 -15   2   11.49    1.34
  -3  14  -2    9.58    1.15
  -3  13  -2   13.94    1.30
  -3  12  -2   26.66    1.78
  -3  11  -2    5.28    0.77
  -3  10  -2    7.71    0.87
  -3   9  -2    1.94    0.43
  -3   8  -2   13.67    1.12
  -3   7  -2    4.12    0.55
  -3   6  -2    1.51    0.38
  -3   5  -2   34.90    1.65
  -3   4  -2   40.30    1.78
  -3   3  -2   63.52    2.26
  -3   2  -2    5.26    0.56
   3  -1   2   11.69    0.47
  -3   1  -2   14.03    0.90
  -3   0  -2    0.05    0.12
  -3  -1  -2   13.82    0.98
   3   1   2   15.24    0.94
  -3  -2  -2    6.51    0.64
   3   2   2    7.77    0.70
  -3  -3  -2   66.35    2.34
   3   3   2   68.26    2.31
   3   4   2   44.39    1.78
  -3  -4  -2   43.43    1.83
   3   5   2   35.54    1.57
  -3  -5  -2   35.50    1.65
   3   6   2    2.13    0.37
  -3  -6  -2    2.87    0.48
  -3  -7  -2    6.21    0.67
   3   7   2    5.94    0.61
   3   8   2   14.55    0.99
  -3  -8  -2   14.40    1.06
   3   9   2    1.53    0.34
  -3  -9  -2    1.46    0.34
   3  10   2    5.68    0.66
  -3 -10  -2    5.32    0.70
   3  11   2    4.74    0.62
  -3 -11  -2    4.68    0.66
   3  11   2    4.54    0.67
   3  12   2   27.75    1.76
  -3 -12  -2   24.83    1.63
   3  12   2   23.46    1.47
  -3 -13  -2   12.33    1.17
   3  13   2   12.42    1.09
   3  13   2   14.63    1.29
  -3 -14  -2    7.67    0.94
   3  14   2    7.79    0.91
   3  14   2    8.40    1.03
   3  15   2    8.52    1.09
   3  15   2    8.07    0.98
  -3 -15  -2    9.32    1.05
  -3 -16  -2    1.27    0.51
   3  16   2    1.13    0.40
   3  16   2    0.88    0.40
   3  17   2    1.69    0.47
   3  17   2    2.73    0.67
  -3 -17  -2    1.58    0.50
   3  18   2   10.20    1.30
  -3 -18  -2    9.06    1.19
  -3 -19  -2    2.21    0.63
   3  19   2    1.08    0.48
  -3 -20  -2    1.48    0.56
   3  20   2    1.24    0.54
  -3 -21  -2    1.14    0.51
   3  21   2   -0.05    0.24
  -3 -22  -2    0.66    0.32
   3  22   2   -0.48    0.29
   3  23   2    0.21    0.22
  -3 -23  -2    0.75    0.39
   3  24   2    1.35    0.57
  -3 -24  -2    0.85    0.39
  -3 -25  -2    0.41    0.37
   3  25   2    0.82    0.57
  -3 -26  -2    0.24    0.36
   3  26   2    0.15    0.14
   4 -25   2    0.14    0.28
  -4  24  -2    0.05    0.28
   4 -24   2    0.98    0.60
  -4  23  -2   -0.35    0.36
   4 -23   2    0.24    0.35
   4 -22   2    1.75    0.61
  -4  22  -2    2.61    0.81
   4 -21   2    0.33    0.25
  -4  21  -2    0.31    0.48
   4 -20   2    3.08    0.87
  -4  20  -2    2.99    0.78
   4 -19   2    0.98    0.59
  -4  19  -2    0.88    0.41
   4 -18   2    3.26    0.85
  -4  18  -2    3.84    0.82
   4 -17   2    0.11    0.18
  -4  17  -2    0.40    0.40
  -4  16  -2   11.04    1.30
   4 -16   2   10.37    1.35
  -4  15  -2    0.38    0.27
  -4  14  -2    4.59    0.82
  -4  13  -2    1.02    0.41
  -4  12  -2   16.36    1.41
  -4  11  -2    1.12    0.41
  -4  10  -2   55.89    2.64
  -4   9  -2    8.18    0.91
  -4   8  -2   28.66    1.69
  -4   7  -2   11.44    1.04
  -4   6  -2   12.84    1.05
  -4   5  -2    5.75    0.69
  -4   4  -2    6.55    0.73
  -4   3  -2    3.50    0.50
  -4   3  -2    1.94    0.18
  -4   2  -2  206.72    4.54
   4  -2   2  134.68    2.97
  -4   1  -2   15.08    1.05
  -4   0  -2  217.19    5.59
  -4  -1  -2   13.33    1.03
   4   2   2  219.33    5.45
  -4  -2  -2  222.42    5.63
  -4  -3  -2    3.34    0.51
   4   3   2    2.67    0.44
   4   4   2   10.23    0.82
  -4  -4  -2   10.15    0.87
  -4  -5  -2    4.07    0.59
   4   5   2    4.40    0.53
  -4  -6  -2   12.03    1.00
   4   6   2   11.77    0.88
   4   7   2    9.77    0.80
  -4  -7  -2   10.28    0.94
   4   8   2   23.09    1.27
  -4  -8  -2   24.44    1.54
   4   9   2    7.64    0.73
  -4  -9  -2    8.67    0.88
  -4 -10  -2   59.89    2.58
   4  10   2   53.48    2.20
   4  11   2    0.64    0.23
  -4 -11  -2    0.60    0.24
   4  12   2   11.88    1.02
  -4 -12  -2   12.83    1.20
   4  13   2    1.13    0.35
  -4 -13  -2    1.32    0.44
   4  14   2    4.35    0.65
  -4 -14  -2    5.47    0.83
   4  15   2    0.26    0.18
  -4 -15  -2   -0.41    0.34
   4  16   2    8.80    1.03
   4  16   2    8.45    1.12
  -4 -16  -2    8.80    1.12
   4  17   2    0.04    0.12
   4  17   2    0.06    0.21
  -4 -17  -2    0.47    0.36
   4  18   2    2.94    0.73
  -4 -18  -2    3.41    0.74
  -4 -19  -2    0.57    0.43
   4  19   2    0.70    0.43
  -4 -20  -2    3.53    0.79
   4  20   2    2.93    0.75
  -4 -21  -2   -0.32    0.35
   4  21   2    0.25    0.25
  -4 -22  -2    1.58    0.51
   4  22   2    1.50    0.56
   4  23   2    0.06    0.19
  -4 -23  -2   -0.26    0.35
  -4 -24  -2    1.13    0.54
   4  24   2    0.05    0.16
  -4 -25  -2    0.09    0.25
   5 -25   2    0.39    0.37
   5 -24   2    0.47    0.40
  -5  24  -2    0.16    0.33
  -5  23  -2    1.11    0.73
   5 -23   2    0.80    0.53
   5 -22   2    0.18    0.38
  -5  22  -2    0.74    0.39
   5 -21   2    0.76    0.65
  -5  21  -2    0.26    0.33
   5 -20   2    0.73    0.34
  -5  20  -2    1.04    0.55
   5 -19   2    1.64    0.64
  -5  19  -2    2.98    0.78
   5 -18   2    0.10    0.29
  -5  18  -2    1.15    0.52
  -5  17  -2    0.73    0.41
  -5  16  -2    1.36    0.42
  -5  15  -2    9.86    1.27
  -5  14  -2    4.09    0.77
  -5  13  -2   22.44    1.77
  -5  12  -2   16.11    1.46
  -5  11  -2    7.26    0.95
  -5  10  -2    3.03    0.55
  -5   9  -2   32.91    1.97
  -5   8  -2    0.05    0.15
  -5   7  -2    1.83    0.45
  -5   6  -2    2.41    0.47
  -5   5  -2   17.69    0.63
  -5   5  -2   33.99    1.75
  -5   4  -2   48.07    2.09
  -5   4  -2   29.25    0.98
  -5   3  -2   49.31    1.52
  -5   3  -2   72.51    2.57
  -5   2  -2   22.81    1.41
  -5   1  -2    5.83    0.69
  -5   0  -2   -0.20    0.20
  -5  -1  -2    9.10    0.87
  -5  -2  -2   25.57    1.50
   5   2   2   27.02    1.43
  -5  -3  -2   74.16    2.82
   5   3   2   80.28    2.71
   5   4   2   46.31    1.94
  -5  -4  -2   47.68    2.13
   5   5   2   33.62    1.60
  -5  -5  -2   35.19    1.81
   5   6   2    1.35    0.29
  -5  -6  -2    1.77    0.41
  -5  -7  -2    3.08    0.53
   5   7   2    2.62    0.40
  -5  -8  -2   -0.02    0.22
   5   8   2   -0.02    0.11
   5   9   2   28.08    1.47
  -5  -9  -2   31.05    1.81
   5  10   2    2.18    0.39
  -5 -10  -2    2.97    0.54
  -5 -11  -2   10.40    1.10
   5  11   2    9.23    0.84
   5  12   2   11.90    0.98
  -5 -12  -2   16.42    1.38
   5  13   2   16.41    1.23
  -5 -13  -2   21.99    1.68
   5  14   2    3.16    0.55
  -5 -14  -2    3.99    0.70
  -5 -15  -2   10.56    1.20
  -5 -16  -2    0.43    0.30
  -5 -17  -2    0.36    0.16
  -5 -18  -2    1.01    0.44
  -5 -19  -2    2.52    0.69
  -5 -20  -2    1.19    0.46
  -5 -21  -2    0.06    0.19
  -5 -22  -2   -0.19    0.27
  -5 -23  -2    0.65    0.40
  -5 -24  -2   -0.23    0.30
   6 -24   2   -0.11    0.26
  -6  23  -2   -0.43    0.37
   6 -23   2    0.36    0.36
   6 -22   2    0.10    0.23
  -6  22  -2    0.25    0.30
   6 -21   2    0.13    0.18
  -6  21  -2   -0.05    0.29
   6 -20   2   -0.41    0.39
  -6  20  -2    0.57    0.37
  -6  19  -2    0.49    0.34
   6 -19   2    0.00    0.30
   6 -18   2   -0.14    0.25
  -6  18  -2    0.40    0.32
  -6  17  -2    5.32    0.98
  -6  16  -2    0.39    0.36
  -6  15  -2    1.58    0.55
  -6  14  -2   -0.15    0.31
  -6  13  -2    3.08    0.67
  -6  12  -2    4.92    0.85
  -6  11  -2   49.39    2.67
  -6  10  -2   11.89    1.25
  -6   9  -2   31.08    1.97
  -6   8  -2    0.37    0.19
  -6   7  -2   15.50    1.33
  -6   6  -2   10.27    1.03
  -6   6  -2    6.13    0.39
  -6   5  -2   29.77    1.74
  -6   5  -2   17.89    0.78
  -6   4  -2    8.09    0.91
  -6   4  -2    5.44    0.43
  -6   3  -2    8.72    0.91
  -6   3  -2    6.29    0.51
  -6   2  -2    2.47    0.52
  -6   1  -2   25.32    1.63
  -6   0  -2   26.76    1.65
  -6  -1  -2   27.02    1.67
   6   2   2    3.04    0.48
  -6  -2  -2    2.94    0.50
  -6  -3  -2   10.44    1.02
   6   3   2   11.67    0.95
  -6  -4  -2    9.88    0.97
   6   4   2    9.68    0.85
   6   5   2   27.96    1.49
  -6  -5  -2   28.35    1.72
   6   6   2   11.23    0.90
  -6  -6  -2   11.43    1.06
  -6  -7  -2   16.45    1.31
   6   7   2   14.22    1.00
  -6  -8  -2   -0.14    0.25
   6   8   2    0.13    0.06
  -6  -9  -2   34.19    2.01
   6   9   2   27.72    1.45
   6  10   2   11.27    0.90
  -6 -10  -2   14.21    1.29
  -6 -11  -2   42.23    2.40
  -6 -12  -2    5.12    0.79
  -6 -13  -2    2.44    0.63
  -6 -14  -2    0.05    0.23
  -6 -15  -2    1.80    0.52
  -6 -16  -2    0.57    0.34
  -6 -17  -2    4.73    0.92
  -6 -18  -2   -0.02    0.27
  -6 -19  -2    0.88    0.46
  -6 -20  -2   -0.22    0.38
  -6 -21  -2    1.00    0.52
  -6 -22  -2    0.21    0.24
  -6 -23  -2    0.23    0.31
   7 -24   2   -0.08    0.24
   7 -23   2    0.45    0.47
   7 -22   2    0.94    0.54
  -7  22  -2    0.61    0.36
   7 -21   2    0.21    0.32
  -7  21  -2   -0.09    0.34
   7 -20   2    0.97    0.55
  -7  20  -2    1.23    0.53
  -7  19  -2    0.21    0.27
   7 -19   2    1.00    0.49
  -7  18  -2    3.23    0.84
  -7  17  -2    0.74    0.41
  -7  16  -2    0.43    0.36
  -7  15  -2   -0.08    0.20
  -7  14  -2    7.94    1.13
  -7  13  -2   -0.23    0.17
  -7  12  -2    9.79    1.24
  -7  11  -2    4.18    0.79
  -7  10  -2    1.26    0.37
  -7   9  -2    2.77    0.63
  -7   8  -2   11.44    1.24
  -7   7  -2    3.11    0.64
  -7   6  -2   10.95    1.18
  -7   5  -2    0.35    0.29
  -7   5  -2    0.46    0.13
  -7   4  -2   21.27    1.56
  -7   4  -2   16.22    0.89
  -7   3  -2    2.56    0.50
  -7   3  -2    1.51    0.27
  -7   2  -2   53.51    2.49
  -7   2  -2   39.68    1.67
  -7   1  -2    3.98    0.69
  -7   0  -2    0.24    0.17
  -7  -1  -2    3.85    0.64
  -7  -2  -2   54.52    2.59
   7   2   2   54.24    2.34
   7   3   2    3.24    0.51
  -7  -3  -2    2.91    0.57
  -7  -4  -2   24.62    1.69
   7   4   2   24.17    1.44
  -7  -5  -2    0.66    0.15
   7   5   2    0.56    0.20
   7   6   2    9.63    0.85
  -7  -6  -2   10.27    1.11
  -7  -7  -2    5.26    0.79
   7   7   2    3.76    0.51
  -7  -8  -2   11.24    1.16
  -7  -9  -2    2.33    0.54
  -7 -10  -2    2.08    0.51
  -7 -11  -2    3.63    0.69
  -7 -12  -2    9.52    1.16
  -7 -13  -2    0.50    0.20
  -7 -14  -2    5.64    0.97
  -7 -15  -2    0.15    0.18
  -7 -16  -2    0.83    0.44
  -7 -17  -2    0.69    0.39
  -7 -18  -2    2.55    0.75
  -7 -19  -2    0.80    0.48
  -7 -20  -2    1.09    0.52
  -7 -21  -2   -0.14    0.31
  -7 -22  -2    1.07    0.52
   8 -22   2    2.10    0.75
   8 -21   2   -0.07    0.46
  -8  21  -2    0.24    0.20
   8 -20   2    1.10    0.63
  -8  20  -2    1.67    0.60
  -8  19  -2    1.11    0.59
  -8  18  -2    0.31    0.27
  -8  17  -2    0.63    0.44
  -8  16  -2    2.09    0.65
  -8  15  -2    0.43    0.25
  -8  14  -2    3.05    0.78
  -8  13  -2    0.74    0.41
  -8  12  -2    2.60    0.62
  -8  11  -2    2.17    0.59
  -8  10  -2    8.61    1.14
  -8   9  -2    1.40    0.46
  -8   8  -2    1.92    0.53
  -8   7  -2    1.96    0.54
  -8   6  -2   11.40    1.25
  -8   5  -2    1.39    0.42
  -8   4  -2    4.57    0.77
  -8   3  -2    7.11    0.94
  -8   3  -2    4.58    0.52
  -8   2  -2    1.95    0.51
  -8   2  -2    1.04    0.26
  -8   1  -2    3.29    0.64
  -8   1  -2    2.56    0.42
  -8   0  -2   30.85    2.03
  -8   0  -2   29.64    1.98
  -8  -1  -2    2.96    0.63
  -8  -2  -2    1.40    0.45
   8   2   2    1.91    0.44
  -8  -3  -2    6.55    0.92
   8   3   2    6.16    0.75
   8   4   2    6.02    0.73
  -8  -4  -2    5.93    0.89
  -8  -5  -2    0.37    0.20
  -8  -6  -2   10.54    1.15
  -8  -7  -2    3.77    0.71
  -8  -8  -2    1.59    0.43
  -8  -9  -2    2.25    0.59
  -8 -10  -2    8.08    1.07
  -8 -11  -2    2.66    0.57
  -8 -12  -2    1.48    0.51
  -8 -13  -2    0.29    0.31
  -8 -14  -2    2.71    0.69
  -8 -15  -2    0.41    0.29
  -8 -16  -2    2.00    0.68
  -8 -17  -2   -0.03    0.23
  -8 -18  -2   -0.31    0.37
  -8 -19  -2    0.64    0.44
  -8 -20  -2    1.50    0.68
  -8 -21  -2    0.00    0.20
  -9  20  -2    0.71    0.48
  -9  19  -2    2.25    0.75
  -9  18  -2    1.42    0.64
  -9  17  -2    1.56    0.63
  -9  16  -2    0.30    0.38
  -9  15  -2    1.22    0.47
  -9  14  -2   -0.05    0.16
  -9  13  -2    5.92    1.09
  -9  12  -2    0.08    0.24
  -9  11  -2    1.34    0.55
  -9  10  -2    2.47    0.71
  -9   9  -2    7.19    1.06
  -9   8  -2    2.24    0.58
  -9   7  -2   11.29    1.33
  -9   6  -2    1.43    0.44
  -9   5  -2    0.71    0.33
  -9   4  -2    1.39    0.46
  -9   3  -2   10.17    1.19
  -9   2  -2    1.71    0.45
  -9   1  -2   14.25    1.44
  -9   1  -2    9.43    0.90
  -9   0  -2   -0.16    0.18
  -9  -1  -2   16.65    1.50
  -9  -2  -2    1.53    0.50
  -9  -3  -2   10.53    1.26
  -9  -4  -2    1.26    0.38
  -9  -5  -2    0.81    0.44
  -9  -6  -2    1.10    0.39
  -9  -7  -2   12.45    1.35
  -9  -8  -2    2.04    0.55
  -9  -9  -2    9.63    1.23
  -9 -10  -2    2.77    0.66
  -9 -11  -2    1.68    0.52
  -9 -12  -2    0.04    0.22
  -9 -13  -2    6.25    1.04
  -9 -14  -2    0.66    0.27
  -9 -15  -2    1.47    0.57
  -9 -16  -2    0.35    0.19
  -9 -17  -2    0.85    0.44
  -9 -18  -2    1.78    0.69
  -9 -19  -2    1.45    0.50
 -10  18  -2   -0.39    0.45
 -10  17  -2    1.32    0.62
 -10  16  -2    0.76    0.45
 -10  15  -2    1.03    0.59
 -10  14  -2    0.82    0.56
 -10  13  -2    1.37    0.62
 -10  12  -2    0.09    0.22
 -10  11  -2    2.65    0.72
 -10  10  -2    0.02    0.21
 -10   9  -2    0.24    0.32
 -10   8  -2   -0.26    0.30
 -10   7  -2    4.41    0.89
 -10   6  -2   -0.03    0.20
 -10   5  -2    5.90    0.98
 -10   4  -2    1.62    0.55
 -10   3  -2    2.05    0.56
 -10   2  -2    1.50    0.51
 -10   1  -2    2.72    0.65
 -10   0  -2    4.72    0.85
 -10  -1  -2    1.72    0.54
 -10  -1  -2    1.76    0.52
 -10  -2  -2    1.85    0.49
 -10  -3  -2    2.35    0.59
 -10  -4  -2    2.17    0.60
 -10  -5  -2    5.18    0.91
 -10  -6  -2   -0.23    0.23
 -10  -7  -2    5.07    0.89
 -10  -8  -2   -0.12    0.26
 -10  -9  -2    0.46    0.23
 -10 -10  -2   -0.18    0.30
 -10 -11  -2    1.97    0.62
 -10 -12  -2    0.45    0.32
 -10 -13  -2    2.30    0.74
 -10 -14  -2    1.36    0.58
 -10 -15  -2    1.92    0.67
 -10 -16  -2    0.45    0.41
 -10 -17  -2    1.40    0.53
 -10 -18  -2    0.26    0.38
 -11  16  -2   -0.03    0.20
 -11  15  -2   -0.20    0.39
 -11  14  -2    1.46    0.56
 -11  13  -2    0.61    0.42
 -11  12  -2    1.08    0.58
 -11  11  -2    0.05    0.27
 -11  10  -2    1.10    0.51
 -11   9  -2   -0.06    0.29
 -11   8  -2    5.37    1.00
 -11   7  -2    0.08    0.20
 -11   6  -2    1.71    0.55
 -11   5  -2    0.20    0.24
 -11   4  -2    0.33    0.21
 -11   3  -2    0.58    0.34
 -11   2  -2    5.93    1.03
 -11   1  -2    0.41    0.33
 -11   0  -2   -0.11    0.18
 -11  -1  -2    0.12    0.15
 -11  -2  -2    4.89    0.93
 -11  -2  -2    6.03    1.02
 -11  -3  -2    1.24    0.51
 -11  -4  -2    0.40    0.28
 -11  -5  -2    0.02    0.26
 -11  -6  -2    0.74    0.38
 -11  -7  -2    0.09    0.20
 -11  -8  -2    6.46    1.09
 -11  -9  -2    0.85    0.48
 -11 -10  -2    0.70    0.45
 -11 -11  -2   -0.13    0.23
 -11 -12  -2    1.02    0.39
 -11 -13  -2   -0.36    0.32
 -11 -14  -2    1.21    0.47
 -11 -15  -2    0.04    0.20
 -11 -16  -2    0.53    0.39
 -12  14  -2    0.17    0.21
 -12  13  -2    0.33    0.32
 -12  12  -2   -0.07    0.29
 -12  11  -2    0.51    0.40
 -12  10  -2    0.36    0.39
 -12   9  -2   -0.06    0.21
 -12   8  -2   -0.12    0.30
 -12   7  -2    0.01    0.41
 -12   6  -2    0.62    0.38
 -12   5  -2    0.14    0.17
 -12   4  -2    0.18    0.26
 -12   3  -2    0.36    0.32
 -12   2  -2    0.82    0.45
 -12   1  -2    0.35    0.33
 -12   0  -2    2.02    0.66
 -12  -1  -2    0.68    0.47
 -12  -2  -2    0.11    0.27
 -12  -3  -2    0.39    0.32
 -12  -3  -2    0.07    0.15
 -12  -4  -2    1.06    0.46
 -12  -5  -2    0.63    0.41
 -12  -6  -2    1.09    0.58
 -12  -7  -2    0.30    0.21
 -12  -8  -2    0.03    0.40
 -12  -9  -2   -0.09    0.25
 -12 -10  -2    0.73    0.50
 -12 -11  -2   -0.10    0.24
 -12 -12  -2    0.18    0.32
 -12 -13  -2    0.35    0.25
 -12 -14  -2    0.06    0.16
 -13  10  -2    0.24    0.30
 -13   9  -2    1.99    0.64
 -13   8  -2   -0.36    0.41
 -13   7  -2    0.72    0.48
 -13   6  -2    0.53    0.39
 -13   5  -2    0.74    0.48
 -13   4  -2    0.10    0.17
 -13   3  -2    1.00    0.45
 -13   2  -2   -0.34    0.27
 -13   1  -2    0.13    0.26
 -13   0  -2   -0.57    0.39
 -13  -1  -2    0.43    0.40
 -13  -2  -2    0.21    0.32
 -13  -3  -2    1.55    0.61
 -13  -4  -2   -0.67    0.47
 -13  -4  -2   -0.30    0.23
 -13  -5  -2    1.23    0.55
 -13  -6  -2   -0.07    0.18
 -13  -7  -2    1.79    0.66
 -13  -8  -2    0.26    0.36
 -13  -9  -2    1.38    0.53
 -13 -10  -2    0.22    0.22
 -13 -11  -2    0.07    0.27
 -14   4  -2    0.83    0.44
 -14   3  -2   -0.47    0.37
 -14   2  -2   -0.10    0.28
 -14   1  -2    0.57    0.30
 -14   0  -2    0.22    0.20
 -14  -1  -2    1.08    0.45
 -14  -2  -2    0.15    0.31
 -14  -3  -2    0.14    0.23
 -14  -5  -2   -0.28    0.30
 -14  -6  -2   -0.21    0.32
 -14  -7  -2    0.44    0.34
 -14  -4   3    1.05    0.51
 -14  -3   3   -0.29    0.30
 -14  -2   3    0.12    0.27
 -14  -1   3    0.33    0.34
 -14  -1   3    0.27    0.24
 -14   0   3    0.09    0.25
 -14   0   3    0.39    0.29
 -14   1   3    0.38    0.34
 -14   1   3    0.25    0.14
 -14   2   3   -0.14    0.23
 -14   2   3    0.17    0.16
 -14   3   3    0.07    0.14
 -14   4   3    0.40    0.45
 -13  -9   3   -0.15    0.24
 -13  -8   3    0.29    0.37
 -13  -7   3   -0.27    0.23
 -13  -6   3    0.71    0.49
 -13  -5   3   -0.19    0.27
 -13  -4   3    1.21    0.56
 -13  -3   3   -0.04    0.15
 -13  -3   3   -0.37    0.37
 -13  -2   3    0.67    0.42
 -13  -2   3    1.71    0.58
 -13  -1   3    0.09    0.26
 -13  -1   3   -0.02    0.34
 -13   0   3    0.05    0.12
 -13   0   3    0.23    0.32
 -13   1   3    0.29    0.42
 -13   1   3   -0.37    0.31
 -13   2   3    1.81    0.57
 -13   2   3    2.10    0.62
 -13   3   3    0.33    0.37
 -13   3   3   -0.02    0.31
 -13   4   3   -0.05    0.19
 -13   4   3    0.83    0.45
 -13   5   3    0.29    0.27
 -13   5   3   -0.08    0.17
 -13   6   3    0.67    0.45
 -13   7   3    0.34    0.41
 -13   8   3    0.31    0.40
 -12 -12   3    0.06    0.29
 -12 -11   3    0.83    0.51
 -12 -10   3   -0.08    0.17
 -12  -9   3    0.05    0.36
 -12  -8   3    0.50    0.20
 -12  -7   3   -0.17    0.26
 -12  -6   3    0.03    0.22
 -12  -5   3    0.76    0.34
 -12  -4   3    1.04    0.44
 -12  -4   3    1.97    0.64
 -12  -3   3    0.51    0.35
 -12  -3   3   -0.34    0.38
 -12  -2   3    0.21    0.27
 -12  -2   3    0.07    0.16
 -12  -1   3    0.88    0.51
 -12  -1   3    0.78    0.48
 -12   0   3    0.68    0.36
 -12   0   3    0.48    0.28
 -12   1   3    0.52    0.14
 -12   1   3    0.54    0.31
 -12   2   3    0.81    0.47
 -12   2   3    0.39    0.35
 -12   3   3    0.34    0.33
 -12   3   3   -0.23    0.28
 -12   4   3    1.97    0.63
 -12   4   3    2.01    0.63
 -12   5   3    0.97    0.44
 -12   5   3    0.67    0.41
 -12   6   3    0.30    0.25
 -12   6   3    0.37    0.29
 -12   7   3    0.08    0.23
 -12   7   3   -0.09    0.27
 -12   8   3   -0.16    0.13
 -12   8   3   -0.11    0.24
 -12   9   3    0.43    0.39
 -12  10   3    0.14    0.36
 -12  11   3    0.27    0.32
 -12  12   3    0.33    0.37
 -11 -14   3   -0.03    0.26
 -11 -13   3    1.07    0.48
 -11 -12   3    0.69    0.26
 -11 -11   3   -0.13    0.25
 -11 -10   3   -0.19    0.18
 -11  -9   3    1.40    0.56
 -11  -8   3    1.36    0.57
 -11  -7   3    2.37    0.67
 -11  -6   3    0.14    0.16
 -11  -5   3   -0.10    0.22
 -11  -4   3    0.14    0.19
 -11  -4   3    0.45    0.23
 -11  -3   3    1.72    0.58
 -11  -3   3    2.31    0.65
 -11  -2   3    0.40    0.35
 -11  -2   3   -0.20    0.30
 -11  -1   3    1.30    0.42
 -11  -1   3    1.88    0.59
 -11  -1   3    1.59    0.54
 -11   0   3   -0.30    0.23
 -11   0   3    0.20    0.17
 -11   0   3    0.38    0.39
 -11   1   3    1.58    0.56
 -11   1   3    1.48    0.50
 -11   2   3    0.59    0.32
 -11   2   3    0.38    0.29
 -11   3   3    3.15    0.75
 -11   3   3    3.37    0.76
 -11   4   3   -0.07    0.29
 -11   4   3    0.05    0.23
 -11   5   3    0.20    0.20
 -11   5   3   -0.16    0.34
 -11   6   3    0.62    0.36
 -11   6   3    0.24    0.24
 -11   7   3    2.33    0.60
 -11   7   3    1.46    0.51
 -11   8   3    0.82    0.45
 -11   8   3    0.74    0.36
 -11   9   3    0.92    0.45
 -11   9   3    1.74    0.57
 -11  10   3   -0.05    0.25
 -11  10   3    0.01    0.17
 -11  11   3   -0.15    0.26
 -11  11   3   -0.11    0.24
 -11  12   3    0.13    0.24
 -11  13   3    0.09    0.14
 -11  14   3    0.37    0.29
 -11  15   3    0.49    0.26
 -10 -19   3    0.23    0.27
 -10 -18   3    0.41    0.36
 -10 -17   3    0.27    0.29
 -10 -16   3    0.98    0.42
 -10 -15   3    0.31    0.31
 -10 -14   3    0.55    0.35
 -10 -14   3    0.14    0.25
 -10 -13   3    0.70    0.37
 -10 -13   3    0.36    0.28
 -10 -12   3    0.71    0.38
 -10 -12   3    0.85    0.49
 -10 -12   3    1.35    0.46
 -10 -11   3    0.23    0.20
 -10 -11   3   -0.16    0.33
 -10 -11   3    0.26    0.20
 -10 -10   3    0.48    0.15
 -10 -10   3    0.91    0.42
 -10  -9   3    0.20    0.20
 -10  -9   3   -0.04    0.22
 -10  -8   3    0.11    0.13
 -10  -8   3   -0.27    0.40
 -10  -7   3    0.17    0.29
 -10  -7   3    0.28    0.32
 -10  -6   3    0.87    0.31
 -10  -6   3    1.18    0.54
 -10  -5   3    1.22    0.50
 -10  -5   3    1.05    0.30
 -10  -4   3    0.86    0.37
 -10  -4   3    0.84    0.30
 -10  -4   3    1.32    0.54
 -10  -3   3    2.99    0.61
 -10  -3   3    2.66    0.63
 -10  -3   3    2.99    0.65
 -10  -2   3    0.05    0.17
 -10  -2   3    0.45    0.23
 -10  -1   3    3.47    0.73
 -10  -1   3    4.75    0.85
 -10   0   3    1.93    0.49
 -10   0   3    3.32    0.74
 -10   0   3    2.84    0.69
 -10   1   3    4.31    0.83
 -10   1   3    3.04    0.57
 -10   1   3    4.36    0.85
 -10   2   3    0.41    0.24
 -10   2   3    0.64    0.43
 -10   2   3   -0.20    0.29
 -10   3   3    2.74    0.56
 -10   3   3    3.35    0.72
 -10   3   3    3.81    0.76
 -10   4   3    0.92    0.35
 -10   4   3    0.99    0.34
 -10   4   3    1.06    0.40
 -10   5   3    2.30    0.57
 -10   5   3    1.54    0.53
 -10   6   3    1.01    0.35
 -10   6   3    1.46    0.46
 -10   7   3   -0.01    0.12
 -10   7   3   -0.05    0.16
 -10   8   3    0.24    0.28
 -10   8   3    0.25    0.16
 -10   9   3    0.18    0.22
 -10   9   3   -0.02    0.17
 -10  10   3    1.32    0.46
 -10  10   3    0.71    0.25
 -10  11   3    0.64    0.33
 -10  11   3    0.56    0.38
 -10  12   3    0.66    0.38
 -10  13   3    0.31    0.26
 -10  14   3    0.27    0.27
 -10  15   3   -0.01    0.30
 -10  16   3    0.85    0.46
 -10  17   3    0.81    0.35
  -9 -20   3    0.47    0.20
  -9 -19   3    0.05    0.17
  -9 -18   3    2.74    0.74
  -9 -17   3    0.25    0.29
  -9 -16   3    1.22    0.45
  -9 -15   3    0.03    0.17
  -9 -14   3    2.89    0.71
  -9 -13   3    0.86    0.39
  -9 -12   3    0.00    0.17
  -9 -11   3   -0.33    0.29
  -9 -11   3   -0.09    0.16
  -9 -10   3    0.06    0.18
  -9 -10   3    0.55    0.35
  -9 -10   3    0.49    0.30
  -9  -9   3    0.27    0.26
  -9  -9   3    0.35    0.19
  -9  -9   3    0.55    0.24
  -9  -8   3    3.02    0.66
  -9  -8   3    3.34    0.60
  -9  -8   3    3.56    0.77
  -9  -7   3    0.75    0.39
  -9  -7   3    0.59    0.25
  -9  -7   3    0.75    0.29
  -9  -6   3    1.27    0.35
  -9  -6   3    1.29    0.40
  -9  -6   3    1.14    0.42
  -9  -5   3    2.11    0.52
  -9  -5   3    2.11    0.66
  -9  -4   3    2.28    0.59
  -9  -4   3    3.15    0.71
  -9  -4   3    2.83    0.57
  -9  -3   3    3.59    0.65
  -9  -3   3    3.16    0.68
  -9  -3   3    4.15    0.80
  -9  -2   3   13.99    1.26
  -9  -2   3   16.27    1.52
  -9  -2   3   16.77    1.55
  -9  -1   3    0.17    0.25
  -9  -1   3    0.25    0.14
  -9   0   3    0.02    0.12
  -9   0   3    0.14    0.14
  -9   0   3   -0.07    0.28
  -9   1   3   -0.04    0.22
  -9   1   3    0.14    0.16
  -9   1   3    0.33    0.29
  -9   2   3   14.71    1.23
  -9   2   3   15.02    1.48
  -9   2   3   16.96    1.54
  -9   3   3    3.23    0.57
  -9   3   3    3.26    0.67
  -9   3   3    4.02    0.75
  -9   4   3    2.31    0.50
  -9   4   3    3.75    0.75
  -9   4   3    3.09    0.72
  -9   5   3    3.29    0.65
  -9   5   3    2.74    0.53
  -9   5   3    3.34    0.72
  -9   6   3    1.72    0.44
  -9   6   3    1.95    0.45
  -9   6   3    2.18    0.58
  -9   7   3    0.11    0.22
  -9   7   3    0.25    0.29
  -9   7   3    0.24    0.21
  -9   8   3    3.75    0.72
  -9   8   3    2.65    0.61
  -9   9   3    0.27    0.23
  -9   9   3    0.55    0.30
  -9  10   3    0.60    0.35
  -9  10   3   -0.05    0.20
  -9  11   3    0.49    0.28
  -9  11   3    0.29    0.35
  -9  12   3   -0.16    0.20
  -9  12   3   -0.05    0.19
  -9  13   3    1.09    0.50
  -9  13   3    0.94    0.38
  -9  14   3    1.77    0.50
  -9  14   3    1.73    0.56
  -9  15   3    0.05    0.19
  -9  15   3    0.13    0.16
  -9  16   3    0.55    0.21
  -9  16   3    0.33    0.30
  -9  17   3    0.01    0.24
  -9  17   3    0.14    0.22
  -9  18   3    2.12    0.74
  -9  18   3    2.18    0.67
  -9  19   3    1.00    0.48
  -9  19   3    0.54    0.42
  -9  20   3    0.42    0.25
  -9  20   3    0.17    0.33
  -8 -21   3    2.11    0.74
  -8 -20   3    1.24    0.53
  -8 -19   3    0.63    0.43
  -8 -18   3    0.04    0.23
  -8 -17   3    0.86    0.42
  -8 -16   3    0.85    0.41
  -8 -15   3    2.10    0.61
  -8 -14   3    0.57    0.27
  -8 -13   3    1.59    0.48
  -8 -12   3   -0.01    0.12
  -8 -11   3    9.24    1.10
  -8 -10   3    2.82    0.59
  -8  -9   3    1.32    0.39
  -8  -9   3    1.39    0.39
  -8  -8   3    0.40    0.21
  -8  -8   3    0.69    0.36
  -8  -8   3    0.56    0.31
  -8  -7   3    3.28    0.65
  -8  -7   3    3.81    0.75
  -8  -7   3    2.76    0.52
  -8  -6   3    3.56    0.60
  -8  -6   3    3.52    0.75
  -8  -6   3    3.88    0.60
  -8  -5   3   31.89    1.97
  -8  -5   3   34.85    2.28
  -8  -5   3   33.62    1.76
  -8  -4   3    3.40    0.51
  -8  -4   3    4.17    0.74
  -8  -4   3    4.12    0.81
  -8  -4   3    3.99    0.64
  -8  -3   3    1.42    0.33
  -8  -3   3    1.71    0.53
  -8  -3   3    1.35    0.44
  -8  -3   3    1.46    0.43
  -8  -2   3    3.49    0.70
  -8  -2   3    3.53    0.71
  -8  -2   3    3.32    0.56
  -8  -1   3    6.70    0.83
  -8  -1   3    7.57    0.97
  -8  -1   3    7.17    0.96
  -8   0   3    7.91    1.00
  -8   0   3    5.65    0.81
  -8   1   3    6.60    0.77
  -8   1   3    7.29    0.97
  -8   1   3    7.08    0.95
  -8   2   3    3.33    0.54
  -8   2   3    4.13    0.72
  -8   2   3    3.49    0.68
  -8   3   3    2.14    0.44
  -8   3   3    2.49    0.59
  -8   3   3    1.99    0.49
  -8   4   3    3.34    0.54
  -8   4   3    4.46    0.78
  -8   4   3    3.60    0.66
  -8   5   3   33.68    1.81
  -8   5   3   36.18    2.25
  -8   5   3   35.23    2.16
  -8   6   3    4.57    0.77
  -8   6   3    4.32    0.71
  -8   6   3    4.43    0.64
  -8   6   3    3.99    0.55
  -8   7   3    3.15    0.62
  -8   7   3    2.46    0.46
  -8   7   3    2.40    0.56
  -8   7   3    2.35    0.45
  -8   8   3    0.55    0.25
  -8   8   3    0.01    0.16
  -8   8   3    0.28    0.15
  -8   8   3    0.24    0.29
  -8   9   3    1.57    0.40
  -8   9   3    1.30    0.35
  -8   9   3    1.84    0.50
  -8   9   3    1.53    0.44
  -8  10   3    2.57    0.61
  -8  10   3    1.87    0.45
  -8  10   3    1.38    0.45
  -8  10   3    2.02    0.48
  -8  11   3    8.07    1.13
  -8  11   3    8.45    1.01
  -8  12   3   -0.12    0.24
  -8  12   3   -0.09    0.15
  -8  13   3    1.05    0.41
  -8  13   3    1.60    0.48
  -8  14   3    0.12    0.26
  -8  14   3    0.56    0.29
  -8  15   3    2.74    0.74
  -8  15   3    2.67    0.64
  -8  16   3    0.56    0.30
  -8  16   3    1.23    0.48
  -8  17   3    0.42    0.31
  -8  17   3    0.32    0.22
  -8  18   3    0.12    0.15
  -8  18   3    0.26    0.28
  -8  19   3    0.24    0.31
  -8  19   3   -0.30    0.34
  -8  20   3    0.94    0.42
  -8  20   3    0.99    0.50
  -8  21   3    1.68    0.64
  -8  21   3    1.09    0.48
  -7 -22   3    0.47    0.37
  -7 -21   3    0.10    0.26
  -7 -20   3    1.89    0.67
  -7 -19   3    1.00    0.47
  -7 -18   3    0.53    0.27
  -7 -17   3    1.06    0.50
  -7 -16   3    0.22    0.19
  -7 -15   3    0.27    0.18
  -7 -14   3    1.80    0.51
  -7 -13   3    5.44    0.91
  -7 -12   3    1.56    0.47
  -7 -11   3    5.33    0.80
  -7 -10   3    2.79    0.57
  -7  -9   3    4.81    0.70
  -7  -8   3   16.55    1.26
  -7  -7   3   37.17    2.15
  -7  -7   3   36.78    2.25
  -7  -7   3   37.03    1.90
  -7  -6   3    2.10    0.46
  -7  -6   3    1.56    0.34
  -7  -6   3    1.85    0.48
  -7  -5   3    7.18    0.88
  -7  -5   3    8.91    1.05
  -7  -5   3    8.68    0.81
  -7  -4   3   11.42    1.10
  -7  -4   3   12.95    1.24
  -7  -4   3   11.47    0.91
  -7  -3   3    4.89    0.73
  -7  -3   3    5.15    0.78
  -7  -3   3    5.80    0.86
  -7  -3   3    5.12    0.57
  -7  -2   3    7.04    0.91
  -7  -2   3    5.96    0.75
  -7  -2   3    6.54    0.61
  -7  -2   3    7.54    0.98
  -7  -1   3    5.03    0.51
  -7  -1   3    5.05    0.50
  -7  -1   3    6.55    0.87
  -7  -1   3    6.19    0.76
  -7  -1   3    5.82    0.80
  -7   0   3    0.05    0.22
  -7   0   3   -0.04    0.07
  -7   0   3    0.15    0.13
  -7   0   3    0.16    0.19
  -7   0   3   -0.18    0.19
  -7   1   3    5.77    0.66
  -7   1   3    7.04    0.90
  -7   1   3    6.16    0.64
  -7   1   3    6.29    0.83
  -7   2   3    6.40    0.70
  -7   2   3    6.65    0.70
  -7   2   3    5.48    0.50
  -7   2   3    8.06    0.98
  -7   2   3    6.70    0.89
  -7   3   3    4.48    0.60
  -7   3   3    3.83    0.53
  -7   3   3    4.72    0.76
  -7   3   3    3.95    0.48
  -7   3   3    5.37    0.81
  -7   4   3   12.67    1.05
  -7   4   3   11.24    0.93
  -7   4   3   13.44    1.26
  -7   4   3   11.49    0.87
  -7   4   3   13.22    1.21
  -7   5   3   10.87    0.99
  -7   5   3   10.26    0.89
  -7   5   3   10.66    1.11
  -7   5   3   10.85    0.87
  -7   5   3   10.22    1.07
  -7   6   3    2.17    0.48
  -7   6   3    1.61    0.35
  -7   6   3    1.81    0.50
  -7   6   3    1.66    0.37
  -7   7   3   35.99    1.80
  -7   7   3   38.30    2.26
  -7   7   3   35.19    1.84
  -7   7   3   38.59    2.19
  -7   8   3   16.11    1.19
  -7   8   3   16.03    1.45
  -7   8   3   15.35    1.21
  -7   8   3   17.37    1.44
  -7   9   3    6.74    0.92
  -7   9   3    6.27    0.75
  -7   9   3    6.71    0.83
  -7   9   3    6.99    0.95
  -7  10   3    3.12    0.65
  -7  10   3    2.52    0.64
  -7  10   3    2.38    0.49
  -7  10   3    2.27    0.52
  -7  11   3    4.30    0.65
  -7  11   3    4.10    0.79
  -7  11   3    4.42    0.72
  -7  12   3    1.46    0.39
  -7  12   3    1.61    0.52
  -7  12   3    1.37    0.43
  -7  13   3    4.29    0.85
  -7  13   3    4.64    0.72
  -7  13   3    4.55    0.79
  -7  14   3    1.81    0.57
  -7  14   3    1.87    0.52
  -7  15   3    0.68    0.39
  -7  15   3    1.21    0.43
  -7  16   3   -0.13    0.20
  -7  16   3    0.08    0.18
  -7  17   3    0.66    0.32
  -7  17   3    1.94    0.64
  -7  18   3    0.36    0.24
  -7  18   3    0.11    0.29
  -7  19   3    1.58    0.54
  -7  19   3    1.61    0.57
  -7  20   3    0.32    0.23
  -7  20   3    1.40    0.53
  -7  21   3   -0.01    0.20
  -7  21   3    0.97    0.47
  -7  22   3    0.13    0.20
  -6 -22   3    3.92    0.95
  -6 -21   3    0.86    0.39
  -6 -20   3    2.00    0.71
  -6 -19   3    0.67    0.37
  -6 -18   3    0.38    0.34
  -6 -17   3    0.58    0.29
  -6 -16   3    7.83    1.12
  -6 -15   3    1.89    0.60
  -6 -14   3    2.95    0.63
  -6 -13   3    2.06    0.52
  -6 -12   3    2.67    0.59
  -6 -11   3    1.10    0.36
  -6 -10   3   11.86    1.11
  -6  -9   3    2.58    0.52
  -6  -8   3    4.34    0.63
  -6  -7   3   11.36    0.97
  -6  -6   3   26.58    1.72
  -6  -6   3   28.12    1.80
  -6  -6   3   24.16    1.39
  -6  -5   3    1.03    0.24
  -6  -5   3    1.17    0.36
  -6  -5   3    1.21    0.34
  -6  -4   3   27.40    1.67
  -6  -4   3   27.02    1.34
  -6  -4   3   29.79    1.83
  -6  -4   3   23.89    0.96
  -6  -3   3    3.60    0.36
  -6  -3   3    3.31    0.59
  -6  -3   3    3.79    0.65
  -6  -3   3    4.39    0.64
  -6  -3   3    4.22    0.48
  -6  -2   3   17.11    1.27
  -6  -2   3   15.81    0.85
  -6  -2   3   15.99    1.28
  -6  -2   3   16.08    1.29
  -6  -2   3   14.98    0.89
  -6  -1   3    5.74    0.69
  -6  -1   3    5.88    0.52
  -6  -1   3    5.94    0.76
  -6  -1   3    5.26    0.47
  -6  -1   3    5.91    0.77
  -6   0   3   44.89    1.53
  -6   0   3   52.76    2.44
  -6   0   3   52.49    2.31
  -6   0   3   52.63    2.41
  -6   0   3   48.40    1.84
  -6   1   3    4.01    0.35
  -6   1   3    4.50    0.54
  -6   1   3    4.85    0.53
  -6   1   3    5.48    0.76
  -6   1   3    5.85    0.72
  -6   2   3   12.23    0.88
  -6   2   3   14.39    1.24
  -6   2   3   14.68    1.00
  -6   2   3   11.14    0.75
  -6   2   3   16.33    1.31
  -6   3   3    4.30    0.66
  -6   3   3    3.27    0.45
  -6   3   3    3.43    0.44
  -6   3   3    4.08    0.54
  -6   3   3    4.14    0.63
  -6   4   3   30.98    1.82
  -6   4   3   30.54    1.63
  -6   4   3   31.23    1.85
  -6   4   3   29.40    1.43
  -6   4   3   28.54    1.41
  -6   5   3    1.41    0.40
  -6   5   3    1.34    0.38
  -6   5   3    1.14    0.26
  -6   5   3    1.44    0.37
  -6   5   3    1.14    0.30
  -6   6   3   25.94    1.59
  -6   6   3   23.60    1.30
  -6   6   3   24.50    1.65
  -6   6   3   22.63    1.37
  -6   6   3   23.79    1.61
  -6   7   3   10.74    1.05
  -6   7   3   10.83    0.87
  -6   7   3   11.02    1.09
  -6   7   3   10.89    0.95
  -6   7   3   10.26    1.05
  -6   8   3    4.91    0.73
  -6   8   3    4.22    0.57
  -6   8   3    4.37    0.67
  -6   8   3    4.87    0.73
  -6   8   3    4.72    0.64
  -6   9   3    3.23    0.59
  -6   9   3    2.79    0.54
  -6   9   3    3.28    0.49
  -6   9   3    3.12    0.51
  -6   9   3    3.31    0.61
  -6  10   3   12.64    1.04
  -6  10   3   11.94    1.12
  -6  10   3   12.42    1.27
  -6  10   3   12.06    1.23
  -6  11   3    0.96    0.35
  -6  11   3    0.91    0.31
  -6  11   3    0.94    0.36
  -6  12   3    2.18    0.55
  -6  12   3    1.46    0.42
  -6  12   3    2.00    0.44
  -6  13   3    1.87    0.52
  -6  13   3    2.21    0.49
  -6  13   3    0.95    0.33
  -6  14   3    3.25    0.67
  -6  14   3    3.12    0.68
  -6  14   3    3.17    0.58
  -6  15   3    1.16    0.42
  -6  15   3    1.11    0.35
  -6  15   3    1.52    0.50
  -6  16   3    5.38    0.92
  -6  16   3    7.22    1.08
  -6  16   3    6.49    0.90
  -6  17   3   -0.07    0.14
  -6  17   3    0.29    0.28
  -6  18   3   -0.19    0.22
  -6  18   3    0.99    0.47
  -6  19   3    0.12    0.13
  -6  19   3    0.52    0.42
  -6  20   3    1.69    0.59
  -6  20   3    1.90    0.68
  -6  21   3    0.93    0.49
  -6  22   3    4.09    0.96
  -5 -23   3   -0.23    0.35
  -5 -22   3    0.70    0.39
  -5 -21   3    0.39    0.34
  -5 -20   3    2.24    0.72
  -5 -19   3    0.67    0.47
  -5 -18   3    8.80    1.24
  -5 -17   3    1.27    0.46
  -5 -16   3    0.81    0.40
  -5 -15   3   -0.08    0.21
  -5 -14   3    3.18    0.67
  -5 -13   3    6.06    0.86
  -5 -12   3    5.50    0.80
  -5 -11   3    3.19    0.58
  -5 -10   3    8.41    0.90
  -5  -9   3   13.04    1.08
  -5  -8   3    4.21    0.59
  -5  -7   3    4.76    0.58
  -5  -7   3    3.47    0.34
  -5  -6   3    4.29    0.38
  -5  -6   3    6.37    0.79
  -5  -6   3    5.79    0.63
  -5  -5   3    9.88    0.98
  -5  -5   3    7.30    0.50
  -5  -5   3    8.73    0.92
  -5  -5   3    7.85    0.71
  -5  -4   3    7.95    0.84
  -5  -4   3    6.76    0.49
  -5  -4   3    7.95    0.86
  -5  -4   3    7.64    0.65
  -5  -3   3   11.44    1.00
  -5  -3   3   10.29    0.65
  -5  -3   3   12.02    1.06
  -5  -3   3   11.34    0.75
  -5  -2   3   30.97    1.27
  -5  -2   3   33.30    1.75
  -5  -2   3   31.06    1.75
  -5  -2   3   33.96    1.81
  -5  -2   3   30.49    1.24
  -5  -1   3   10.31    0.61
  -5  -1   3   11.54    0.74
  -5  -1   3   10.85    1.00
  -5  -1   3   11.21    0.99
  -5  -1   3   12.28    1.05
  -5   0   3   -0.11    0.13
  -5   0   3    0.05    0.04
  -5   0   3   -0.15    0.21
  -5   0   3    0.03    0.11
  -5   0   3   -0.23    0.23
  -5   1   3    7.56    0.43
  -5   1   3   12.25    0.83
  -5   1   3   11.46    0.98
  -5   1   3   11.41    1.02
  -5   1   3   12.67    1.07
  -5   2   3   28.74    1.30
  -5   2   3   35.49    1.91
  -5   2   3   35.28    1.55
  -5   2   3   31.27    1.35
  -5   2   3   37.47    1.91
  -5   3   3   12.21    1.09
  -5   3   3   12.48    0.92
  -5   3   3   12.16    0.83
  -5   3   3   11.61    0.76
  -5   3   3   12.12    1.06
  -5   4   3    5.63    0.71
  -5   4   3    5.79    0.64
  -5   4   3    5.53    0.52
  -5   4   3    5.88    0.76
  -5   4   3    5.50    0.59
  -5   5   3   10.58    0.92
  -5   5   3   10.01    0.83
  -5   5   3   10.75    0.74
  -5   5   3   10.23    0.99
  -5   5   3   10.99    1.00
  -5   6   3    5.53    0.73
  -5   6   3    6.52    0.73
  -5   6   3    5.94    0.56
  -5   6   3    6.04    0.76
  -5   6   3    6.09    0.67
  -5   7   3    6.07    0.60
  -5   7   3    6.72    0.81
  -5   7   3    7.23    0.81
  -5   7   3    6.93    0.84
  -5   7   3    6.99    0.74
  -5   8   3    3.99    0.66
  -5   8   3    4.76    0.73
  -5   8   3    3.72    0.48
  -5   8   3    4.37    0.64
  -5   8   3    3.93    0.57
  -5   9   3   12.09    1.16
  -5   9   3   12.18    0.93
  -5   9   3   11.86    1.12
  -5   9   3   12.74    1.10
  -5   9   3   12.24    1.16
  -5  10   3    9.56    1.04
  -5  10   3    8.44    0.81
  -5  10   3    8.33    0.95
  -5  10   3    9.88    0.98
  -5  11   3    3.98    0.70
  -5  11   3    4.18    0.69
  -5  11   3    3.75    0.55
  -5  11   3    3.89    0.65
  -5  12   3    5.46    0.69
  -5  12   3    5.48    0.85
  -5  12   3    6.22    0.88
  -5  12   3    5.34    0.81
  -5  13   3    6.79    1.00
  -5  13   3    6.06    0.76
  -5  13   3    5.05    0.80
  -5  13   3    6.64    0.90
  -5  14   3    3.76    0.66
  -5  14   3    3.11    0.65
  -5  14   3    3.69    0.64
  -5  15   3   -0.10    0.24
  -5  15   3   -0.17    0.12
  -5  15   3   -0.19    0.26
  -5  16   3    0.82    0.35
  -5  16   3    1.44    0.47
  -5  16   3    1.34    0.42
  -5  17   3    0.44    0.29
  -5  17   3    0.43    0.33
  -5  17   3    1.18    0.36
  -5  18   3    9.21    1.18
  -5  18   3    7.22    1.07
  -5  18   3    9.80    1.29
  -5  19   3    0.63    0.34
  -5  19   3    0.63    0.39
  -5  20   3    1.72    0.55
  -5  21   3    0.46    0.42
  -5  22   3    0.99    0.47
  -5  23   3    0.51    0.50
  -4 -24   3    0.94    0.51
  -4 -23   3    1.81    0.67
  -4 -22   3   -0.36    0.44
  -4 -21   3    1.80    0.63
  -4 -20   3    0.01    0.26
  -4 -19   3    1.43    0.55
  -4 -18   3    0.63    0.30
  -4 -17   3    5.03    0.87
  -4 -16   3    1.84    0.51
  -4 -15   3    3.26    0.69
  -4 -14   3    2.89    0.63
  -4 -13   3    2.65    0.59
  -4 -12   3    8.51    0.98
  -4 -11   3   25.34    1.65
  -4 -10   3    0.70    0.19
  -4 -10   3    1.11    0.34
  -4  -9   3    6.15    0.55
  -4  -9   3    8.55    0.87
  -4  -8   3    1.11    0.28
  -4  -8   3    0.56    0.17
  -4  -7   3    5.23    0.48
  -4  -7   3    6.55    0.68
  -4  -6   3    3.37    0.47
  -4  -6   3    2.88    0.35
  -4  -5   3   84.28    2.50
  -4  -5   3   95.74    3.25
  -4  -5   3   91.64    2.79
  -4  -4   3   40.19    1.97
  -4  -4   3   36.64    1.44
  -4  -4   3   42.23    1.97
  -4  -4   3   37.40    1.52
  -4  -3   3   15.36    1.12
  -4  -3   3   14.98    0.85
  -4  -3   3   16.61    1.19
  -4  -3   3   14.46    0.82
  -4  -2   3    3.86    0.54
  -4  -2   3    3.64    0.40
  -4  -2   3    3.50    0.35
  -4  -2   3    4.42    0.59
  -4  -1   3   26.61    1.18
  -4  -1   3   26.51    1.48
  -4  -1   3   26.88    1.50
  -4  -1   3   22.68    0.91
  -4   0   3    4.30    0.47
  -4   0   3    4.81    0.64
  -4   0   3    4.83    0.61
  -4   0   3    4.32    0.58
  -4   0   3    3.42    0.27
  -4   1   3   24.69    1.42
  -4   1   3   24.02    1.22
  -4   1   3   22.87    1.42
  -4   1   3   24.49    1.45
  -4   2   3    2.38    0.28
  -4   2   3    3.70    0.47
  -4   2   3    3.19    0.52
  -4   2   3    3.73    0.56
  -4   3   3   17.20    0.82
  -4   3   3   20.14    1.17
  -4   3   3   20.43    1.34
  -4   3   3   18.20    1.05
  -4   3   3   20.79    1.32
  -4   4   3   41.95    1.84
  -4   4   3   42.01    2.01
  -4   4   3   38.04    1.69
  -4   4   3   39.39    1.37
  -4   4   3   42.42    1.99
  -4   5   3   90.48    3.04
  -4   5   3   89.08    2.51
  -4   5   3   90.40    3.23
  -4   5   3   90.94    2.95
  -4   5   3   94.07    3.28
  -4   6   3    3.51    0.57
  -4   6   3    3.47    0.39
  -4   6   3    3.00    0.48
  -4   6   3    3.33    0.54
  -4   6   3    3.63    0.52
  -4   7   3    6.49    0.77
  -4   7   3    6.12    0.68
  -4   7   3    5.51    0.68
  -4   7   3    5.56    0.52
  -4   7   3    5.96    0.73
   4  -7  -3    4.26    0.29
  -4   8   3    1.62    0.40
  -4   8   3    1.32    0.36
  -4   8   3    1.25    0.36
  -4   8   3    0.87    0.21
  -4   8   3    1.06    0.28
   4  -8  -3    0.79    0.15
  -4   9   3   10.67    1.03
  -4   9   3   10.72    1.00
  -4   9   3    9.70    0.78
  -4   9   3    9.94    0.95
   4  -9  -3    8.32    0.56
  -4  10   3    1.50    0.40
   4 -10  -3    1.24    0.24
  -4  10   3    1.24    0.38
  -4  10   3    1.64    0.34
  -4  10   3    1.83    0.44
  -4  11   3   23.38    1.71
  -4  11   3   24.41    1.41
  -4  11   3   22.65    1.56
  -4  11   3   23.40    1.60
   4 -11  -3   19.83    1.09
  -4  12   3    8.97    0.89
   4 -12  -3    7.63    0.69
  -4  12   3    7.98    0.93
  -4  12   3    9.71    1.08
  -4  12   3    9.53    1.12
  -4  13   3    3.55    0.76
  -4  13   3    2.60    0.49
  -4  13   3    2.69    0.55
  -4  13   3    2.83    0.61
  -4  14   3    2.75    0.65
  -4  14   3    2.11    0.48
  -4  14   3    3.02    0.63
  -4  14   3    2.67    0.53
  -4  15   3    3.17    0.74
  -4  15   3    3.06    0.59
  -4  15   3    3.39    0.72
  -4  15   3    3.73    0.63
  -4  16   3    0.69    0.31
  -4  16   3    1.45    0.47
  -4  17   3    4.13    0.74
  -4  17   3    5.96    0.97
  -4  18   3    0.17    0.10
  -4  18   3    0.19    0.24
  -4  19   3    1.36    0.54
  -4  20   3    0.11    0.37
  -4  21   3    3.28    0.84
  -4  22   3   -0.21    0.24
  -4  23   3    1.72    0.64
  -4  24   3    0.33    0.29
  -3 -24   3    0.83    0.51
  -3 -23   3    1.06    0.48
  -3 -22   3    0.06    0.27
  -3 -21   3   -0.02    0.29
  -3 -20   3    3.06    0.78
  -3 -19   3    5.81    1.01
  -3 -18   3    2.71    0.72
  -3 -17   3    2.80    0.72
  -3 -16   3    1.37    0.43
  -3 -15   3   14.55    1.47
  -3 -14   3    1.47    0.44
  -3 -13   3   10.69    1.15
  -3 -12   3    3.36    0.59
  -3 -11   3    0.67    0.30
  -3 -10   3    6.38    0.77
  -3  -9   3   43.82    2.10
  -3  -8   3    5.43    0.67
  -3  -7   3   18.02    1.02
  -3  -7   3   21.57    1.29
  -3  -6   3   12.76    0.82
  -3  -6   3   13.98    0.98
  -3  -5   3   16.59    1.02
  -3  -5   3   21.02    1.38
  -3  -5   3   15.51    0.92
  -3  -4   3    7.26    0.75
  -3  -4   3    6.89    0.60
  -3  -4   3    5.95    0.55
  -3  -3   3  226.43    5.83
  -3  -3   3  220.50    5.35
  -3  -3   3  226.58    5.77
  -3  -3   3  229.42    5.22
  -3  -2   3    7.75    0.76
  -3  -2   3    6.58    0.60
  -3  -2   3    7.34    0.72
  -3  -2   3    7.09    0.50
  -3  -1   3   29.72    1.34
  -3  -1   3   30.61    1.54
  -3  -1   3   29.87    1.51
  -3  -1   3   28.81    1.01
  -3   0   3    0.14    0.15
  -3   0   3    0.04    0.14
  -3   0   3    0.11    0.05
  -3   0   3    0.23    0.16
  -3   1   3   35.07    1.69
  -3   1   3   37.33    1.67
  -3   1   3   36.34    1.49
  -3   1   3   37.42    1.70
  -3   2   3    5.36    0.33
  -3   2   3    7.87    0.68
  -3   2   3    6.76    0.71
  -3   2   3    7.38    0.71
  -3   3   3  216.25    5.27
  -3   3   3  200.29    4.32
  -3   3   3  211.20    5.49
  -3   3   3  213.74    5.45
  -3   4   3    5.90    0.70
  -3   4   3    6.72    0.68
  -3   4   3    5.76    0.67
  -3   4   3    6.29    0.62
  -3   4   3    5.69    0.37
  -3   5   3   14.97    1.05
  -3   5   3   14.61    0.70
  -3   5   3   15.72    1.14
  -3   5   3   14.76    1.01
  -3   5   3   15.14    1.11
  -3   6   3   12.64    0.69
  -3   6   3   12.68    0.98
  -3   6   3   12.97    1.04
  -3   6   3   12.84    0.97
  -3   6   3   13.23    1.03
   3  -6  -3    9.09    0.44
  -3   7   3   21.25    1.35
  -3   7   3   23.85    1.42
  -3   7   3   22.52    1.05
  -3   7   3   23.06    1.36
   3  -7  -3   18.77    0.78
  -3   8   3    3.76    0.59
  -3   8   3    3.91    0.57
  -3   8   3    3.76    0.44
  -3   8   3    4.23    0.59
   3  -8  -3    3.39    0.34
  -3   9   3   38.31    2.00
  -3   9   3   38.05    1.63
  -3   9   3   38.06    1.93
  -3   9   3   38.82    1.96
   3  -9  -3   36.57    1.42
  -3  10   3    6.67    0.67
  -3  10   3    6.29    0.80
  -3  10   3    5.81    0.71
  -3  10   3    6.33    0.76
   3 -10  -3    6.34    0.55
  -3  11   3    0.57    0.33
   3 -11  -3    0.47    0.16
  -3  11   3    0.58    0.22
  -3  11   3    0.86    0.31
  -3  11   3    0.65    0.23
  -3  12   3    2.42    0.49
  -3  12   3    2.06    0.42
   3 -12  -3    1.90    0.35
  -3  12   3    2.42    0.48
  -3  12   3    2.97    0.57
  -3  13   3   11.31    1.21
  -3  13   3   10.56    1.02
  -3  13   3   10.18    1.12
   3 -13  -3    9.02    0.82
  -3  14   3    1.61    0.55
   3 -14  -3    0.62    0.24
  -3  14   3    0.97    0.36
  -3  14   3    0.80    0.35
  -3  15   3   10.63    1.28
  -3  15   3   10.70    1.09
  -3  15   3   11.63    1.28
   3 -15  -3   10.08    0.95
  -3  16   3    1.55    0.51
   3 -16  -3    1.99    0.45
  -3  16   3    1.42    0.43
  -3  16   3    2.08    0.57
  -3  17   3    2.47    0.55
  -3  17   3    3.07    0.68
  -3  18   3    2.50    0.67
  -3  19   3    6.24    1.04
  -3  20   3    2.58    0.73
  -3  21   3    0.92    0.47
  -3  22   3    0.91    0.48
  -3  23   3    1.47    0.61
  -3  24   3    0.44    0.45
  -2 -24   3    0.26    0.46
  -2 -23   3   -0.32    0.18
  -2 -22   3    5.69    1.08
  -2 -21   3    0.69    0.36
  -2 -20   3    2.03    0.63
  -2 -19   3    2.92    0.73
  -2 -18   3    0.79    0.30
  -2 -17   3    1.76    0.58
  -2 -16   3   12.07    1.36
  -2 -15   3   -0.01    0.14
  -2 -14   3    1.11    0.45
  -2 -13   3   16.20    1.47
  -2 -12   3   15.39    1.35
  -2 -11   3    1.35    0.44
  -2 -10   3   12.37    1.11
  -2  -9   3    1.70    0.38
  -2  -8   3    4.16    0.58
  -2  -7   3    6.43    0.71
  -2  -6   3  109.36    3.36
  -2  -5   3    7.37    0.65
  -2  -5   3    8.62    0.75
  -2  -5   3    8.14    0.70
  -2  -4   3   76.72    2.44
  -2  -4   3   76.69    2.48
  -2  -4   3   78.50    2.63
  -2  -3   3    3.25    0.47
  -2  -3   3    3.42    0.39
  -2  -3   3    2.99    0.43
  -2  -3   3    3.24    0.47
  -2  -2   3   16.98    1.12
  -2  -2   3   16.49    0.99
  -2  -2   3   16.80    0.83
  -2  -2   3   16.92    1.08
  -2  -1   3   58.95    2.19
  -2  -1   3   56.83    2.10
  -2  -1   3   59.76    2.17
  -2   0   3  162.00    4.28
  -2   0   3  154.50    4.25
  -2   0   3  155.64    4.18
  -2   1   3   59.68    2.22
  -2   1   3   61.46    2.16
  -2   1   3   61.37    2.22
  -2   2   3   14.18    0.94
  -2   2   3   12.92    0.93
  -2   3   3    4.75    0.55
  -2   3   3    4.75    0.54
   2  -4  -3   64.44    1.69
  -2   4   3   77.58    2.64
  -2   4   3   76.88    2.50
  -2   4   3   78.58    2.66
  -2   4   3   78.12    2.58
  -2   5   3    8.15    0.75
  -2   5   3    8.17    0.74
  -2   5   3    7.63    0.74
  -2   5   3    8.56    0.80
   2  -5  -3    6.54    0.40
  -2   6   3   98.37    3.22
  -2   6   3  101.00    3.22
  -2   6   3  101.33    3.22
   2  -6  -3   95.97    2.45
  -2   7   3    5.29    0.65
  -2   7   3    4.77    0.60
   2  -7  -3    4.11    0.38
  -2   7   3    4.81    0.61
  -2   8   3    5.15    0.66
  -2   8   3    5.32    0.64
  -2   8   3    4.55    0.61
   2  -8  -3    4.65    0.44
  -2   9   3    1.34    0.37
   2  -9  -3    0.79    0.18
  -2   9   3    0.74    0.27
  -2   9   3    0.71    0.33
  -2  10   3   12.19    1.09
  -2  10   3   12.92    1.04
  -2  10   3   11.77    1.07
   2 -10  -3   11.31    0.81
  -2  11   3    1.47    0.43
  -2  11   3    1.13    0.33
   2 -11  -3    1.21    0.28
  -2  11   3    1.29    0.41
  -2  12   3   13.08    1.24
  -2  12   3   12.68    1.07
  -2  12   3   13.16    1.20
   2 -12  -3   14.37    1.03
  -2  13   3   14.30    1.35
  -2  13   3   12.56    1.09
  -2  13   3   14.38    1.33
   2 -13  -3   13.14    1.04
  -2  14   3    2.08    0.53
   2 -14  -3    1.79    0.37
  -2  14   3    1.73    0.39
  -2  14   3    1.66    0.43
   2 -15  -3   -0.09    0.10
  -2  15   3   -0.11    0.24
  -2  15   3    0.11    0.11
  -2  15   3    0.05    0.16
  -2  16   3    9.94    1.28
  -2  16   3    8.53    0.93
  -2  16   3   10.88    1.28
   2 -16  -3    9.87    1.02
  -2  17   3    1.75    0.60
  -2  17   3    2.43    0.59
   2 -17  -3    2.08    0.50
   2 -18  -3    0.31    0.18
  -2  18   3    0.35    0.28
   2 -19  -3    1.58    0.45
  -2  19   3    2.21    0.61
  -2  20   3    2.89    0.73
  -2  21   3    0.71    0.37
  -2  22   3    5.71    1.08
  -2  23   3    0.17    0.27
  -2  24   3    0.52    0.41
  -1 -25   3    0.17    0.21
  -1 -24   3    0.85    0.51
  -1 -23   3    1.36    0.62
  -1 -22   3   -1.41    0.55
  -1 -21   3    2.10    0.69
  -1 -20   3    2.35    0.71
  -1 -19   3    1.38    0.54
  -1 -18   3    3.43    0.80
  -1 -17   3    0.60    0.25
  -1 -16   3    0.23    0.23
  -1 -15   3    0.87    0.45
  -1 -14   3    7.83    1.09
  -1 -13   3   15.44    1.42
  -1 -12   3    4.26    0.77
  -1 -11   3   13.09    1.22
  -1 -10   3    7.97    0.89
  -1  -9   3   -0.03    0.18
   1   8  -3   54.31    2.28
  -1  -8   3   52.18    2.29
   1   7  -3   45.89    1.97
  -1  -7   3   47.31    2.05
   1   6  -3   46.35    1.89
   1   5  -3   10.12    0.75
  -1  -5   3    9.64    0.77
   1   4  -3   24.16    1.11
  -1  -4   3   21.74    1.23
  -1  -4   3   24.55    1.22
   1   3  -3   24.57    1.04
  -1  -3   3   23.71    1.26
  -1  -3   3   24.96    1.20
  -1  -2   3   63.76    2.23
   1   2  -3   62.49    1.76
  -1  -2   3   60.30    2.23
  -1  -2   3   65.65    2.15
  -1  -1   3   15.11    0.97
  -1  -1   3   14.89    0.99
  -1  -1   3   15.14    0.92
  -1   0   3    0.13    0.09
  -1   0   3   -0.09    0.17
  -1   0   3    0.23    0.22
  -1   1   3   15.86    1.02
  -1   1   3   14.73    0.97
  -1   1   3   14.72    0.95
  -1   2   3   69.89    2.38
  -1   2   3   67.70    2.40
   1  -3  -3   24.01    0.97
  -1   3   3   27.55    1.39
  -1   3   3   28.28    1.37
   1  -4  -3   19.04    0.85
  -1   4   3   20.07    1.19
  -1   4   3   21.66    1.24
  -1   5   3    6.91    0.67
   1  -5  -3    6.04    0.48
  -1   6   3   48.65    2.07
  -1   6   3   50.47    2.10
   1  -6  -3   50.59    1.68
  -1   7   3   41.97    1.82
  -1   7   3   41.13    1.92
   1  -7  -3   42.83    1.58
  -1   7   3   38.98    1.89
  -1   8   3   44.99    2.07
  -1   8   3   45.52    1.93
  -1   8   3   46.71    2.13
   1  -8  -3   44.57    1.70
  -1   9   3   -0.16    0.25
  -1   9   3   -0.08    0.13
   1  -9  -3    0.02    0.11
  -1   9   3    0.05    0.20
  -1  10   3    6.69    0.79
  -1  10   3    6.39    0.68
  -1  10   3    6.18    0.78
   1 -10  -3    6.32    0.62
  -1  11   3   10.80    1.04
  -1  11   3    9.92    0.87
  -1  11   3   12.57    1.16
   1 -11  -3   10.78    0.87
  -1  12   3    4.19    0.67
  -1  12   3    4.16    0.58
   1 -12  -3    4.81    0.61
  -1  12   3    4.23    0.69
  -1  13   3    8.97    1.06
  -1  13   3    8.60    0.83
  -1  13   3    9.76    1.08
   1 -13  -3   10.45    0.96
  -1  14   3    8.68    1.08
  -1  14   3    7.64    0.99
  -1  14   3    6.01    0.70
   1 -14  -3    8.15    0.86
  -1  15   3    0.94    0.28
  -1  15   3    0.37    0.29
   1 -15  -3    1.40    0.39
  -1  15   3    0.36    0.19
  -1  16   3    1.53    0.57
   1 -16  -3    0.51    0.25
  -1  16   3    0.50    0.38
  -1  17   3    0.78    0.40
   1 -17  -3    0.60    0.25
  -1  17   3    0.17    0.26
  -1  18   3    2.54    0.66
   1 -18  -3    2.53    0.58
  -1  18   3    2.22    0.63
  -1  19   3    1.66    0.63
   1 -19  -3    2.25    0.54
   1 -20  -3    1.10    0.38
  -1  20   3    1.55    0.57
   1 -21  -3    0.47    0.24
  -1  21   3    1.50    0.53
  -1  22   3    0.72    0.42
  -1  23   3    1.22    0.56
  -1  24   3    0.91    0.44
  -1  25   3    0.96    0.58
   0 -25   3    0.64    0.49
   0 -24   3   -0.18    0.31
   0 -23   3    1.39    0.62
   0 -22   3    0.29    0.25
   0 -21   3    8.67    1.38
   0 -20   3    0.25    0.23
   0 -19   3    0.56    0.43
   0 -18   3    0.09    0.28
   0 -17   3    1.96    0.63
   0 -16   3   -0.19    0.16
   0  15  -3   25.92    1.99
   0 -15   3   22.34    1.86
   0 -14   3    0.12    0.15
   0  14  -3    0.03    0.19
   0 -13   3    4.44    0.76
   0  13  -3    4.63    0.75
   0 -12   3    0.95    0.37
   0  12  -3    1.60    0.44
   0  11  -3   12.37    1.15
   0 -11   3   10.21    1.10
   0  10  -3   -0.21    0.23
   0 -10   3    0.63    0.26
   0   9  -3   44.50    2.13
   0   8  -3    0.34    0.22
   0   7  -3    0.67    0.28
   0   6  -3    0.45    0.19
   0  -6   3    0.43    0.15
   0   5  -3  202.69    5.03
   0  -5   3  202.79    4.80
   0   4  -3    0.05    0.09
   0  -4   3    0.14    0.11
   0  -3   3   11.90    0.89
   0   3  -3   12.28    0.73
   0  -3   3   11.85    0.73
   0  -2   3    0.29    0.14
   0   2  -3   -0.01    0.09
   0  -2   3   -0.30    0.14
   0  -2   3    0.23    0.14
   0  -1   3   67.23    2.41
   0  -1   3   69.32    2.27
   0  -1   3   67.70    2.10
   0   1  -3   68.40    1.85
   0   0   3    0.34    0.13
   0   0   3    0.31    0.16
   0   0   3    0.47    0.25
   0   0  -3    0.43    0.11
   0  -1  -3   43.75    1.27
   0   1   3   51.53    1.85
   0   1   3   53.08    2.02
   0   1   3   52.35    1.82
   0   2   3    0.34    0.18
   0  -2  -3   -0.03    0.11
   0   2   3   -0.29    0.13
   0  -3  -3    9.40    0.67
   0   3   3    8.55    0.81
   0  -4  -3    0.12    0.12
   0   4   3    0.04    0.14
   0   5   3  196.78    5.30
   0  -5  -3  208.59    4.90
   0  -6  -3    0.08    0.13
   0   6   3    0.27    0.14
   0   7   3    1.85    0.40
   0   7   3    1.86    0.40
   0  -7  -3    2.08    0.34
   0   8   3    0.22    0.19
   0  -8  -3   -0.07    0.13
   0   8   3    0.14    0.19
   0   9   3   36.39    1.91
   0   9   3   37.70    1.97
   0  -9  -3   42.67    1.79
   0 -10  -3    0.05    0.09
   0  10   3   -0.01    0.20
   0  11   3    9.02    1.00
   0  11   3   10.30    1.04
   0 -11  -3   11.40    0.94
   0  12   3    0.13    0.19
   0 -12  -3    0.02    0.09
   0  12   3   -0.13    0.15
   0  13   3    3.74    0.70
   0 -13  -3    3.86    0.60
   0  13   3    4.43    0.75
   0  14   3    0.02    0.23
   0 -14  -3   -0.02    0.18
   0  14   3   -0.26    0.21
   0  15   3   24.23    1.85
   0  15   3   22.21    1.76
   0 -15  -3   22.65    1.58
   0  16   3   -0.06    0.17
   0 -16  -3   -0.14    0.27
   0  16   3   -0.29    0.34
   0  17   3    1.78    0.56
   0 -17  -3    1.82    0.51
   0  17   3    2.03    0.57
   0  18   3    0.37    0.37
   0 -18  -3    0.34    0.33
   0  18   3    0.06    0.25
   0  19   3    0.23    0.17
   0 -19  -3    0.30    0.19
   0  19   3    0.40    0.27
   0 -20  -3    0.00    0.14
   0  20   3   -0.35    0.34
   0 -21  -3    8.09    1.15
   0  21   3    8.13    1.30
   0 -22  -3    0.25    0.28
   0  22   3    0.50    0.39
   0 -23  -3    1.01    0.43
   0  23   3    1.51    0.61
   0  24   3   -0.13    0.22
   0  25   3    1.26    0.61
   1 -25   3    0.20    0.24
   1 -24   3    1.32    0.59
   1 -23   3    1.05    0.62
   1 -22   3    0.11    0.27
   1 -21   3    2.25    0.74
   1 -20   3    2.21    0.71
   1 -19   3    1.31    0.64
   1 -18   3    1.91    0.60
  -1  18  -3    2.24    0.69
   1 -17   3    0.05    0.19
  -1  17  -3    0.29    0.14
   1 -16   3    0.49    0.37
  -1  16  -3    0.26    0.31
   1 -15   3    0.29    0.40
  -1  15  -3    0.38    0.35
  -1  14  -3    7.55    1.06
   1 -14   3    8.45    1.12
   1 -13   3    9.98    1.20
  -1  13  -3    9.50    1.15
  -1  12  -3    3.65    0.66
  -1  11  -3   14.30    1.28
  -1  10  -3    9.58    0.97
  -1   9  -3    0.53    0.33
  -1   8  -3   47.27    2.17
  -1   7  -3   45.63    2.05
  -1   6  -3   46.85    1.93
   1  -6   3   42.48    1.45
  -1   5  -3   10.18    0.79
   1  -5   3    8.71    0.55
  -1   4  -3   23.47    1.20
   1  -4   3   23.34    0.95
  -1   3  -3   24.14    1.17
   1  -3   3   23.79    0.96
   1  -2   3   65.63    2.14
  -1   2  -3   63.74    2.03
   1  -2   3   69.73    2.42
   1  -2   3   61.18    1.85
  -1   1  -3   14.20    0.80
   1  -1   3   14.74    1.01
   1  -1   3   13.97    0.86
   1  -1   3   14.22    0.75
  -1   0  -3    0.21    0.11
   1   0   3    0.27    0.17
   1   0   3    0.30    0.22
   1   1   3   14.89    1.03
  -1  -1  -3   13.20    0.72
  -1  -2  -3   69.56    2.32
   1   2   3   63.73    2.47
   1   3   3   30.48    1.52
  -1  -3  -3   25.75    1.30
  -1  -4  -3   18.45    1.06
   1   4   3   19.63    1.22
   1   5   3    7.22    0.71
  -1  -5  -3    6.49    0.63
   1   6   3   47.42    2.08
  -1  -6  -3   50.43    1.97
   1   7   3   40.93    1.97
  -1  -7  -3   47.63    1.91
  -1  -8  -3   45.73    1.93
   1   8   3   43.28    2.04
   1   9   3   -0.11    0.15
   1   9   3    0.16    0.14
  -1  -9  -3    0.02    0.11
   1  10   3    5.19    0.71
   1  10   3    6.92    0.86
  -1 -10  -3    6.43    0.71
   1  11   3    9.90    1.04
   1  11   3   11.31    1.10
  -1 -11  -3   11.21    0.98
   1  12   3    4.28    0.70
  -1 -12  -3    5.11    0.68
   1  12   3    4.42    0.68
   1  13   3   10.60    1.10
   1  13   3    9.84    1.10
  -1 -13  -3   11.28    1.06
   1  14   3    7.85    1.00
   1  14   3    7.94    1.05
  -1 -14  -3    7.35    0.91
   1  15   3    1.40    0.46
  -1 -15  -3    0.59    0.23
   1  15   3    0.46    0.45
   1  16   3   -0.06    0.25
  -1 -16  -3    0.50    0.27
   1  16   3    0.37    0.25
   1  17   3    0.58    0.27
  -1 -17  -3    0.89    0.36
   1  17   3    0.59    0.38
   1  18   3    2.40    0.66
  -1 -18  -3    2.09    0.55
   1  18   3    2.80    0.72
   1  19   3    1.85    0.59
  -1 -19  -3    1.84    0.50
   1  19   3    2.11    0.64
  -1 -20  -3    1.21    0.38
   1  20   3    1.77    0.63
  -1 -21  -3    1.55    0.58
   1  21   3    1.10    0.56
  -1 -22  -3    0.37    0.38
   1  22   3    0.70    0.46
   1  23   3    0.44    0.42
  -1 -23  -3    0.79    0.39
  -1 -24  -3    0.76    0.42
   1  24   3    0.74    0.42
   1  25   3   -0.01    0.22
  -1 -25  -3   -0.35    0.34
   2 -25   3    0.06    0.27
   2 -24   3   -0.33    0.37
   2 -23   3    0.35    0.40
   2 -22   3    5.42    1.17
   2 -21   3    1.00    0.62
  -2  21  -3    0.30    0.26
   2 -20   3    2.08    0.75
  -2  20  -3    2.02    0.77
   2 -19   3    2.23    0.71
  -2  19  -3    3.03    0.83
   2 -18   3    0.44    0.37
  -2  18  -3    0.72    0.44
   2 -17   3    1.80    0.58
  -2  17  -3    2.26    0.61
  -2  16  -3   11.15    1.35
   2 -16   3   11.22    1.41
   2 -15   3    0.27    0.33
  -2  15  -3   -0.11    0.24
  -2  14  -3    1.11    0.49
  -2  13  -3   16.33    1.46
  -2  12  -3   14.54    1.33
  -2  11  -3    0.58    0.26
  -2  10  -3   14.50    1.24
  -2   9  -3    1.63    0.42
  -2   8  -3    4.30    0.62
  -2   7  -3    7.61    0.80
   2  -7   3    4.30    0.33
  -2   6  -3  113.19    3.23
   2  -6   3   76.05    1.94
  -2   5  -3    6.18    0.68
   2  -5   3    5.40    0.31
  -2   4  -3   79.55    2.53
   2  -4   3   63.73    1.62
  -2   3  -3    3.14    0.44
   2  -2   3   17.42    0.92
  -2   2  -3   17.21    1.02
  -2   1  -3   53.82    1.97
   2  -1   3   56.96    1.85
   2  -1   3   64.09    2.34
   2   0   3  170.12    4.46
   2   0   3  159.93    3.86
  -2  -1  -3   58.31    2.22
   2   1   3   56.98    2.31
  -2  -2  -3   14.23    1.01
   2   2   3   14.94    1.07
   2   3   3    3.16    0.49
  -2  -3  -3    3.95    0.54
  -2  -4  -3   87.34    2.83
   2   4   3   82.82    2.93
   2   5   3    7.54    0.76
  -2  -5  -3    8.30    0.77
   2   6   3   97.58    3.31
  -2  -6  -3  106.03    3.29
  -2  -7  -3    5.05    0.61
   2   7   3    4.14    0.60
   2   8   3    4.58    0.63
  -2  -8  -3    5.07    0.67
   2   9   3    1.16    0.33
  -2  -9  -3    1.29    0.34
   2  10   3   11.18    1.07
  -2 -10  -3   14.35    1.12
   2  11   3    1.15    0.33
  -2 -11  -3    1.40    0.38
   2  12   3   12.80    1.21
   2  12   3   13.58    1.29
  -2 -12  -3   13.83    1.19
   2  13   3   13.27    1.24
   2  13   3   14.43    1.37
  -2 -13  -3   16.00    1.29
   2  14   3    1.57    0.43
   2  14   3    2.15    0.54
  -2 -14  -3    2.18    0.50
   2  15   3    0.51    0.34
   2  15   3    0.34    0.28
  -2 -15  -3   -0.14    0.15
   2  16   3   10.74    1.24
   2  16   3   10.87    1.30
  -2 -16  -3   10.79    1.18
   2  17   3    1.59    0.45
   2  17   3    2.18    0.61
  -2 -17  -3    2.29    0.55
   2  18   3    0.64    0.39
  -2 -18  -3    0.61    0.27
   2  18   3    0.80    0.38
  -2 -19  -3    1.91    0.52
   2  19   3    2.46    0.68
   2  19   3    1.30    0.56
   2  20   3    2.44    0.68
   2  20   3    3.14    0.79
  -2 -20  -3    2.14    0.61
   2  21   3    0.98    0.49
  -2 -21  -3    0.47    0.31
   2  22   3    4.39    0.96
  -2 -22  -3    5.28    1.01
   2  23   3    0.69    0.42
  -2 -23  -3    0.13    0.23
   2  24   3    0.24    0.15
  -2 -24  -3    0.34    0.27
   2  25   3    0.02    0.29
  -2 -25  -3    0.23    0.29
  -2 -26  -3    0.61    0.37
   3 -25   3    0.32    0.39
   3 -24   3    0.13    0.35
   3 -23   3    1.16    0.62
  -3  23  -3    0.16    0.31
   3 -22   3   -0.25    0.31
  -3  22  -3    0.38    0.19
   3 -21   3    0.74    0.53
  -3  21  -3    1.50    0.58
   3 -20   3    2.01    0.69
  -3  20  -3    2.78    0.79
   3 -19   3    5.31    1.12
  -3  19  -3    6.01    1.14
   3 -18   3    1.68    0.52
  -3  18  -3    2.56    0.73
   3 -17   3    3.29    0.82
  -3  17  -3    2.94    0.75
   3 -16   3    1.90    0.60
  -3  16  -3    2.07    0.60
  -3  15  -3   14.06    1.49
  -3  14  -3    0.75    0.35
  -3  13  -3   10.78    1.25
  -3  12  -3    3.44    0.64
  -3  11  -3    0.61    0.23
  -3  10  -3    7.44    0.91
  -3   9  -3   41.54    2.08
   3  -9   3   17.60    0.64
  -3   8  -3    6.31    0.78
  -3   7  -3   21.61    1.43
  -3   6  -3   14.51    1.12
  -3   5  -3   19.55    1.26
  -3   4  -3    7.17    0.75
  -3   3  -3  229.70    5.79
  -3   2  -3    5.89    0.62
   3  -2   3    6.12    0.49
  -3   1  -3   28.42    1.43
   3  -1   3   30.85    1.16
   3   0   3    0.01    0.13
  -3   0  -3    0.05    0.16
  -3  -1  -3   37.05    1.79
   3   1   3   38.28    1.82
  -3  -2  -3    7.37    0.78
   3   2   3    6.75    0.81
  -3  -3  -3  225.37    5.95
   3   3   3  236.91    6.03
  -3  -4  -3    6.18    0.72
   3   4   3    6.42    0.75
   3   5   3   15.53    1.16
  -3  -5  -3   16.54    1.16
   3   6   3   11.83    1.04
  -3  -6  -3   10.97    0.96
   3   7   3   20.78    1.38
  -3  -7  -3   23.93    1.46
  -3  -8  -3    4.92    0.71
   3   8   3    4.45    0.62
   3   9   3   40.71    2.02
  -3  -9  -3   44.22    2.11
   3  10   3    6.28    0.75
  -3 -10  -3    6.86    0.86
   3  11   3    0.32    0.18
  -3 -11  -3    0.51    0.29
   3  12   3    1.56    0.39
  -3 -12  -3    2.16    0.46
   3  13   3   11.42    1.14
  -3 -13  -3   11.28    1.14
   3  14   3    0.66    0.31
  -3 -14  -3    0.93    0.34
   3  15   3   12.50    1.27
  -3 -15  -3   12.85    1.29
   3  16   3    2.19    0.58
  -3 -16  -3    1.94    0.56
   3  17   3    3.22    0.71
   3  17   3    2.71    0.70
  -3 -17  -3    3.56    0.70
   3  18   3    2.15    0.58
   3  18   3    2.65    0.69
  -3 -18  -3    2.54    0.61
   3  19   3    5.02    0.90
   3  19   3    5.37    1.02
  -3 -19  -3    6.20    1.00
   3  20   3    1.80    0.60
   3  20   3    1.68    0.57
  -3 -20  -3    2.59    0.68
   3  21   3    0.33    0.30
  -3 -21  -3    0.70    0.34
   3  22   3    0.77    0.46
  -3 -22  -3    1.06    0.52
   3  23   3    0.54    0.45
  -3 -23  -3    0.51    0.19
  -3 -24  -3    0.34    0.36
  -3 -25  -3    0.29    0.27
   4 -24   3   -0.23    0.41
  -4  24  -3    1.15    0.58
   4 -23   3    1.48    0.69
  -4  23  -3    1.52    0.68
   4 -22   3    0.24    0.55
  -4  22  -3   -0.08    0.34
   4 -21   3    2.72    0.87
  -4  21  -3    2.74    0.77
   4 -20   3    0.33    0.26
  -4  20  -3    0.21    0.36
   4 -19   3    1.19    0.54
  -4  19  -3    0.66    0.33
   4 -18   3    0.78    0.52
  -4  18  -3    0.65    0.43
  -4  17  -3    6.50    1.07
  -4  16  -3    1.21    0.41
  -4  15  -3    3.97    0.86
  -4  14  -3    3.69    0.77
  -4  13  -3    2.68    0.62
  -4  12  -3   10.38    1.16
  -4  11  -3   29.84    1.95
  -4  10  -3    1.22    0.36
  -4   9  -3    8.58    1.00
  -4   8  -3    1.14    0.28
  -4   7  -3    6.98    0.84
  -4   6  -3    3.43    0.58
  -4   5  -3  101.25    3.49
  -4   4  -3   39.13    1.93
   4  -3   3   15.37    0.77
  -4   3  -3   18.95    1.29
  -4   2  -3    9.45    0.90
   4  -2   3    4.79    0.42
  -4   1  -3   24.82    1.50
  -4   0  -3    4.34    0.63
   4   0   3    5.16    0.72
  -4  -1  -3   25.87    1.55
   4   1   3   28.09    1.58
   4   2   3    3.33    0.51
  -4  -2  -3    3.18    0.53
  -4  -3  -3   20.88    1.40
   4   3   3   21.52    1.40
  -4  -4  -3   41.81    2.00
   4   4   3   40.31    2.02
  -4  -5  -3  100.96    3.48
   4   5   3  101.81    3.46
   4   6   3    3.29    0.56
  -4  -6  -3    3.76    0.60
  -4  -7  -3    6.35    0.76
   4   7   3    5.77    0.72
  -4  -8  -3    1.40    0.33
   4   8   3    1.55    0.39
   4   9   3   10.52    1.00
  -4  -9  -3   10.76    1.08
  -4 -10  -3    1.93    0.49
   4  10   3    1.39    0.39
   4  11   3   24.06    1.59
  -4 -11  -3   26.80    1.78
   4  12   3    8.78    0.98
  -4 -12  -3    9.82    1.13
   4  13   3    2.30    0.54
  -4 -13  -3    2.70    0.58
  -4 -14  -3    3.14    0.60
   4  14   3    2.24    0.52
   4  15   3    3.18    0.64
  -4 -15  -3    3.78    0.70
   4  16   3    0.84    0.39
  -4 -16  -3    1.84    0.59
   4  17   3    4.62    0.81
  -4 -17  -3    5.77    0.96
   4  18   3    0.52    0.32
  -4 -18  -3    0.84    0.33
  -4 -19  -3    1.32    0.46
  -4 -20  -3    0.30    0.35
  -4 -21  -3    2.61    0.70
  -4 -22  -3   -0.06    0.16
  -4 -23  -3    1.43    0.55
  -4 -24  -3    0.35    0.36
  -4 -25  -3    1.51    0.64
   5 -24   3    0.91    0.59
   5 -23   3    0.34    0.59
  -5  23  -3    0.70    0.48
   5 -22   3    1.69    0.73
  -5  22  -3    0.59    0.48
   5 -21   3   -0.16    0.17
  -5  21  -3    0.08    0.28
   5 -20   3    1.23    0.63
  -5  20  -3    2.40    0.76
   5 -19   3    0.23    0.28
  -5  19  -3   -0.14    0.21
  -5  18  -3    9.70    1.35
  -5  17  -3    1.01    0.52
  -5  16  -3    1.04    0.40
  -5  15  -3    0.49    0.25
  -5  14  -3    3.79    0.80
  -5  13  -3    6.18    0.92
  -5  12  -3    6.72    0.96
  -5  11  -3    3.88    0.70
  -5  10  -3    8.99    1.11
  -5   9  -3   14.49    1.32
  -5   8  -3    3.90    0.75
  -5   7  -3    5.20    0.79
  -5   6  -3    5.60    0.80
  -5   5  -3    9.63    1.01
  -5   4  -3    7.69    0.88
  -5   3  -3   11.93    1.03
   5  -3   3    8.65    0.46
  -5   2  -3   32.09    1.75
  -5   1  -3   11.18    1.03
  -5   0  -3    1.69    0.41
  -5   0  -3    1.10    0.48
  -5  -1  -3   13.04    1.19
   5   1   3   14.15    1.16
  -5  -2  -3   39.26    2.09
   5   2   3   41.38    2.06
  -5  -3  -3   13.03    1.19
   5   3   3   13.83    1.14
  -5  -4  -3    5.43    0.77
   5   4   3    6.11    0.74
  -5  -5  -3   11.09    1.04
   5   5   3   11.26    1.03
   5   6   3    6.43    0.81
  -5  -6  -3    6.35    0.81
   5   7   3    7.64    0.85
  -5  -7  -3    7.14    0.91
   5   8   3    3.62    0.60
  -5  -8  -3    4.04    0.66
   5   9   3   11.57    1.06
  -5  -9  -3   13.89    1.28
   5  10   3    8.06    0.89
  -5 -10  -3    9.71    1.12
  -5 -11  -3    4.36    0.72
   5  11   3    3.72    0.60
  -5 -12  -3    5.53    0.80
   5  12   3    5.15    0.74
   5  13   3    5.72    0.79
  -5 -13  -3    6.27    0.95
   5  14   3    3.23    0.63
  -5 -14  -3    3.75    0.77
   5  15   3    0.13    0.25
  -5 -15  -3    0.44    0.38
  -5 -16  -3    1.40    0.49
  -5 -17  -3    1.25    0.45
  -5 -18  -3    9.43    1.30
  -5 -19  -3   -0.37    0.29
  -5 -20  -3    1.52    0.53
  -5 -21  -3    0.24    0.24
  -5 -22  -3    0.39    0.39
  -5 -23  -3    0.47    0.41
  -5 -24  -3    2.09    0.71
   6 -23   3    1.32    0.67
   6 -22   3    3.56    1.01
  -6  22  -3    4.71    1.12
   6 -21   3    1.60    0.69
  -6  21  -3    0.70    0.49
   6 -20   3    2.36    0.84
  -6  20  -3    3.27    0.88
  -6  19  -3    0.52    0.31
  -6  18  -3    0.55    0.44
  -6  17  -3    0.33    0.38
  -6  16  -3    8.96    1.28
  -6  15  -3    0.92    0.42
  -6  14  -3    4.07    0.84
  -6  13  -3    2.05    0.52
  -6  12  -3    2.87    0.72
  -6  11  -3    1.22    0.52
  -6  10  -3   12.08    1.32
  -6   9  -3    2.49    0.52
  -6   8  -3    3.40    0.69
  -6   7  -3   11.00    1.15
  -6   6  -3   28.69    1.84
  -6   5  -3    1.41    0.37
  -6   4  -3   29.79    1.84
  -6   3  -3    4.31    0.70
  -6   3  -3    1.74    0.22
  -6   2  -3   15.76    1.29
  -6   1  -3    7.09    0.87
  -6   0  -3   57.82    2.63
  -6   0  -3   53.66    2.57
   6   1   3    6.34    0.79
  -6  -1  -3    5.65    0.76
  -6  -2  -3   16.14    1.34
   6   2   3   15.22    1.29
  -6  -3  -3    7.58    0.96
   6   3   3    4.51    0.70
  -6  -4  -3   34.18    2.05
   6   4   3   34.37    1.94
  -6  -5  -3    1.55    0.46
   6   5   3    1.76    0.55
  -6  -6  -3   27.14    1.78
   6   6   3   25.61    1.64
  -6  -7  -3   12.19    1.22
   6   7   3   10.95    1.03
   6   8   3    4.06    0.61
  -6  -8  -3    3.98    0.68
  -6  -9  -3    2.76    0.59
   6   9   3    2.64    0.49
   6  10   3   10.54    1.02
  -6 -10  -3   13.48    1.34
  -6 -11  -3    1.42    0.44
   6  11   3    1.44    0.38
  -6 -12  -3    2.30    0.62
   6  12   3    1.78    0.42
  -6 -13  -3    2.73    0.65
  -6 -14  -3    4.02    0.76
  -6 -15  -3    1.54    0.47
  -6 -16  -3    9.80    1.30
  -6 -17  -3    0.22    0.17
  -6 -18  -3    0.07    0.22
  -6 -19  -3    0.02    0.30
  -6 -20  -3    3.11    0.83
  -6 -21  -3    0.47    0.40
  -6 -22  -3    3.34    0.89
  -6 -23  -3   -0.05    0.21
   7 -22   3    0.31    0.34
   7 -21   3    0.25    0.18
  -7  21  -3    0.22    0.17
  -7  20  -3    2.37    0.81
   7 -20   3    1.63    0.79
  -7  19  -3    1.31    0.55
  -7  18  -3    0.44    0.48
  -7  17  -3    2.00    0.64
  -7  16  -3    0.12    0.37
  -7  15  -3    1.16    0.51
  -7  14  -3    1.34    0.47
  -7  13  -3    6.41    1.03
  -7  12  -3    1.83    0.60
  -7  11  -3    5.02    0.90
  -7  10  -3    2.20    0.51
  -7   9  -3    5.70    0.91
  -7   8  -3   16.95    1.55
  -7   7  -3   41.22    2.42
  -7   6  -3    1.82    0.51
  -7   5  -3    8.72    1.08
  -7   4  -3   13.13    1.27
  -7   3  -3    6.50    0.86
  -7   2  -3    7.33    0.91
  -7   1  -3    6.08    0.86
  -7   0  -3   -0.09    0.14
  -7  -1  -3    8.40    1.00
   7   1   3    7.59    0.93
  -7  -2  -3    7.94    1.02
   7   2   3    7.93    0.92
   7   3   3    4.90    0.75
  -7  -3  -3    5.26    0.83
  -7  -4  -3   14.05    1.34
   7   4   3   14.93    1.30
  -7  -5  -3   11.92    1.26
   7   5   3   12.59    1.19
   7   6   3    2.26    0.52
  -7  -6  -3    2.34    0.54
  -7  -7  -3   42.68    2.40
   7   7   3   37.77    2.08
  -7  -8  -3   19.61    1.60
   7   8   3   16.63    1.31
  -7  -9  -3    7.82    1.02
   7   9   3    5.61    0.75
  -7 -10  -3    2.44    0.58
  -7 -11  -3    5.34    0.89
  -7 -12  -3    1.85    0.56
  -7 -13  -3    4.95    0.88
  -7 -14  -3    2.42    0.63
  -7 -15  -3    1.33    0.52
  -7 -16  -3    0.41    0.31
  -7 -17  -3    1.80    0.59
  -7 -18  -3    0.05    0.29
  -7 -19  -3    1.35    0.49
  -7 -20  -3    1.35    0.50
  -7 -21  -3   -0.11    0.21
   8 -21   3    1.04    0.57
  -8  20  -3    2.97    0.91
  -8  19  -3   -0.01    0.23
  -8  18  -3   -0.90    0.47
  -8  17  -3    1.21    0.62
  -8  16  -3    0.38    0.44
  -8  15  -3    2.41    0.71
  -8  14  -3    1.10    0.42
  -8  13  -3    2.98    0.77
  -8  12  -3   -0.08    0.19
  -8  11  -3    8.72    1.24
  -8  10  -3    1.69    0.56
  -8   9  -3    1.86    0.58
  -8   8  -3    0.19    0.30
  -8   7  -3    3.22    0.70
  -8   6  -3    4.40    0.78
  -8   5  -3   39.89    2.41
  -8   4  -3    4.33    0.76
  -8   3  -3    1.50    0.42
  -8   2  -3    3.31    0.69
  -8   1  -3    8.51    1.07
  -8   0  -3    6.60    1.00
  -8  -1  -3    9.17    1.11
  -8  -1  -3    8.36    1.04
   8   1   3    8.24    1.00
   8   2   3    4.19    0.71
  -8  -2  -3    4.60    0.80
   8   3   3    2.44    0.57
  -8  -3  -3    2.21    0.56
   8   4   3    4.17    0.71
  -8  -4  -3    4.87    0.85
  -8  -5  -3   43.08    2.52
   8   5   3   36.87    2.14
  -8  -6  -3    4.71    0.86
   8   6   3    4.04    0.69
  -8  -7  -3    2.38    0.58
  -8  -8  -3    0.29    0.39
  -8  -9  -3    1.43    0.51
  -8 -10  -3    2.28    0.61
  -8 -11  -3   10.49    1.29
  -8 -12  -3   -0.20    0.22
  -8 -13  -3    2.52    0.69
  -8 -14  -3    0.59    0.25
  -8 -15  -3    2.84    0.75
  -8 -16  -3    1.18    0.40
  -8 -17  -3    0.91    0.48
  -8 -18  -3    0.09    0.20
  -8 -19  -3    0.35    0.39
  -8 -20  -3    0.30    0.22
  -9  19  -3    0.60    0.51
  -9  18  -3    2.78    0.85
  -9  17  -3    0.26    0.34
  -9  16  -3    0.87    0.42
  -9  15  -3    0.40    0.34
  -9  14  -3    1.75    0.62
  -9  13  -3    2.16    0.65
  -9  12  -3    0.74    0.39
  -9  11  -3    0.85    0.46
  -9  10  -3    0.32    0.18
  -9   9  -3    1.46    0.54
  -9   8  -3    4.53    0.89
  -9   7  -3    0.76    0.41
  -9   6  -3    2.27    0.54
  -9   5  -3    3.11    0.70
  -9   4  -3    2.65    0.69
  -9   3  -3    3.22    0.69
  -9   2  -3   18.17    1.61
  -9   1  -3    0.70    0.37
  -9   0  -3    0.30    0.29
  -9  -1  -3    0.47    0.33
   9   1   3    0.17    0.22
  -9  -1  -3    0.30    0.25
  -9  -2  -3   20.28    1.77
   9   2   3   18.41    1.58
   9   3   3    4.45    0.76
  -9  -3  -3    5.83    0.95
  -9  -4  -3    3.76    0.75
  -9  -5  -3    1.95    0.54
  -9  -6  -3    3.52    0.76
  -9  -7  -3    0.23    0.23
  -9  -8  -3    3.89    0.79
  -9  -9  -3    0.84    0.44
  -9 -10  -3    1.18    0.48
  -9 -11  -3    0.41    0.33
  -9 -12  -3   -0.35    0.33
  -9 -13  -3    0.77    0.43
  -9 -14  -3    2.76    0.77
  -9 -15  -3   -0.16    0.24
  -9 -16  -3    0.56    0.41
  -9 -17  -3    0.57    0.41
  -9 -18  -3    3.51    0.94
  -9 -19  -3    0.91    0.50
 -10  17  -3    0.40    0.25
 -10  16  -3    0.52    0.41
 -10  15  -3    0.66    0.36
 -10  14  -3   -0.22    0.39
 -10  13  -3    0.51    0.37
 -10  12  -3    0.81    0.42
 -10  11  -3    0.31    0.23
 -10  10  -3    1.15    0.54
 -10   9  -3    0.41    0.29
 -10   8  -3    0.16    0.23
 -10   7  -3    0.24    0.35
 -10   6  -3    1.62    0.53
 -10   5  -3    1.34    0.47
 -10   4  -3   -0.11    0.24
 -10   3  -3    4.27    0.83
 -10   2  -3    0.32    0.25
 -10   1  -3    4.82    0.88
  10   0   3    3.59    0.78
 -10   0  -3    3.26    0.74
 -10  -1  -3    3.16    0.76
 -10  -2  -3    0.29    0.25
 -10  -2  -3    0.49    0.34
 -10  -3  -3    4.83    0.92
 -10  -4  -3    0.67    0.25
 -10  -5  -3    2.08    0.60
 -10  -6  -3    1.80    0.60
 -10  -7  -3    0.78    0.48
 -10  -8  -3   -0.01    0.16
 -10  -9  -3    0.81    0.46
 -10 -10  -3    1.33    0.53
 -10 -11  -3    0.70    0.38
 -10 -12  -3    1.87    0.66
 -10 -13  -3    0.66    0.43
 -10 -14  -3   -0.08    0.23
 -10 -15  -3    0.67    0.39
 -10 -16  -3    1.18    0.52
 -10 -17  -3    0.60    0.37
 -11  15  -3    0.53    0.43
 -11  14  -3    0.53    0.35
 -11  13  -3    0.06    0.20
 -11  12  -3    0.13    0.25
 -11  11  -3   -0.10    0.17
 -11  10  -3   -0.13    0.29
 -11   9  -3    0.64    0.47
 -11   8  -3    1.19    0.46
 -11   7  -3    1.54    0.49
 -11   6  -3    0.00    0.21
 -11   5  -3   -0.03    0.16
 -11   4  -3    0.07    0.23
 -11   3  -3    3.52    0.82
 -11   2  -3    0.18    0.31
 -11   1  -3    1.62    0.57
 -11   0  -3    0.07    0.27
 -11  -1  -3    1.41    0.60
 -11  -2  -3   -0.47    0.41
 -11  -3  -3    2.35    0.65
 -11  -3  -3    2.97    0.81
 -11  -4  -3    0.71    0.39
 -11  -5  -3   -0.18    0.22
 -11  -6  -3    0.00    0.25
 -11  -7  -3    1.45    0.64
 -11  -8  -3    2.41    0.72
 -11  -9  -3    1.67    0.62
 -11 -10  -3    0.36    0.26
 -11 -11  -3    0.46    0.25
 -11 -12  -3   -0.53    0.47
 -11 -13  -3    0.02    0.22
 -11 -14  -3    0.05    0.23
 -11 -15  -3    0.16    0.18
 -12  12  -3    0.07    0.19
 -12  11  -3    0.27    0.34
 -12  10  -3    0.05    0.27
 -12   9  -3    0.42    0.43
 -12   8  -3   -0.17    0.19
 -12   7  -3   -0.07    0.20
 -12   6  -3    0.94    0.51
 -12   5  -3    0.63    0.38
 -12   4  -3    2.14    0.69
 -12   3  -3   -0.26    0.23
 -12   2  -3    0.25    0.34
 -12   1  -3    0.74    0.34
 -12   0  -3    0.57    0.42
 -12  -1  -3    0.41    0.25
 -12  -2  -3    0.20    0.20
 -12  -3  -3    0.26    0.27
 -12  -4  -3    2.22    0.72
 -12  -4  -3    1.87    0.59
 -12  -5  -3    1.07    0.48
 -12  -6  -3    0.33    0.43
 -12  -7  -3    0.72    0.45
 -12  -8  -3    0.21    0.25
 -12  -9  -3   -0.39    0.34
 -12 -10  -3    0.58    0.53
 -12 -11  -3    0.34    0.27
 -12 -12  -3    0.73    0.46
 -13   8  -3    0.80    0.45
 -13   7  -3   -0.25    0.45
 -13   6  -3    0.74    0.51
 -13   5  -3   -0.14    0.15
 -13   4  -3    1.61    0.60
 -13   3  -3    0.41    0.31
 -13   2  -3    1.76    0.65
 -13   1  -3   -0.07    0.29
 -13   0  -3   -0.47    0.36
 -13  -1  -3   -0.38    0.35
 -13  -2  -3    2.44    0.77
 -13  -3  -3   -0.21    0.32
 -13  -4  -3    1.35    0.58
 -13  -5  -3   -0.13    0.25
 -13  -5  -3    0.19    0.21
 -13  -6  -3    0.61    0.45
 -13  -7  -3   -0.24    0.29
 -13  -8  -3    1.24    0.67
 -13  -9  -3   -0.13    0.20
 -14  -1   4   -0.02    0.21
 -14   0   4    0.01    0.38
 -13  -6   4    0.27    0.36
 -13  -5   4    0.24    0.39
 -13  -4   4   -0.52    0.40
 -13  -3   4    1.26    0.51
 -13  -2   4   -0.05    0.39
 -13  -1   4    0.36    0.30
 -13  -1   4    1.26    0.53
 -13   0   4   -0.18    0.30
 -13   0   4   -0.30    0.30
 -13   1   4    0.43    0.46
 -13   1   4    0.93    0.46
 -13   2   4   -0.01    0.29
 -13   2   4    0.33    0.28
 -13   3   4    0.88    0.42
 -13   3   4    0.83    0.42
 -13   4   4   -0.11    0.16
 -13   4   4   -0.05    0.15
 -13   5   4   -0.03    0.19
 -13   5   4   -0.19    0.38
 -13   6   4    0.14    0.26
 -13   6   4    0.08    0.28
 -13   7   4    0.85    0.42
 -12 -10   4    0.53    0.51
 -12  -9   4    0.41    0.34
 -12  -8   4    0.20    0.21
 -12  -7   4    0.73    0.43
 -12  -6   4    0.32    0.21
 -12  -5   4    0.18    0.32
 -12  -4   4    0.34    0.21
 -12  -3   4   -0.15    0.30
 -12  -2   4    0.68    0.40
 -12  -2   4   -0.09    0.36
 -12  -1   4    0.68    0.40
 -12  -1   4    0.90    0.46
 -12   0   4    2.94    0.80
 -12   0   4    1.84    0.67
 -12   1   4    1.14    0.52
 -12   1   4    1.20    0.45
 -12   2   4    0.21    0.26
 -12   2   4    1.17    0.59
 -12   3   4    0.16    0.23
 -12   3   4    0.11    0.34
 -12   4   4    0.57    0.30
 -12   4   4    0.70    0.38
 -12   5   4    1.04    0.49
 -12   5   4    0.23    0.33
 -12   6   4    0.22    0.27
 -12   6   4   -0.08    0.16
 -12   7   4    0.09    0.27
 -12   7   4   -0.04    0.24
 -12   8   4    0.17    0.28
 -12   8   4   -0.09    0.29
 -12   9   4    0.39    0.28
 -12   9   4   -0.07    0.32
 -12  10   4    2.88    0.71
 -12  10   4    0.10    0.23
 -11 -13   4    0.98    0.58
 -11 -12   4    0.64    0.51
 -11 -11   4    0.50    0.37
 -11 -10   4    0.38    0.36
 -11  -9   4    0.12    0.22
 -11  -8   4    0.56    0.31
 -11  -8   4    1.21    0.59
 -11  -7   4    0.19    0.27
 -11  -7   4    0.81    0.42
 -11  -6   4    0.23    0.29
 -11  -6   4    0.38    0.33
 -11  -5   4   -0.21    0.30
 -11  -5   4   -0.12    0.23
 -11  -4   4    0.37    0.16
 -11  -4   4    0.56    0.42
 -11  -3   4    0.22    0.27
 -11  -2   4    2.76    0.72
 -11  -2   4    3.20    0.80
 -11  -1   4    0.46    0.38
 -11  -1   4    0.39    0.31
 -11   0   4   -0.06    0.27
 -11   0   4   -0.12    0.27
 -11   1   4    0.26    0.34
 -11   1   4   -0.02    0.31
 -11   2   4    3.16    0.80
 -11   2   4    2.38    0.63
 -11   3   4    0.59    0.43
 -11   3   4    0.24    0.44
 -11   4   4    0.79    0.30
 -11   4   4    0.91    0.41
 -11   5   4    0.27    0.27
 -11   5   4   -0.31    0.33
 -11   6   4   -0.28    0.29
 -11   6   4    0.64    0.51
 -11   7   4    0.53    0.37
 -11   7   4   -0.22    0.23
 -11   8   4    1.01    0.40
 -11   8   4    0.36    0.23
 -11   9   4   -0.16    0.23
 -11   9   4    0.02    0.30
 -11  10   4    0.34    0.34
 -11  10   4    0.10    0.19
 -11  11   4    0.53    0.36
 -11  11   4    0.60    0.43
 -11  12   4    0.62    0.32
 -11  13   4    0.20    0.31
 -10 -17   4   -0.30    0.40
 -10 -16   4    0.49    0.35
 -10 -16   4    0.28    0.36
 -10 -15   4   -0.40    0.36
 -10 -15   4    0.68    0.43
 -10 -14   4    0.18    0.21
 -10 -14   4    0.29    0.33
 -10 -13   4    0.26    0.27
 -10 -13   4    0.15    0.19
 -10 -12   4    0.51    0.28
 -10 -12   4   -0.20    0.22
 -10 -11   4    0.38    0.28
 -10 -11   4    0.83    0.44
 -10 -10   4    0.67    0.37
 -10 -10   4    1.02    0.50
 -10  -9   4    0.26    0.24
 -10  -9   4    0.57    0.43
 -10  -8   4    0.07    0.18
 -10  -8   4   -0.08    0.33
 -10  -7   4    1.05    0.44
 -10  -7   4    0.86    0.45
 -10  -6   4    0.52    0.23
 -10  -6   4    0.12    0.19
 -10  -5   4    0.60    0.35
 -10  -5   4    0.49    0.31
 -10  -4   4    0.97    0.40
 -10  -4   4    1.71    0.53
 -10  -3   4    0.63    0.34
 -10  -3   4    0.02    0.22
 -10  -2   4    0.25    0.35
 -10  -2   4    0.13    0.21
 -10  -1   4    2.03    0.64
 -10  -1   4    2.75    0.69
 -10   0   4    0.56    0.30
 -10   0   4    0.77    0.48
 -10   1   4    1.47    0.56
 -10   1   4    1.91    0.60
 -10   2   4    0.53    0.40
 -10   2   4    0.94    0.44
 -10   3   4    0.47    0.39
 -10   3   4    0.31    0.21
 -10   4   4    1.25    0.52
 -10   4   4    1.21    0.56
 -10   5   4    0.75    0.35
 -10   5   4    0.91    0.48
 -10   6   4    0.42    0.20
 -10   6   4    0.62    0.45
 -10   7   4    0.65    0.33
 -10   7   4    0.59    0.41
 -10   8   4    0.34    0.25
 -10   8   4    0.23    0.29
 -10   9   4    0.93    0.41
 -10   9   4    0.58    0.33
 -10  10   4    1.09    0.42
 -10  10   4    0.78    0.50
 -10  11   4    0.38    0.21
 -10  11   4    0.82    0.50
 -10  12   4   -0.33    0.36
 -10  13   4   -0.21    0.24
 -10  14   4    0.34    0.23
 -10  15   4    0.48    0.41
 -10  16   4   -0.05    0.30
  -9 -19   4    0.66    0.39
  -9 -18   4   -0.19    0.19
  -9 -17   4    0.01    0.17
  -9 -16   4    0.18    0.15
  -9 -15   4    0.12    0.24
  -9 -15   4    0.96    0.43
  -9 -14   4    1.27    0.47
  -9 -14   4    1.29    0.57
  -9 -14   4    1.52    0.59
  -9 -13   4    0.51    0.31
  -9 -13   4    0.19    0.32
  -9 -12   4    0.29    0.28
  -9 -12   4    0.92    0.55
  -9 -11   4    0.97    0.48
  -9 -11   4    0.71    0.42
  -9 -10   4    0.17    0.33
  -9 -10   4    0.39    0.18
  -9  -9   4    1.34    0.52
  -9  -9   4    1.91    0.60
  -9  -8   4    0.27    0.31
  -9  -8   4    0.22    0.35
  -9  -7   4    2.74    0.67
  -9  -7   4    4.86    0.97
  -9  -6   4   -0.19    0.25
  -9  -6   4    0.12    0.27
  -9  -5   4   -0.09    0.26
  -9  -5   4   -0.01    0.15
  -9  -4   4    1.23    0.31
  -9  -4   4    2.97    0.73
  -9  -3   4   -0.12    0.28
  -9  -3   4   -0.26    0.28
  -9  -2   4    0.88    0.35
  -9  -2   4    1.08    0.43
  -9  -2   4    0.76    0.26
  -9  -1   4    1.06    0.49
  -9  -1   4    1.67    0.53
  -9   0   4   -0.01    0.19
  -9   0   4    0.62    0.34
  -9   1   4    1.21    0.37
  -9   1   4    1.48    0.52
  -9   2   4    0.89    0.41
  -9   2   4    1.33    0.42
  -9   3   4    0.09    0.18
  -9   3   4    0.16    0.20
  -9   4   4    2.45    0.67
  -9   4   4    2.85    0.68
  -9   5   4    0.34    0.14
  -9   5   4    0.36    0.22
  -9   6   4    0.24    0.20
  -9   6   4   -0.02    0.20
  -9   7   4    5.51    0.92
  -9   7   4    4.25    0.84
  -9   8   4    0.81    0.27
  -9   8   4    0.68    0.43
  -9   9   4    1.66    0.55
  -9   9   4    1.71    0.52
  -9  10   4    0.32    0.29
  -9  10   4   -0.21    0.14
  -9  11   4    0.97    0.41
  -9  11   4    0.88    0.42
  -9  12   4    0.35    0.32
  -9  13   4    0.11    0.35
  -9  14   4    1.03    0.54
  -9  15   4    0.24    0.24
  -9  16   4    0.23    0.19
  -9  17   4    0.79    0.48
  -9  17   4    0.46    0.26
  -9  18   4    0.09    0.19
  -9  18   4    0.07    0.20
  -9  19   4    1.02    0.50
  -8 -20   4    0.62    0.42
  -8 -19   4   -0.04    0.20
  -8 -18   4    0.32    0.23
  -8 -17   4    0.47    0.38
  -8 -16   4    0.74    0.34
  -8 -15   4   -0.44    0.32
  -8 -14   4    1.30    0.44
  -8 -13   4   -0.09    0.23
  -8 -13   4    0.41    0.44
  -8 -12   4    1.08    0.44
  -8 -12   4    1.13    0.51
  -8 -11   4    0.23    0.22
  -8 -11   4    1.14    0.38
  -8 -11   4    1.58    0.56
  -8 -10   4    0.69    0.37
  -8 -10   4    1.70    0.44
  -8 -10   4    1.31    0.53
  -8  -9   4    2.83    0.67
  -8  -9   4    2.21    0.49
  -8  -9   4    2.90    0.69
  -8  -8   4    0.37    0.18
  -8  -8   4    0.47    0.39
  -8  -7   4    2.24    0.58
  -8  -7   4    3.35    0.72
  -8  -6   4    4.69    0.80
  -8  -6   4    5.16    0.91
  -8  -5   4    0.74    0.24
  -8  -5   4    0.46    0.14
  -8  -4   4    2.21    0.49
  -8  -4   4    2.14    0.60
  -8  -3   4    3.64    0.71
  -8  -3   4    3.20    0.66
  -8  -2   4   -0.28    0.14
  -8  -2   4    0.42    0.29
  -8  -1   4    2.21    0.59
  -8  -1   4    2.87    0.59
  -8  -1   4    2.81    0.63
  -8   0   4    7.00    1.03
  -8   0   4    8.05    1.06
  -8   1   4    2.28    0.63
  -8   1   4    3.07    0.67
  -8   2   4    0.07    0.10
  -8   2   4    0.01    0.18
  -8   2   4    0.40    0.28
  -8   3   4    3.75    0.78
  -8   3   4    3.28    0.57
  -8   3   4    3.02    0.65
  -8   4   4    2.76    0.62
  -8   4   4    3.10    0.57
  -8   4   4    3.44    0.72
  -8   5   4    2.28    0.60
  -8   5   4    1.37    0.35
  -8   5   4    0.92    0.44
  -8   6   4    6.12    0.93
  -8   6   4    4.37    0.72
  -8   6   4    4.90    0.87
  -8   7   4    2.42    0.65
  -8   7   4    1.74    0.47
  -8   7   4    2.02    0.54
  -8   8   4    0.32    0.30
  -8   8   4    0.60    0.32
  -8   9   4    3.45    0.72
  -8   9   4    2.77    0.72
  -8  10   4    1.23    0.39
  -8  10   4    1.86    0.57
  -8  10   4    1.90    0.52
  -8  11   4    0.50    0.34
  -8  11   4    0.90    0.35
  -8  12   4    1.49    0.53
  -8  12   4    0.62    0.29
  -8  13   4    0.07    0.29
  -8  13   4    0.15    0.11
  -8  14   4    1.78    0.56
  -8  14   4    2.09    0.59
  -8  15   4    0.18    0.23
  -8  15   4    0.18    0.21
  -8  16   4    0.62    0.37
  -8  16   4    1.18    0.56
  -8  17   4    0.33    0.30
  -8  17   4    0.28    0.29
  -8  18   4   -0.12    0.16
  -8  18   4    0.06    0.16
  -8  19   4    0.81    0.48
  -8  19   4    1.03    0.43
  -8  20   4    0.82    0.46
  -8  20   4    0.84    0.43
  -7 -21   4   -0.17    0.40
  -7 -20   4    1.60    0.59
  -7 -19   4    0.03    0.32
  -7 -18   4    1.53    0.54
  -7 -17   4    0.73    0.33
  -7 -16   4    1.57    0.51
  -7 -15   4    0.38    0.34
  -7 -14   4    0.37    0.31
  -7 -13   4    0.19    0.20
  -7 -12   4    1.81    0.52
  -7 -11   4    1.06    0.37
  -7 -11   4    1.41    0.61
  -7 -10   4    4.42    0.72
  -7 -10   4    6.11    0.96
  -7  -9   4    1.24    0.40
  -7  -9   4    1.01    0.32
  -7  -9   4    1.72    0.42
  -7  -8   4   11.28    1.24
  -7  -8   4   13.43    1.40
  -7  -8   4   10.60    1.02
  -7  -7   4    1.09    0.34
  -7  -7   4    1.19    0.32
  -7  -7   4    1.16    0.44
  -7  -6   4    6.32    0.88
  -7  -6   4    6.90    0.95
  -7  -6   4    6.01    0.69
  -7  -5   4    6.71    0.91
  -7  -5   4    7.52    1.01
  -7  -5   4    4.84    0.60
  -7  -4   4    6.44    0.90
  -7  -4   4    6.09    0.86
  -7  -3   4    1.99    0.54
  -7  -3   4    2.00    0.52
  -7  -2   4    6.84    0.89
  -7  -2   4    6.77    0.90
  -7  -1   4    0.30    0.13
  -7  -1   4    0.03    0.18
  -7  -1   4    0.04    0.15
  -7  -1   4    0.26    0.20
  -7   0   4   -0.25    0.15
  -7   0   4   -0.20    0.18
  -7   0   4    0.09    0.20
  -7   0   4    0.10    0.19
  -7   1   4    0.46    0.23
  -7   1   4   -0.07    0.19
  -7   1   4   -0.01    0.06
  -7   1   4    0.25    0.24
  -7   2   4    6.78    0.77
  -7   2   4    6.51    0.95
  -7   2   4    7.90    1.01
  -7   3   4    1.47    0.36
  -7   3   4    1.10    0.41
  -7   3   4    1.72    0.46
  -7   4   4    5.90    0.85
  -7   4   4    6.32    0.78
  -7   4   4    5.56    0.86
  -7   5   4    7.60    0.98
  -7   5   4    8.09    0.91
  -7   5   4    8.25    1.07
  -7   5   4    6.62    0.73
  -7   6   4    7.62    0.97
  -7   6   4    8.34    0.95
  -7   6   4    6.99    1.02
  -7   6   4    6.49    0.75
  -7   7   4    1.31    0.47
  -7   7   4    0.99    0.39
  -7   7   4    0.77    0.34
  -7   7   4    1.20    0.37
  -7   8   4   11.37    1.30
  -7   8   4   10.46    1.04
  -7   8   4   13.18    1.35
  -7   8   4   11.48    1.22
  -7   9   4    1.26    0.45
  -7   9   4    0.87    0.33
  -7   9   4    0.68    0.23
  -7   9   4    0.91    0.33
  -7  10   4    5.60    0.89
  -7  10   4    6.01    0.92
  -7  10   4    4.93    0.86
  -7  10   4    4.67    0.75
  -7  11   4    1.03    0.41
  -7  11   4    0.86    0.44
  -7  11   4    0.55    0.30
  -7  12   4    0.97    0.46
  -7  12   4    1.59    0.49
  -7  13   4    0.53    0.37
  -7  13   4    0.60    0.38
  -7  14   4    0.64    0.39
  -7  14   4    0.78    0.34
  -7  15   4    0.20    0.19
  -7  15   4   -0.08    0.13
  -7  16   4    0.43    0.35
  -7  16   4    1.55    0.51
  -7  17   4    0.39    0.27
  -7  17   4   -0.29    0.38
  -7  18   4    1.00    0.43
  -7  18   4    2.18    0.68
  -7  19   4   -0.14    0.20
  -7  19   4    0.12    0.20
  -7  20   4    0.45    0.42
  -7  20   4    1.61    0.56
  -7  21   4    0.39    0.39
  -6 -22   4    0.18    0.19
  -6 -21   4    2.74    0.82
  -6 -20   4    0.70    0.49
  -6 -19   4    0.13    0.22
  -6 -18   4   -0.46    0.37
  -6 -17   4    2.02    0.58
  -6 -16   4    0.57    0.36
  -6 -15   4    2.39    0.64
  -6 -14   4    0.45    0.32
  -6 -13   4   -0.37    0.29
  -6 -12   4    1.92    0.51
  -6 -11   4   19.90    1.53
  -6 -10   4    0.14    0.22
  -6 -10   4    0.78    0.40
  -6  -9   4    2.17    0.47
  -6  -9   4    3.26    0.72
  -6  -8   4    2.70    0.56
  -6  -8   4    2.66    0.48
  -6  -8   4    3.35    0.69
  -6  -7   4   24.29    1.75
  -6  -7   4   24.44    1.77
  -6  -7   4   21.56    1.38
  -6  -6   4    5.26    0.76
  -6  -6   4    6.77    0.95
  -6  -6   4    5.53    0.65
  -6  -5   4   60.34    2.81
  -6  -5   4   66.57    2.99
  -6  -5   4   55.82    2.20
  -6  -4   4   10.12    0.74
  -6  -4   4   10.91    1.09
  -6  -4   4   13.37    1.24
  -6  -4   4    9.52    0.75
  -6  -3   4    7.64    0.65
  -6  -3   4    9.59    1.03
  -6  -3   4    6.10    0.57
  -6  -3   4    8.81    0.96
  -6  -2   4    0.49    0.15
  -6  -2   4    0.16    0.21
  -6  -2   4    0.43    0.17
  -6  -2   4    0.43    0.30
  -6  -1   4   12.70    0.91
  -6  -1   4   13.20    1.19
  -6  -1   4   14.95    1.31
  -6   0   4    4.16    0.52
  -6   0   4    4.19    0.72
  -6   0   4    4.58    0.71
  -6   0   4    4.55    0.71
  -6   1   4    9.45    0.73
  -6   1   4   12.08    0.94
  -6   1   4   10.99    1.18
  -6   1   4   11.04    1.15
  -6   2   4    1.07    0.25
  -6   2   4    0.66    0.19
  -6   2   4    1.35    0.41
  -6   2   4    1.61    0.43
  -6   3   4   12.09    0.99
  -6   3   4    9.93    0.71
  -6   3   4   10.51    1.13
  -6   3   4   12.02    1.18
  -6   4   4   13.45    1.11
  -6   4   4   12.83    1.27
  -6   4   4   13.11    1.25
  -6   5   4   59.35    2.58
  -6   5   4   57.71    2.85
  -6   5   4   55.54    2.32
  -6   5   4   60.41    2.86
  -6   6   4    5.81    0.83
  -6   6   4    6.26    0.80
  -6   6   4    6.32    0.88
  -6   6   4    6.03    0.71
  -6   7   4   19.81    1.49
  -6   7   4   20.28    1.65
  -6   7   4   19.06    1.36
  -6   7   4   21.14    1.62
  -6   8   4    3.28    0.67
  -6   8   4    2.50    0.56
  -6   8   4    2.25    0.57
  -6   8   4    2.77    0.52
  -6   9   4    4.65    0.79
  -6   9   4    4.09    0.72
  -6   9   4    4.38    0.78
  -6   9   4    4.12    0.65
  -6  10   4    0.11    0.16
  -6  10   4    0.49    0.31
  -6  10   4    0.42    0.30
  -6  11   4   20.23    1.73
  -6  11   4   21.74    1.81
  -6  11   4   21.35    1.66
  -6  12   4    2.09    0.62
  -6  12   4    1.81    0.50
  -6  12   4    2.04    0.57
  -6  13   4   -0.27    0.29
  -6  13   4    0.31    0.31
  -6  13   4    0.49    0.33
  -6  14   4    0.62    0.29
  -6  14   4    0.59    0.32
  -6  14   4    0.14    0.23
  -6  15   4    1.75    0.52
  -6  15   4    3.17    0.72
  -6  16   4    0.03    0.13
  -6  16   4    0.33    0.25
  -6  17   4    1.78    0.54
  -6  17   4    2.11    0.57
  -6  18   4    0.48    0.34
  -6  18   4    0.32    0.25
  -6  19   4   -0.09    0.20
  -6  19   4   -0.05    0.21
  -6  20   4    0.46    0.40
  -6  21   4    2.44    0.78
  -6  22   4   -0.09    0.30
  -5 -22   4    0.10    0.24
  -5 -21   4    1.05    0.49
  -5 -20   4    1.00    0.44
  -5 -19   4    3.07    0.80
  -5 -18   4    2.10    0.64
  -5 -17   4    1.99    0.58
  -5 -16   4    0.33    0.38
  -5 -15   4    1.83    0.53
  -5 -14   4    0.40    0.16
  -5 -13   4    5.45    0.83
  -5 -12   4    0.22    0.19
  -5 -11   4    1.74    0.46
  -5 -10   4    4.91    0.70
  -5  -9   4   58.02    2.81
  -5  -9   4   53.96    2.44
  -5  -8   4   39.31    2.24
  -5  -8   4   35.65    1.85
  -5  -7   4   37.54    2.13
  -5  -7   4   31.19    1.64
  -5  -7   4   35.67    2.11
  -5  -6   4    1.55    0.30
  -5  -6   4    1.23    0.29
  -5  -6   4    2.11    0.54
  -5  -6   4    2.06    0.49
  -5  -5   4    0.61    0.20
  -5  -5   4    0.53    0.23
  -5  -5   4    0.64    0.30
  -5  -5   4    0.17    0.20
  -5  -4   4    1.73    0.31
  -5  -4   4    1.55    0.28
  -5  -4   4    2.36    0.51
  -5  -4   4    2.49    0.49
  -5  -3   4   38.63    1.65
  -5  -3   4   44.25    2.23
  -5  -3   4   44.48    2.24
  -5  -3   4   38.52    1.53
  -5  -2   4   14.90    1.23
  -5  -2   4   14.18    0.94
  -5  -2   4   15.73    1.25
  -5  -2   4   12.60    0.73
  -5  -1   4   16.10    1.02
  -5  -1   4   16.62    1.31
  -5  -1   4   16.95    1.31
  -5  -1   4   12.25    0.65
  -5   0   4    0.09    0.05
  -5   0   4    0.02    0.14
  -5   0   4    0.29    0.17
  -5   0   4    0.41    0.20
  -5   1   4   15.54    0.82
  -5   1   4   20.13    1.21
  -5   1   4   20.16    1.46
  -5   2   4   12.20    0.69
  -5   2   4   15.46    1.08
  -5   2   4   14.37    1.27
  -5   2   4   16.09    1.31
  -5   3   4   38.29    1.85
  -5   3   4   38.01    2.13
  -5   3   4   33.25    1.25
  -5   3   4   41.34    2.13
  -5   4   4    0.94    0.33
  -5   4   4    1.69    0.40
  -5   4   4    1.01    0.19
  -5   4   4    1.63    0.46
  -5   5   4    0.36    0.26
  -5   5   4    0.54    0.23
  -5   5   4    0.28    0.10
  -5   5   4    0.17    0.23
  -5   5   4    0.38    0.19
  -5   6   4    2.28    0.49
  -5   6   4    2.12    0.42
  -5   6   4    1.72    0.26
  -5   6   4    1.40    0.35
  -5   6   4    2.00    0.50
  -5   7   4   39.48    2.11
  -5   7   4   39.72    2.27
  -5   7   4   39.19    2.01
  -5   7   4   42.33    2.29
  -5   8   4   40.69    2.20
  -5   8   4   39.14    2.29
  -5   8   4   38.53    2.05
  -5   8   4   40.53    2.27
  -5   9   4   57.34    2.78
  -5   9   4   59.06    2.91
  -5   9   4   58.31    2.67
  -5  10   4    4.01    0.71
  -5  10   4    4.03    0.75
  -5  10   4    3.72    0.64
  -5  11   4    1.66    0.52
  -5  11   4    1.12    0.41
  -5  11   4    1.76    0.48
  -5  12   4   -0.05    0.30
  -5  12   4    0.41    0.27
  -5  12   4   -0.01    0.12
  -5  13   4    5.54    0.99
  -5  13   4    5.46    0.85
  -5  13   4    5.80    0.91
  -5  14   4   -0.04    0.20
  -5  14   4    0.53    0.29
  -5  14   4    0.43    0.20
  -5  15   4    1.55    0.56
  -5  15   4    1.90    0.52
  -5  15   4    2.45    0.65
  -5  16   4    0.27    0.18
  -5  16   4    0.17    0.15
  -5  16   4    0.54    0.33
  -5  17   4    2.28    0.61
  -5  17   4    2.56    0.68
  -5  18   4    1.12    0.43
  -5  18   4    2.24    0.63
  -5  19   4    4.09    0.88
  -5  20   4    1.41    0.56
  -5  21   4   -0.07    0.22
  -5  22   4    0.41    0.40
  -4 -23   4    0.80    0.48
  -4 -22   4    3.50    0.87
  -4 -21   4    0.47    0.38
  -4 -20   4    2.84    0.78
  -4 -19   4    0.27    0.41
  -4 -18   4    0.58    0.36
  -4 -17   4    0.05    0.15
  -4 -16   4   10.53    1.30
  -4 -15   4    0.99    0.39
  -4 -14   4    0.52    0.29
  -4 -13   4    1.74    0.49
  -4 -12   4    4.34    0.72
  -4 -11   4    0.50    0.25
  -4 -10   4   28.93    1.54
  -4 -10   4   41.19    2.12
  -4  -9   4    1.10    0.32
  -4  -9   4    0.97    0.25
  -4  -9   4    1.50    0.40
  -4  -8   4   27.40    1.43
  -4  -8   4   34.55    1.96
  -4  -8   4   29.78    1.68
  -4  -7   4    2.91    0.50
  -4  -7   4    1.96    0.35
  -4  -7   4    3.65    0.62
  -4  -6   4   74.20    3.05
  -4  -6   4   64.36    2.37
  -4  -6   4   74.21    2.99
  -4  -6   4   67.01    2.50
  -4  -5   4    4.11    0.52
  -4  -5   4    3.62    0.49
  -4  -5   4    4.04    0.66
  -4  -5   4    4.12    0.67
  -4  -4   4   43.08    2.16
  -4  -4   4   42.25    1.80
  -4  -4   4   43.05    2.14
  -4  -4   4   40.09    1.67
  -4  -3   4    5.26    0.59
  -4  -3   4    4.42    0.46
  -4  -3   4    6.11    0.77
  -4  -3   4    6.31    0.79
  -4  -2   4    2.80    0.51
  -4  -2   4    3.04    0.44
  -4  -2   4    2.63    0.31
  -4  -2   4    3.05    0.51
  -4  -1   4    1.55    0.34
  -4  -1   4    1.39    0.19
  -4  -1   4    0.72    0.22
  -4  -1   4    1.55    0.40
  -4   0   4   67.46    2.35
  -4   0   4   67.48    2.63
  -4   0   4   69.92    2.72
  -4   1   4    0.30    0.09
  -4   1   4    1.07    0.30
  -4   1   4    0.85    0.28
  -4   1   4    0.78    0.32
  -4   2   4    1.56    0.35
  -4   2   4    0.60    0.12
  -4   2   4    1.27    0.34
  -4   3   4    5.79    0.74
  -4   3   4    4.89    0.31
  -4   3   4    6.19    0.81
  -4   3   4    6.53    0.72
  -4   4   4   45.57    2.03
  -4   4   4   45.73    2.26
  -4   4   4   46.05    2.18
  -4   5   4    4.27    0.64
  -4   5   4    2.81    0.26
  -4   5   4    3.78    0.63
  -4   5   4    3.21    0.54
  -4   6   4   71.19    2.79
  -4   6   4   59.02    1.81
  -4   6   4   72.64    2.99
  -4   6   4   68.85    2.68
  -4   6   4   73.36    2.97
  -4   7   4    3.64    0.60
  -4   7   4    2.86    0.32
  -4   7   4    3.45    0.62
  -4   7   4    3.71    0.64
  -4   7   4    4.08    0.60
  -4   8   4   27.79    1.72
  -4   8   4   23.80    1.13
  -4   8   4   26.77    1.76
  -4   8   4   26.56    1.65
  -4   8   4   28.14    1.81
  -4   9   4    2.18    0.49
  -4   9   4    1.33    0.40
  -4   9   4    1.37    0.26
  -4   9   4    1.33    0.36
  -4  10   4   42.32    2.37
  -4  10   4   39.68    1.71
  -4  10   4   43.26    2.36
  -4  10   4   44.72    2.34
  -4  11   4    0.39    0.18
  -4  11   4    0.46    0.22
  -4  11   4    0.61    0.31
  -4  12   4    3.50    0.69
  -4  12   4    3.08    0.62
  -4  12   4    3.52    0.68
  -4  13   4    1.43    0.48
  -4  13   4    1.53    0.46
  -4  13   4    1.39    0.45
  -4  14   4   -0.19    0.36
  -4  14   4    0.26    0.21
  -4  14   4    0.50    0.35
  -4  15   4    0.76    0.35
  -4  15   4    0.79    0.36
  -4  15   4    0.66    0.29
  -4  16   4   11.29    1.45
  -4  16   4   10.11    1.21
  -4  16   4   11.66    1.38
  -4  17   4    0.33    0.19
  -4  17   4   -0.16    0.15
  -4  17   4   -0.20    0.43
  -4  18   4    0.56    0.33
  -4  18   4    0.45    0.31
  -4  19   4   -0.69    0.46
  -4  20   4    2.60    0.69
  -4  21   4    0.26    0.23
  -4  22   4    3.10    0.83
  -4  23   4    1.27    0.61
  -3 -23   4   -0.23    0.40
  -3 -22   4    0.03    0.31
  -3 -21   4    0.39    0.31
  -3 -20   4    0.83    0.54
  -3 -19   4    3.58    0.82
  -3 -18   4    6.08    1.05
  -3 -17   4    0.35    0.21
  -3 -16   4    0.24    0.21
  -3 -15   4    0.80    0.43
  -3 -14   4    2.92    0.64
  -3 -13   4    0.62    0.29
  -3 -12   4    9.63    1.12
  -3 -11   4    7.32    0.91
  -3 -10   4    6.59    0.85
  -3 -10   4    4.05    0.55
  -3  -9   4   15.65    1.13
  -3  -9   4   18.92    1.38
  -3  -9   4   19.80    1.43
  -3  -8   4   36.67    1.79
  -3  -8   4   41.99    2.11
  -3  -8   4   45.65    2.14
  -3  -7   4   11.78    0.95
  -3  -7   4   12.41    1.09
  -3  -7   4   13.71    1.07
  -3  -6   4    0.70    0.25
  -3  -6   4    0.25    0.14
  -3  -6   4    0.49    0.29
  -3  -5   4    2.79    0.52
  -3  -5   4    2.62    0.42
  -3  -5   4    2.66    0.45
  -3  -5   4    2.58    0.44
  -3  -4   4    4.69    0.61
  -3  -4   4    4.82    0.65
  -3  -4   4    5.41    0.55
  -3  -4   4    5.96    0.70
  -3  -3   4   16.34    1.22
  -3  -3   4   14.32    1.06
  -3  -3   4   16.22    1.18
  -3  -3   4   15.45    0.92
  -3  -2   4   33.22    1.68
  -3  -2   4   34.37    1.82
  -3  -2   4   36.33    1.82
  -3  -2   4   33.64    1.35
  -3  -1   4    8.55    0.85
  -3  -1   4    7.78    0.52
  -3  -1   4    8.73    0.82
  -3  -1   4    8.79    0.88
  -3   0   4    0.16    0.08
  -3   0   4    0.15    0.13
  -3   0   4   -0.26    0.17
  -3   0   4    0.24    0.24
  -3   1   4    7.20    0.75
  -3   1   4    8.67    0.86
  -3   1   4    8.63    0.84
  -3   1   4    6.58    0.36
  -3   2   4   34.69    1.74
  -3   2   4   35.22    1.86
  -3   3   4   16.01    1.14
  -3   3   4   17.08    1.24
  -3   4   4    4.12    0.62
  -3   4   4    3.55    0.56
  -3   5   4    2.51    0.46
  -3   5   4    2.60    0.50
  -3   6   4    0.99    0.32
  -3   6   4    0.79    0.32
  -3   6   4    0.64    0.31
  -3   7   4   13.52    1.12
  -3   7   4   13.09    1.13
  -3   7   4   12.16    1.04
  -3   8   4   47.51    2.26
  -3   8   4   43.54    2.19
  -3   8   4   44.24    2.17
  -3   9   4   17.75    1.40
  -3   9   4   19.41    1.43
  -3   9   4   19.20    1.42
   3  -9  -4   14.83    0.80
  -3  10   4    5.56    0.83
  -3  10   4    3.81    0.63
  -3  10   4    3.88    0.66
  -3  11   4    6.14    0.83
  -3  11   4    5.92    0.84
  -3  11   4    6.80    0.91
  -3  12   4    9.91    1.14
  -3  12   4   10.54    1.08
  -3  12   4    9.90    1.12
  -3  13   4    0.11    0.22
  -3  13   4    0.63    0.30
  -3  13   4   -0.08    0.29
  -3  14   4    2.22    0.62
  -3  14   4    2.24    0.55
  -3  14   4    2.64    0.63
  -3  15   4    0.08    0.37
  -3  15   4    0.34    0.26
  -3  15   4   -0.02    0.21
  -3  16   4    0.38    0.24
  -3  16   4   -0.05    0.20
  -3  17   4    0.87    0.48
  -3  17   4    1.11    0.49
  -3  17   4    0.23    0.17
  -3  18   4    5.77    1.11
  -3  18   4    7.03    1.11
  -3  19   4    2.38    0.80
  -3  19   4    2.75    0.77
  -3  20   4    0.84    0.38
  -3  21   4    0.00    0.17
  -3  22   4    0.67    0.35
  -3  23   4    0.14    0.28
  -2 -24   4   -0.24    0.27
  -2 -23   4    1.11    0.52
  -2 -22   4   -0.01    0.38
  -2 -21   4    3.27    0.91
  -2 -20   4    0.79    0.49
  -2 -19   4    0.60    0.42
  -2 -18   4    0.74    0.50
  -2 -17   4    1.65    0.55
  -2 -16   4    1.42    0.46
  -2 -15   4    1.70    0.52
  -2 -14   4    3.03    0.71
  -2 -13   4    2.96    0.63
  -2 -12   4    3.14    0.64
  -2 -11   4   26.85    1.83
  -2 -10   4    8.67    0.98
  -2  -9   4    4.69    0.71
  -2  -9   4    3.41    0.57
  -2  -8   4    3.32    0.55
  -2  -8   4    3.32    0.54
  -2  -7   4    5.29    0.68
  -2  -7   4    6.51    0.75
  -2  -7   4    6.04    0.71
  -2  -6   4    1.88    0.37
  -2  -6   4    1.18    0.34
  -2  -6   4    2.26    0.43
  -2  -5   4   23.29    1.41
  -2  -5   4   23.88    1.41
  -2  -5   4   26.29    1.41
  -2  -4   4    6.91    0.76
  -2  -4   4    7.73    0.81
  -2  -4   4    7.65    0.69
  -2  -4   4    6.46    0.72
  -2  -3   4    8.15    0.81
  -2  -3   4    7.79    0.80
  -2  -3   4    8.34    0.79
  -2  -2   4    6.35    0.72
  -2  -2   4    6.87    0.77
  -2  -2   4    7.20    0.73
  -2  -1   4    1.16    0.31
  -2  -1   4    1.43    0.42
  -2  -1   4    1.32    0.39
  -2   0   4   18.10    1.24
  -2   0   4   18.25    1.28
  -2   0   4   19.13    1.23
  -2   1   4    2.28    0.44
  -2   1   4    1.89    0.41
  -2   1   4    2.00    0.41
  -2   2   4    5.59    0.70
  -2   2   4    5.09    0.66
  -2   3   4    8.74    0.84
  -2   3   4    9.05    0.85
  -2   4   4    7.64    0.79
  -2   4   4    7.52    0.79
  -2   5   4   26.10    1.53
  -2   5   4   25.42    1.55
  -2   6   4    1.50    0.41
   2  -6  -4    1.54    0.23
   2  -7  -4    3.95    0.39
  -2   7   4    5.94    0.74
   2  -8  -4    2.11    0.32
  -2   8   4    2.31    0.50
  -2   8   4    3.27    0.57
  -2   9   4    6.05    0.81
  -2   9   4    5.04    0.70
  -2   9   4    5.52    0.76
   2  -9  -4    5.19    0.52
  -2  10   4    7.93    0.91
  -2  10   4    8.17    0.90
  -2  10   4    9.11    1.00
   2 -10  -4    8.11    0.69
  -2  11   4   21.98    1.62
  -2  11   4   24.02    1.57
  -2  11   4   24.07    1.72
   2 -11  -4   21.13    1.24
  -2  12   4    2.92    0.54
  -2  12   4    4.22    0.71
   2 -12  -4    3.38    0.47
  -2  12   4    3.12    0.62
  -2  13   4    2.24    0.56
  -2  13   4    2.38    0.50
  -2  13   4    2.81    0.61
   2 -13  -4    2.91    0.47
  -2  14   4    2.00    0.56
  -2  14   4    1.70    0.48
  -2  14   4    2.30    0.60
   2 -14  -4    1.82    0.39
  -2  15   4    1.59    0.53
  -2  15   4    1.45    0.42
  -2  15   4    1.89    0.53
  -2  16   4    1.00    0.34
  -2  16   4    1.36    0.54
  -2  16   4    1.95    0.62
  -2  17   4    1.08    0.48
  -2  17   4    1.03    0.47
  -2  18   4    1.29    0.56
  -2  18   4    0.25    0.36
  -2  19   4    1.40    0.53
  -2  19   4    0.91    0.44
  -2  20   4   -0.24    0.20
  -2  20   4    0.26    0.38
  -2  21   4    2.90    0.79
  -2  22   4    0.25    0.23
  -2  23   4   -0.26    0.37
  -2  24   4   -0.78    0.46
  -1 -24   4    0.09    0.34
  -1 -23   4    0.83    0.54
  -1 -22   4    1.10    0.57
  -1 -21   4    0.02    0.39
  -1 -20   4    1.86    0.76
  -1 -19   4    1.70    0.59
  -1 -18   4    0.65    0.37
  -1 -17   4    1.70    0.61
  -1 -16   4    5.52    1.01
  -1 -15   4    4.30    0.83
  -1 -14   4    1.31    0.47
  -1 -13   4    6.52    0.96
  -1 -12   4    2.36    0.57
  -1 -11   4    4.18    0.70
  -1 -10   4    3.84    0.67
  -1  -9   4   15.21    1.12
  -1  -9   4   17.30    1.36
   1   8  -4   13.92    1.11
  -1  -8   4   12.79    1.00
   1   7  -4   13.79    1.05
  -1  -7   4   12.71    0.99
  -1  -6   4   19.52    1.32
   1   6  -4   20.87    1.25
  -1  -6   4   22.05    1.27
  -1  -5   4    3.19    0.53
   1   5  -4    3.87    0.48
  -1  -5   4    3.73    0.50
  -1  -4   4    0.66    0.22
  -1  -4   4    0.36    0.18
   1   4  -4    0.54    0.17
  -1  -4   4    0.28    0.18
  -1  -3   4   15.47    1.13
   1   3  -4   14.86    0.83
  -1  -3   4   14.99    1.14
  -1  -3   4   14.70    1.01
  -1  -2   4    2.54    0.45
   1   2  -4    2.04    0.27
  -1  -2   4    1.92    0.38
  -1  -2   4    2.36    0.37
  -1  -1   4    5.97    0.74
  -1  -1   4    6.89    0.73
  -1  -1   4    6.86    0.69
  -1   0   4    0.40    0.20
  -1   0   4    0.35    0.19
  -1   0   4    0.62    0.25
  -1   1   4    8.22    0.83
  -1   1   4    7.10    0.76
  -1   1   4    8.58    0.80
  -1   2   4    0.43    0.21
  -1   2   4    0.66    0.25
  -1   3   4   12.59    1.07
  -1   3   4   13.47    1.07
  -1   4   4    0.15    0.13
  -1   5   4    3.01    0.55
   1  -5  -4    2.55    0.37
   1  -6  -4   17.04    0.96
  -1   6   4   18.11    1.31
  -1   7   4   14.05    1.16
   1  -7  -4   12.97    0.87
  -1   8   4    9.97    1.01
   1  -8  -4    9.49    0.76
  -1   9   4   15.90    1.30
  -1   9   4   15.73    1.30
   1  -9  -4   15.77    1.03
  -1  10   4    4.22    0.72
  -1  10   4    3.69    0.65
   1 -10  -4    3.75    0.50
  -1  11   4    4.78    0.75
  -1  11   4    4.24    0.71
   1 -11  -4    3.92    0.54
  -1  12   4    2.51    0.57
  -1  12   4    2.95    0.63
   1 -12  -4    2.65    0.47
  -1  13   4    6.76    0.94
  -1  13   4    6.98    0.96
   1 -13  -4    5.98    0.72
  -1  14   4    0.69    0.23
  -1  14   4   -0.07    0.32
   1 -14  -4    0.85    0.30
  -1  15   4    4.23    0.82
  -1  15   4    4.39    0.84
   1 -15  -4    4.02    0.64
  -1  16   4    4.34    0.87
  -1  16   4    4.10    0.82
   1 -16  -4    3.54    0.63
  -1  17   4    1.87    0.67
  -1  17   4    1.44    0.47
   1 -17  -4    1.71    0.43
  -1  18   4    0.36    0.29
  -1  18   4    0.48    0.37
  -1  19   4    1.72    0.62
  -1  19   4    1.65    0.59
  -1  20   4    1.31    0.59
  -1  20   4    1.73    0.59
  -1  21   4    0.01    0.29
  -1  21   4    0.37    0.47
  -1  22   4    0.56    0.37
  -1  23   4    1.27    0.57
  -1  24   4    0.68    0.49
   0 -24   4    0.51    0.42
   0 -23   4    0.58    0.42
   0 -22   4    1.90    0.71
   0 -21   4   -0.50    0.37
   0 -20   4    2.36    0.80
   0 -19   4    0.16    0.31
   0 -18   4    3.85    0.88
   0 -17   4   -0.04    0.30
   0 -16   4    0.61    0.42
   0 -15   4    0.23    0.27
   0  15  -4    0.42    0.33
   0 -14   4    8.97    1.20
   0  14  -4    9.50    1.19
   0 -13   4   -0.10    0.17
   0  13  -4   -0.02    0.19
   0 -12   4    5.82    0.90
   0  12  -4    5.30    0.83
   0  11  -4    0.06    0.21
   0  10  -4   13.31    1.19
   0   9  -4    0.38    0.22
   0  -9   4    0.33    0.19
   0   8  -4    2.72    0.50
   0  -8   4    3.12    0.45
   0   7  -4    0.25    0.13
   0  -7   4    0.19    0.15
   0   6  -4   58.62    2.28
   0  -6   4   54.79    2.03
   0   5  -4    0.05    0.10
   0  -5   4   -0.09    0.08
   0  -4   4   10.77    0.93
   0   4  -4   10.39    0.78
   0  -4   4    9.84    0.95
   0  -4   4    9.31    0.75
   0  -3   4    0.34    0.24
   0   3  -4    0.01    0.09
   0  -3   4    0.12    0.22
   0  -3   4    0.15    0.09
   0  -2   4   99.46    3.16
   0   2  -4   90.28    2.59
   0  -2   4   95.16    3.32
   0  -2   4   95.93    2.90
   0  -1   4   -0.05    0.09
   0  -1   4    0.07    0.13
   0   1  -4    0.02    0.05
   0  -1   4    0.01    0.12
   0   0  -4   25.12    0.96
   0   0   4   27.98    1.59
   0   0   4   25.52    1.43
   0   0   4   25.93    1.33
   0   1   4    0.23    0.19
   0   1   4   -0.06    0.20
   0  -1  -4    0.15    0.08
   0  -2  -4   76.94    2.03
   0   2   4  108.57    3.36
   0   3   4   -0.21    0.24
   0  -4  -4    9.21    0.78
   0   4   4    8.38    0.91
   0   5   4   -0.09    0.17
   0  -5  -4   -0.11    0.10
   0  -6  -4   56.61    2.12
   0   6   4   53.91    2.44
   0   7   4    0.18    0.13
   0  -7  -4    0.07    0.14
   0   8   4    5.33    0.72
   0  -8  -4    5.63    0.61
   0  -9  -4    0.08    0.09
   0   9   4   -0.03    0.13
   0  10   4   10.27    1.11
   0 -10  -4   11.77    0.98
   0  11   4    0.12    0.22
   0 -11  -4    0.00    0.15
   0  12   4    4.68    0.76
   0  12   4    4.23    0.75
   0 -12  -4    4.42    0.63
   0  13   4   -0.14    0.25
   0  13   4   -0.06    0.19
   0 -13  -4   -0.01    0.16
   0  14   4    9.19    1.14
   0  14   4    8.71    1.10
   0 -14  -4    9.22    0.98
   0  15   4    0.12    0.21
   0  15   4   -0.20    0.27
   0 -15  -4    0.15    0.13
   0  16   4   -0.18    0.18
   0 -16  -4    0.13    0.11
   0  17   4   -0.36    0.35
   0  17   4    0.12    0.25
   0 -17  -4    0.25    0.19
   0  18   4    1.40    0.48
   0  18   4    2.16    0.64
   0 -18  -4    1.79    0.51
   0  19   4    0.47    0.42
   0  19   4    0.40    0.45
   0 -19  -4   -0.20    0.23
   0  20   4    2.56    0.76
   0 -20  -4    2.16    0.58
   0  20   4    1.57    0.57
   0  21   4    0.22    0.23
   0  21   4    0.81    0.56
   0  22   4    1.70    0.59
   0  23   4    0.87    0.59
   0  24   4    0.13    0.30
   1 -24   4   -0.20    0.21
   1 -23   4    0.38    0.28
   1 -22   4    1.36    0.62
   1 -21   4    0.54    0.50
   1 -20   4    1.33    0.54
   1 -19   4    2.71    0.79
   1 -18   4    0.45    0.35
  -1  18  -4    0.47    0.29
   1 -17   4    1.25    0.51
  -1  17  -4    2.51    0.68
   1 -16   4    4.03    0.84
  -1  16  -4    4.85    0.96
   1 -15   4    5.16    0.99
  -1  15  -4    4.59    0.84
   1 -14   4    0.89    0.49
  -1  14  -4    1.21    0.46
  -1  13  -4    7.03    1.01
  -1  12  -4    2.11    0.54
  -1  11  -4    3.29    0.61
  -1  10  -4    4.20    0.67
   1 -10   4    3.07    0.44
  -1   9  -4   18.38    1.38
   1  -9   4   16.63    1.00
  -1   8  -4   13.48    1.12
   1  -8   4   11.26    0.76
  -1   7  -4   13.30    1.07
   1  -7   4   10.76    0.73
  -1   6  -4   22.30    1.35
   1  -6   4   20.53    1.03
  -1   5  -4    3.59    0.49
   1  -5   4    3.52    0.40
   1  -4   4    0.34    0.14
  -1   4  -4    0.49    0.15
   1  -4   4    0.76    0.23
  -1   3  -4   15.59    0.99
   1  -3   4   15.27    1.07
   1  -3   4   16.46    1.22
   1  -3   4   15.43    0.89
   1  -2   4    1.94    0.37
   1  -2   4    2.04    0.31
  -1   2  -4    2.42    0.35
   1  -2   4    2.34    0.48
  -1   1  -4    6.22    0.55
   1  -1   4    7.28    0.81
   1  -1   4    6.88    0.61
   1  -1   4    6.69    0.69
   1   0   4    0.62    0.21
  -1   0  -4    0.34    0.12
   1   0   4    0.71    0.26
  -1  -1  -4    6.73    0.54
   1   1   4    7.81    0.84
  -1  -2  -4    0.27    0.16
   1   2   4    0.41    0.26
  -1  -3  -4   13.96    1.03
   1   3   4   14.12    1.16
   1   4   4    0.24    0.26
  -1  -4  -4    0.18    0.10
   1   5   4    2.85    0.55
  -1  -5  -4    3.11    0.51
  -1  -6  -4   18.33    1.20
   1   6   4   19.47    1.40
   1   7   4   14.37    1.21
  -1  -7  -4   13.70    1.05
   1   8   4   10.54    1.07
  -1  -8  -4   11.54    0.96
   1   9   4   15.29    1.32
  -1  -9  -4   16.67    1.22
  -1 -10  -4    4.08    0.62
   1  10   4    3.66    0.63
   1  11   4    4.27    0.72
  -1 -11  -4    4.29    0.61
   1  12   4    3.46    0.66
  -1 -12  -4    2.58    0.51
   1  13   4    4.11    0.79
  -1 -13  -4    6.07    0.78
   1  14   4    0.33    0.13
  -1 -14  -4    0.89    0.37
   1  15   4    3.15    0.75
   1  15   4    4.33    0.83
  -1 -15  -4    3.25    0.64
   1  16   4    4.36    0.90
   1  16   4    5.35    0.91
  -1 -16  -4    3.74    0.66
   1  17   4    2.86    0.72
   1  17   4    1.87    0.61
  -1 -17  -4    1.57    0.44
   1  18   4    1.12    0.58
   1  18   4    1.09    0.47
  -1 -18  -4    1.53    0.50
   1  19   4    2.04    0.73
   1  19   4    1.24    0.52
  -1 -19  -4    1.68    0.54
   1  20   4    0.98    0.56
   1  20   4    0.39    0.43
  -1 -20  -4    1.19    0.42
   1  21   4   -0.07    0.28
   1  21   4    0.03    0.36
  -1 -21  -4    0.14    0.20
   1  22   4    0.31    0.24
   1  22   4    0.03    0.16
  -1 -22  -4    0.47    0.34
   1  23   4    1.66    0.66
   1  24   4    0.08    0.26
   2 -24   4   -0.17    0.39
   2 -23   4   -0.01    0.46
   2 -22   4    0.55    0.36
   2 -21   4    2.61    0.91
  -2  21  -4    2.91    0.83
   2 -20   4    0.69    0.46
  -2  20  -4   -0.37    0.43
   2 -19   4    1.33    0.57
  -2  19  -4    0.47    0.43
   2 -18   4    1.03    0.57
  -2  18  -4    0.11    0.21
   2 -17   4    1.43    0.53
  -2  17  -4    2.33    0.64
   2 -16   4    1.33    0.57
  -2  16  -4    1.55    0.52
  -2  15  -4    2.32    0.65
  -2  14  -4    1.91    0.53
  -2  13  -4    1.86    0.55
  -2  12  -4    3.61    0.70
  -2  11  -4   27.84    1.89
  -2  10  -4    8.11    0.97
  -2   9  -4    5.15    0.74
   2  -9   4    2.93    0.33
  -2   8  -4    3.77    0.61
   2  -8   4    2.86    0.31
  -2   7  -4    6.20    0.76
   2  -7   4    5.11    0.40
   2  -6   4    1.67    0.22
  -2   6  -4    1.91    0.41
  -2   5  -4   25.60    1.46
   2  -5   4   20.92    0.89
   2  -4   4    7.85    0.75
  -2   4  -4    6.55    0.73
   2  -3   4    8.68    0.75
  -2   3  -4    8.38    0.76
  -2   2  -4    6.47    0.67
   2  -2   4    6.46    0.63
   2  -2   4    6.34    0.81
   2  -1   4    1.02    0.25
  -2   1  -4    1.01    0.26
   2  -1   4    1.16    0.36
   2   0   4   17.70    1.36
   2   0   4   18.79    1.09
  -2   0  -4   16.58    1.02
   2   1   4    1.48    0.39
  -2  -1  -4    1.53    0.29
  -2  -2  -4    6.23    0.73
   2   2   4    5.32    0.74
  -2  -3  -4    7.51    0.83
   2   3   4    8.36    0.92
  -2  -4  -4    7.04    0.82
   2   4   4    7.74    0.92
  -2  -5  -4   25.05    1.54
   2   5   4   25.48    1.65
   2   6   4    2.61    0.55
  -2  -6  -4    1.96    0.41
   2   7   4    4.09    0.71
  -2  -7  -4    5.60    0.71
   2   8   4    2.86    0.56
  -2  -8  -4    2.79    0.51
   2   9   4    5.42    0.75
  -2  -9  -4    7.22    0.83
   2  10   4    8.49    1.00
  -2 -10  -4    8.35    0.92
   2  11   4   25.17    1.76
  -2 -11  -4   25.53    1.67
   2  12   4    4.23    0.75
  -2 -12  -4    4.97    0.72
   2  13   4    2.64    0.60
  -2 -13  -4    2.96    0.60
   2  14   4    1.61    0.51
  -2 -14  -4    2.04    0.50
   2  15   4    1.98    0.54
  -2 -15  -4    2.54    0.57
   2  16   4    1.86    0.58
  -2 -16  -4    1.68    0.49
   2  17   4    1.49    0.51
  -2 -17  -4    1.71    0.55
   2  18   4    0.70    0.42
  -2 -18  -4    0.58    0.31
   2  19   4    1.00    0.52
  -2 -19  -4    0.80    0.37
   2  20   4   -0.54    0.36
  -2 -20  -4   -0.19    0.24
   2  21   4    1.62    0.64
  -2 -21  -4    1.96    0.57
   2  22   4    0.16    0.31
  -2 -22  -4   -0.30    0.32
  -2 -23  -4    0.28    0.33
   3 -23   4   -0.08    0.25
  -3  23  -4   -0.24    0.43
   3 -22   4    0.14    0.20
  -3  22  -4    0.60    0.44
   3 -21   4    0.48    0.51
  -3  21  -4    0.51    0.42
   3 -20   4    0.28    0.31
  -3  20  -4    0.57    0.42
   3 -19   4    2.92    0.84
  -3  19  -4    2.10    0.63
   3 -18   4    7.23    1.28
  -3  18  -4    8.30    1.29
  -3  17  -4    0.61    0.26
   3 -17   4    0.67    0.54
  -3  16  -4    0.08    0.28
  -3  15  -4    0.61    0.38
  -3  14  -4    2.33    0.65
  -3  13  -4    0.39    0.32
  -3  12  -4   10.65    1.22
  -3  11  -4    7.54    0.99
  -3  10  -4    6.24    0.89
  -3   9  -4   20.78    1.55
  -3   8  -4   40.28    2.22
  -3   7  -4   14.72    1.23
  -3   6  -4    0.30    0.28
  -3   5  -4    1.94    0.42
   3  -4   4    4.70    0.53
  -3   4  -4    4.95    0.64
   3  -3   4   16.00    0.99
  -3   3  -4   15.19    1.12
  -3   2  -4   32.96    1.70
   3  -2   4   35.68    2.01
   3  -2   4   34.41    1.49
  -3   1  -4    8.04    0.76
   3  -1   4    7.89    0.92
   3  -1   4    9.14    0.69
  -3   0  -4    0.13    0.10
   3   0   4    0.12    0.11
  -3  -1  -4    7.86    0.78
   3   1   4    9.66    0.99
   3   2   4   37.43    2.02
  -3  -2  -4   37.19    1.95
  -3  -3  -4   15.52    1.27
   3   3   4   17.44    1.35
  -3  -4  -4    4.53    0.68
   3   4   4    3.17    0.60
   3   5   4    2.17    0.51
  -3  -5  -4    2.01    0.46
   3   6   4    0.52    0.30
  -3  -6  -4    0.50    0.26
  -3  -7  -4   13.84    1.18
   3   7   4   11.47    1.16
   3   8   4   46.84    2.38
  -3  -8  -4   49.05    2.36
   3   9   4   18.45    1.51
  -3  -9  -4   22.15    1.55
  -3 -10  -4    4.81    0.73
   3  10   4    3.38    0.62
  -3 -11  -4    6.92    0.91
   3  11   4    6.39    0.87
   3  12   4    9.23    1.10
  -3 -12  -4    9.78    1.09
  -3 -13  -4    0.29    0.22
   3  13   4   -0.05    0.21
   3  14   4    1.95    0.54
  -3 -14  -4    2.45    0.57
   3  15   4   -0.17    0.19
  -3 -15  -4    0.53    0.25
   3  16   4    0.27    0.26
  -3 -16  -4    0.79    0.26
   3  17   4    0.21    0.20
  -3 -17  -4    0.50    0.27
   3  18   4    6.23    1.07
  -3 -18  -4    6.39    1.03
   3  19   4    2.46    0.72
  -3 -19  -4    2.98    0.69
   3  20   4    0.36    0.43
  -3 -20  -4    0.29    0.27
   3  21   4   -0.17    0.17
  -3 -21  -4    0.54    0.34
  -3 -22  -4    0.38    0.28
  -3 -23  -4    0.37    0.36
  -3 -24  -4    1.21    0.49
  -3 -25  -4    0.53    0.40
   4 -23   4    0.18    0.24
  -4  23  -4   -0.05    0.41
   4 -22   4    3.06    1.02
  -4  22  -4    2.75    0.87
   4 -21   4    0.74    0.43
  -4  21  -4   -0.11    0.25
   4 -20   4    3.51    1.03
  -4  20  -4    2.16    0.69
   4 -19   4   -0.45    0.35
  -4  19  -4   -0.11    0.27
  -4  18  -4    0.65    0.41
   4 -18   4    1.35    0.58
  -4  17  -4    0.51    0.27
  -4  16  -4   11.13    1.41
  -4  15  -4    1.15    0.41
  -4  14  -4    0.23    0.24
  -4  13  -4    1.92    0.59
  -4  12  -4    3.19    0.66
  -4  11  -4    0.30    0.18
  -4  10  -4   44.20    2.49
  -4   9  -4    0.67    0.35
  -4   8  -4   34.01    2.06
  -4   7  -4    2.81    0.59
  -4   6  -4   72.48    3.02
  -4   5  -4    4.01    0.64
   4  -4   4   44.35    1.73
  -4   4  -4   43.92    2.17
   4  -3   4    5.70    0.54
  -4   3  -4    4.67    0.68
  -4   2  -4    3.48    0.55
   4  -2   4    3.34    0.38
  -4   1  -4    1.31    0.39
   4  -1   4    1.44    0.37
  -4   0  -4   67.82    2.77
   4   0   4   75.48    3.07
  -4  -1  -4    0.71    0.26
   4   1   4    0.76    0.36
   4   2   4    1.61    0.48
  -4  -2  -4    1.45    0.48
   4   3   4    7.79    0.93
  -4  -3  -4    6.58    0.84
  -4  -4  -4   48.34    2.45
   4   4   4   52.82    2.54
   4   5   4    4.78    0.72
  -4  -5  -4    3.91    0.68
  -4  -6  -4   79.80    3.21
   4   6   4   80.30    3.30
  -4  -7  -4    3.21    0.58
   4   7   4    3.74    0.67
   4   8   4   28.25    1.89
  -4  -8  -4   30.62    1.87
  -4  -9  -4    1.17    0.40
   4   9   4    1.13    0.40
   4  10   4   44.62    2.41
  -4 -10  -4   47.50    2.49
  -4 -11  -4    1.22    0.43
   4  11   4    1.05    0.38
  -4 -12  -4    3.53    0.70
   4  12   4    2.57    0.58
  -4 -13  -4    1.58    0.49
   4  13   4    1.20    0.45
  -4 -14  -4    0.02    0.14
   4  14   4    0.14    0.13
  -4 -15  -4    0.80    0.43
   4  15   4    0.50    0.33
   4  16   4    9.37    1.21
  -4 -16  -4   11.62    1.38
   4  17   4   -0.18    0.33
  -4 -17  -4    0.06    0.19
   4  18   4    0.33    0.32
  -4 -18  -4    0.37    0.36
   4  19   4    0.30    0.32
  -4 -19  -4    0.17    0.26
  -4 -20  -4    3.24    0.80
  -4 -21  -4    0.12    0.18
  -4 -22  -4    2.87    0.74
  -4 -23  -4    0.80    0.48
  -4 -24  -4    0.83    0.44
   5 -22   4    1.93    0.74
  -5  22  -4    0.89    0.41
   5 -21   4    0.74    0.51
  -5  21  -4    1.38    0.65
   5 -20   4    1.50    0.74
  -5  20  -4    1.29    0.57
  -5  19  -4    3.43    0.94
   5 -19   4    3.26    0.98
  -5  18  -4    1.42    0.52
  -5  17  -4    1.24    0.47
  -5  16  -4    0.84    0.40
  -5  15  -4    2.76    0.75
  -5  14  -4    0.17    0.19
  -5  13  -4    6.21    1.06
  -5  12  -4    0.33    0.25
  -5  11  -4    2.11    0.58
  -5  10  -4    5.08    0.84
  -5   9  -4   57.78    2.94
  -5   8  -4   40.01    2.33
  -5   7  -4   33.44    2.09
  -5   6  -4    1.21    0.38
   5  -5   4    0.37    0.14
  -5   5  -4    0.69    0.27
  -5   4  -4    2.19    0.50
   5  -4   4    1.88    0.29
  -5   3  -4   39.39    2.14
   5  -3   4   37.80    1.38
  -5   2  -4   16.34    1.31
  -5   1  -4   15.62    1.25
   5  -1   4   20.32    1.54
   5   0   4    0.23    0.17
  -5   0  -4   -0.02    0.16
  -5  -1  -4   19.25    1.42
   5   1   4   21.54    1.67
  -5  -2  -4   15.73    1.42
   5   2   4   18.79    1.50
  -5  -3  -4   43.85    2.37
   5   3   4   42.71    2.32
   5   4   4    1.72    0.49
  -5  -4  -4    1.97    0.48
   5   5   4    0.44    0.27
  -5  -5  -4    0.32    0.18
   5   6   4    1.58    0.39
  -5  -6  -4    2.26    0.56
  -5  -7  -4   44.33    2.39
   5   7   4   43.23    2.38
  -5  -8  -4   44.49    2.43
   5   8   4   43.23    2.38
   5   9   4   57.96    2.82
  -5  -9  -4   58.42    2.89
   5  10   4    3.30    0.66
  -5 -10  -4    4.92    0.82
  -5 -11  -4    1.40    0.41
   5  11   4    1.55    0.45
  -5 -12  -4   -0.03    0.13
   5  12   4   -0.08    0.14
  -5 -13  -4    5.32    0.92
   5  13   4    5.14    0.84
  -5 -14  -4    0.30    0.14
   5  14   4    0.25    0.21
  -5 -15  -4    1.97    0.58
   5  15   4    1.28    0.47
  -5 -16  -4    0.31    0.30
   5  16   4    0.32    0.22
  -5 -17  -4    1.82    0.53
  -5 -18  -4    2.62    0.68
  -5 -19  -4    2.68    0.70
  -5 -20  -4    1.16    0.49
  -5 -21  -4    0.60    0.49
  -5 -22  -4    0.65    0.33
  -5 -23  -4    0.46    0.25
   6 -22   4    0.67    0.49
   6 -21   4    2.91    1.02
  -6  21  -4    3.09    0.87
  -6  20  -4    0.25    0.37
   6 -20   4    0.52    0.51
  -6  19  -4    0.29    0.44
  -6  18  -4    0.33    0.42
  -6  17  -4    2.83    0.78
  -6  16  -4   -0.19    0.25
  -6  15  -4    2.57    0.70
  -6  14  -4    0.41    0.37
  -6  13  -4   -0.11    0.28
  -6  12  -4    2.36    0.65
  -6  11  -4   21.98    1.90
  -6  10  -4    0.30    0.19
  -6   9  -4    2.85    0.65
  -6   8  -4    2.88    0.64
  -6   7  -4   24.77    1.83
  -6   6  -4    6.55    0.93
  -6   5  -4   61.25    2.97
  -6   4  -4   11.05    1.13
  -6   3  -4    9.13    1.05
  -6   2  -4    0.50    0.30
  -6   1  -4   14.78    1.28
   6  -1   4   16.03    1.46
   6   0   4    4.30    0.77
  -6   0  -4    3.49    0.65
  -6  -1  -4   12.54    1.18
   6   1   4   13.06    1.35
   6   2   4    1.32    0.41
  -6  -2  -4    1.16    0.40
  -6  -3  -4   12.54    1.29
   6   3   4   12.85    1.27
  -6  -4  -4   13.44    1.34
   6   4   4   12.54    1.29
  -6  -5  -4   70.47    3.26
   6   5   4   69.12    3.19
   6   6   4    5.67    0.84
  -6  -6  -4    4.45    0.80
  -6  -7  -4   23.31    1.77
   6   7   4   22.28    1.71
   6   8   4    2.52    0.55
  -6  -8  -4    2.77    0.57
  -6  -9  -4    5.75    0.89
   6   9   4    3.65    0.69
  -6 -10  -4   -0.03    0.13
   6  10   4    0.39    0.24
   6  11   4   19.46    1.60
  -6 -11  -4   23.26    1.87
  -6 -12  -4    1.55    0.49
   6  12   4    1.53    0.47
  -6 -13  -4   -0.19    0.15
   6  13   4   -0.04    0.16
  -6 -14  -4    0.14    0.21
  -6 -15  -4    2.68    0.70
  -6 -16  -4    1.24    0.52
  -6 -17  -4    2.73    0.69
  -6 -18  -4   -0.07    0.29
  -6 -19  -4   -0.01    0.17
  -6 -20  -4    0.33    0.23
  -6 -21  -4    3.28    0.82
  -6 -22  -4    0.65    0.31
   7 -21   4    0.65    0.42
  -7  20  -4    1.50    0.61
  -7  19  -4    0.57    0.41
  -7  18  -4    2.13    0.71
  -7  17  -4   -0.30    0.38
  -7  16  -4    1.59    0.63
  -7  15  -4    0.02    0.22
  -7  14  -4    0.72    0.36
  -7  13  -4    0.55    0.33
  -7  12  -4    1.81    0.57
  -7  11  -4    1.40    0.66
  -7  10  -4    5.66    0.98
  -7   9  -4    0.40    0.23
  -7   8  -4   12.24    1.35
  -7   7  -4    2.21    0.59
  -7   6  -4    7.11    1.06
  -7   5  -4    7.69    1.04
  -7   4  -4    7.15    0.99
  -7   3  -4    1.78    0.48
  -7   2  -4    6.54    0.94
  -7   1  -4    0.15    0.20
   7  -1   4   -0.05    0.23
  -7   0  -4    0.01    0.19
   7   0   4   -0.08    0.18
  -7  -1  -4   -0.02    0.19
   7   1   4    0.05    0.14
   7   2   4    7.77    1.05
  -7  -2  -4    7.49    1.04
   7   3   4    1.95    0.52
  -7  -3  -4    1.86    0.53
   7   4   4    5.33    0.87
  -7  -4  -4    5.89    0.94
   7   5   4    8.34    1.07
  -7  -5  -4    8.52    1.07
   7   6   4    8.80    1.09
  -7  -6  -4    8.37    1.12
   7   7   4    1.33    0.42
  -7  -7  -4    0.77    0.25
  -7  -8  -4   10.32    1.26
   7   8   4   11.06    1.20
   7   9   4    0.73    0.35
  -7  -9  -4    0.62    0.32
  -7 -10  -4    4.93    0.92
   7  10   4    4.26    0.73
  -7 -11  -4    0.24    0.17
  -7 -12  -4    1.39    0.49
  -7 -13  -4    1.07    0.51
  -7 -14  -4    0.47    0.38
  -7 -15  -4    0.13    0.17
  -7 -16  -4    1.69    0.66
  -7 -17  -4    0.33    0.34
  -7 -18  -4    1.81    0.60
  -7 -19  -4    0.02    0.26
  -7 -20  -4    1.84    0.60
  -7 -21  -4    0.22    0.32
  -8  19  -4    0.57    0.48
  -8  18  -4   -0.17    0.34
  -8  17  -4    1.34    0.69
  -8  16  -4    1.44    0.60
  -8  15  -4    0.53    0.47
  -8  14  -4    1.89    0.69
  -8  13  -4   -0.05    0.31
  -8  12  -4    1.28    0.46
  -8  11  -4    1.65    0.58
  -8  10  -4    1.99    0.59
  -8   9  -4    2.58    0.66
  -8   8  -4    0.07    0.32
  -8   7  -4    1.86    0.57
  -8   6  -4    5.94    0.99
  -8   5  -4    0.69    0.31
  -8   4  -4    3.12    0.67
  -8   3  -4    3.21    0.71
  -8   2  -4   -0.33    0.36
   8  -1   4    2.89    0.74
  -8   1  -4    2.83    0.64
  -8   0  -4    8.05    1.08
   8   0   4    8.45    1.12
  -8  -1  -4    2.33    0.58
   8   1   4    3.16    0.64
  -8  -2  -4    0.17    0.26
   8   2   4   -0.04    0.25
  -8  -2  -4   -0.16    0.15
   8   3   4    4.07    0.78
  -8  -3  -4    4.15    0.79
   8   4   4    3.93    0.75
  -8  -4  -4    3.67    0.80
   8   5   4    1.75    0.51
  -8  -5  -4    2.01    0.60
   8   6   4    4.99    0.85
  -8  -6  -4    5.09    0.91
   8   7   4    2.56    0.64
  -8  -7  -4    3.12    0.72
  -8  -8  -4   -0.42    0.34
  -8  -9  -4    3.59    0.78
  -8 -10  -4    2.99    0.68
  -8 -11  -4    0.50    0.27
  -8 -12  -4    1.00    0.51
  -8 -13  -4   -0.17    0.15
  -8 -14  -4    1.90    0.59
  -8 -15  -4   -0.24    0.38
  -8 -16  -4    0.72    0.38
  -8 -17  -4    1.02    0.54
  -8 -18  -4    0.17    0.28
  -8 -19  -4    0.12    0.29
  -9  18  -4    0.21    0.31
  -9  17  -4    0.30    0.22
  -9  16  -4    0.75    0.52
  -9  15  -4    0.89    0.45
  -9  14  -4    1.50    0.55
  -9  13  -4    0.40    0.36
  -9  12  -4   -0.35    0.36
  -9  11  -4    1.26    0.55
  -9  10  -4    0.13    0.26
  -9   9  -4    1.74    0.57
  -9   8  -4    0.65    0.36
  -9   7  -4    5.10    0.94
  -9   6  -4    0.18    0.26
  -9   5  -4    0.66    0.34
  -9   4  -4    3.38    0.75
  -9   3  -4    0.09    0.21
  -9   2  -4    0.63    0.21
  -9   1  -4    1.95    0.55
   9  -1   4    2.14    0.62
  -9   0  -4    0.50    0.38
   9   0   4    0.18    0.24
  -9  -1  -4    1.75    0.53
   9   1   4    1.32    0.50
  -9  -2  -4    0.85    0.40
   9   2   4    1.29    0.51
   9   3   4   -0.06    0.18
  -9  -3  -4    0.21    0.25
   9   4   4    2.37    0.61
  -9  -4  -4    2.67    0.69
  -9  -5  -4    0.19    0.19
  -9  -6  -4    0.66    0.43
  -9  -7  -4    5.04    0.96
  -9  -8  -4    0.57    0.40
  -9  -9  -4    2.95    0.79
  -9 -10  -4    0.25    0.41
  -9 -11  -4    0.94    0.32
  -9 -12  -4    0.94    0.36
  -9 -13  -4    0.57    0.30
  -9 -14  -4    1.62    0.62
  -9 -15  -4    0.72    0.39
  -9 -16  -4    0.60    0.52
  -9 -17  -4    1.13    0.57
  -9 -18  -4    0.30    0.32
 -10  16  -4    0.74    0.46
 -10  15  -4    0.44    0.21
 -10  14  -4   -0.13    0.22
 -10  13  -4   -0.42    0.41
 -10  12  -4   -0.47    0.40
 -10  11  -4    0.60    0.41
 -10  10  -4    0.59    0.37
 -10   9  -4    1.48    0.59
 -10   8  -4    0.37    0.41
 -10   7  -4    0.44    0.34
 -10   6  -4    0.52    0.36
 -10   5  -4    0.70    0.45
 -10   4  -4    1.85    0.61
 -10   3  -4    0.29    0.22
 -10   2  -4    0.27    0.30
 -10   1  -4    1.34    0.51
  10  -1   4    1.64    0.62
 -10   0  -4    1.02    0.41
  10   0   4    0.15    0.28
 -10  -1  -4    2.14    0.67
  10   1   4    1.54    0.54
 -10  -2  -4    0.09    0.21
 -10  -3  -4    0.42    0.27
 -10  -3  -4    0.80    0.49
 -10  -4  -4    0.96    0.44
 -10  -5  -4    0.52    0.32
 -10  -6  -4    0.64    0.35
 -10  -7  -4    0.96    0.48
 -10  -8  -4   -0.01    0.35
 -10  -9  -4    0.95    0.45
 -10 -10  -4    0.91    0.45
 -10 -11  -4    1.34    0.48
 -10 -12  -4    0.29    0.17
 -10 -13  -4    0.14    0.27
 -10 -14  -4    0.40    0.35
 -10 -15  -4    0.53    0.42
 -10 -16  -4    0.36    0.40
 -11  13  -4    0.45    0.33
 -11  12  -4    0.31    0.22
 -11  11  -4    0.74    0.40
 -11  10  -4    0.02    0.21
 -11   9  -4    0.01    0.25
 -11   8  -4    1.48    0.60
 -11   7  -4    0.09    0.20
 -11   6  -4    0.61    0.35
 -11   5  -4   -0.24    0.39
 -11   4  -4    1.22    0.52
 -11   3  -4    0.49    0.27
 -11   2  -4    2.47    0.74
 -11   1  -4    0.32    0.33
 -11   0  -4    0.12    0.17
 -11  -1  -4    0.30    0.24
 -11  -2  -4    2.68    0.74
 -11  -3  -4    0.46    0.38
 -11  -4  -4    1.23    0.42
 -11  -4  -4    2.25    0.70
 -11  -5  -4   -0.03    0.27
 -11  -6  -4    0.44    0.31
 -11  -7  -4    0.48    0.36
 -11  -8  -4    1.17    0.55
 -11  -9  -4    0.33    0.36
 -11 -10  -4   -0.52    0.42
 -11 -11  -4    0.31    0.41
 -11 -12  -4    1.05    0.57
 -11 -13  -4    0.51    0.36
 -12  10  -4    0.60    0.41
 -12   9  -4    0.33    0.42
 -12   8  -4    0.12    0.21
 -12   7  -4    1.01    0.51
 -12   6  -4    0.40    0.37
 -12   5  -4    1.49    0.62
 -12   4  -4    1.41    0.62
 -12   3  -4    0.22    0.30
 -12   2  -4   -0.40    0.36
 -12   1  -4    0.63    0.43
 -12   0  -4    2.50    0.74
 -12  -1  -4    1.00    0.48
 -12  -2  -4    0.54    0.48
 -12  -3  -4   -0.10    0.32
 -12  -4  -4    0.19    0.26
 -12  -5  -4    0.24    0.28
 -12  -5  -4    0.43    0.35
 -12  -6  -4    0.27    0.29
 -12  -7  -4    0.95    0.49
 -12  -8  -4   -0.43    0.27
 -12  -9  -4    0.40    0.25
 -12 -10  -4    0.47    0.35
 -13   5  -4   -0.10    0.21
 -13   4  -4    0.64    0.45
 -13   3  -4    1.22    0.57
 -13   2  -4    0.96    0.52
 -13   1  -4    0.05    0.16
 -13   0  -4   -0.02    0.22
 -13  -1  -4    0.09    0.31
 -13  -2  -4   -0.05    0.15
 -13  -3  -4    0.81    0.49
 -13  -4  -4    0.38    0.39
 -13  -5  -4    0.27    0.31
 -13  -6  -4    0.26    0.40
 -13   1   5   -0.01    0.32
 -13   2   5    1.19    0.58
 -13   2   5    0.53    0.34
 -13   3   5   -0.15    0.21
 -12  -7   5    0.10    0.37
 -12  -6   5    1.14    0.60
 -12  -5   5    1.48    0.58
 -12  -4   5   -0.30    0.44
 -12  -3   5    0.27    0.37
 -12  -2   5    0.29    0.21
 -12  -1   5    1.11    0.52
 -12   0   5    0.19    0.31
 -12   1   5    1.02    0.49
 -12   2   5    0.40    0.47
 -12   2   5    0.09    0.27
 -12   3   5    0.39    0.28
 -12   3   5    0.47    0.36
 -12   4   5    0.34    0.36
 -12   4   5    0.14    0.32
 -12   5   5    1.39    0.56
 -12   5   5    2.06    0.70
 -12   6   5    1.19    0.54
 -12   6   5    0.63    0.45
 -12   7   5    0.38    0.21
 -12   7   5    0.46    0.32
 -12   8   5    0.30    0.37
 -12   9   5    0.36    0.37
 -12  10   5    0.05    0.17
 -12  11   5    0.76    0.43
 -11 -14   5    0.04    0.23
 -11 -13   5    0.34    0.19
 -11 -12   5    0.24    0.28
 -11 -11   5    0.30    0.38
 -11 -11   5   -0.08    0.20
 -11 -10   5   -0.20    0.19
 -11 -10   5   -0.11    0.21
 -11  -9   5    1.41    0.53
 -11  -9   5    2.98    0.82
 -11  -8   5    0.70    0.41
 -11  -8   5   -0.51    0.38
 -11  -7   5    1.61    0.56
 -11  -7   5    1.22    0.60
 -11  -6   5   -0.25    0.25
 -11  -6   5    0.34    0.27
 -11  -5   5   -0.14    0.16
 -11  -5   5    0.35    0.39
 -11  -4   5   -0.08    0.22
 -11  -3   5    1.85    0.69
 -11  -2   5    1.43    0.58
 -11  -1   5    0.48    0.24
 -11   0   5    0.46    0.49
 -11   1   5   -0.13    0.42
 -11   2   5    0.26    0.39
 -11   2   5    0.18    0.16
 -11   3   5    1.18    0.54
 -11   3   5    1.46    0.60
 -11   4   5   -0.18    0.34
 -11   4   5   -0.16    0.32
 -11   5   5   -0.09    0.40
 -11   5   5    0.18    0.40
 -11   6   5   -0.04    0.24
 -11   6   5    0.25    0.40
 -11   7   5    2.44    0.71
 -11   7   5    1.29    0.62
 -11   8   5    0.03    0.35
 -11   8   5   -0.22    0.25
 -11   9   5    2.27    0.70
 -11   9   5    1.51    0.62
 -11  10   5    0.08    0.19
 -11  10   5    0.05    0.21
 -11  11   5   -0.11    0.31
 -11  11   5    0.42    0.40
 -10 -16   5    0.22    0.21
 -10 -15   5   -0.24    0.42
 -10 -14   5   -0.04    0.20
 -10 -14   5   -0.07    0.43
 -10 -13   5    0.02    0.23
 -10 -13   5   -0.20    0.44
 -10 -12   5   -0.54    0.45
 -10 -12   5    0.38    0.39
 -10 -11   5    0.71    0.34
 -10 -11   5    1.09    0.55
 -10 -10   5    0.10    0.17
 -10 -10   5    0.48    0.37
 -10  -9   5    0.51    0.44
 -10  -9   5    0.33    0.32
 -10  -8   5    0.20    0.28
 -10  -8   5   -0.02    0.32
 -10  -7   5    0.38    0.36
 -10  -7   5    0.62    0.22
 -10  -6   5    2.40    0.66
 -10  -6   5    2.28    0.66
 -10  -5   5    0.83    0.35
 -10  -5   5    1.13    0.42
 -10  -4   5    1.26    0.53
 -10  -4   5    1.07    0.49
 -10  -3   5    0.30    0.29
 -10  -3   5   -0.16    0.23
 -10  -2   5    0.58    0.24
 -10  -1   5    0.09    0.21
 -10   0   5    2.13    0.57
 -10   1   5    0.54    0.47
 -10   2   5   -0.24    0.34
 -10   2   5    0.49    0.23
 -10   3   5    0.31    0.26
 -10   3   5    0.18    0.21
 -10   4   5    1.25    0.56
 -10   4   5    0.77    0.48
 -10   5   5    0.85    0.37
 -10   5   5    1.46    0.56
 -10   6   5    2.54    0.68
 -10   6   5    2.72    0.79
 -10   7   5    1.10    0.48
 -10   7   5    0.73    0.42
 -10   8   5    0.78    0.38
 -10   8   5   -0.20    0.31
 -10   9   5    0.39    0.16
 -10   9   5    0.49    0.40
 -10  10   5    0.75    0.43
 -10  10   5    0.01    0.23
 -10  11   5    0.93    0.46
 -10  11   5    0.92    0.49
 -10  12   5    0.57    0.33
 -10  13   5   -0.05    0.32
 -10  14   5    0.11    0.23
  -9 -17   5    0.08    0.26
  -9 -16   5    0.51    0.39
  -9 -16   5   -0.62    0.51
  -9 -15   5    0.31    0.39
  -9 -15   5   -0.23    0.36
  -9 -14   5    1.18    0.54
  -9 -14   5    0.12    0.34
  -9 -13   5    0.04    0.24
  -9 -13   5   -0.18    0.18
  -9 -12   5    0.44    0.46
  -9 -12   5    0.56    0.47
  -9 -11   5    0.96    0.50
  -9 -11   5    1.54    0.64
  -9 -10   5    1.22    0.53
  -9 -10   5    0.69    0.33
  -9  -9   5    1.92    0.66
  -9  -9   5    2.18    0.65
  -9  -8   5    4.21    0.85
  -9  -8   5    4.50    0.93
  -9  -7   5    1.25    0.41
  -9  -7   5    1.61    0.58
  -9  -6   5    0.26    0.27
  -9  -6   5   -0.07    0.18
  -9  -5   5    0.94    0.50
  -9  -5   5    0.83    0.40
  -9  -4   5    2.41    0.64
  -9  -4   5    2.37    0.64
  -9  -3   5    0.28    0.17
  -9  -3   5   -0.52    0.43
  -9  -2   5    1.84    0.63
  -9  -2   5    1.70    0.56
  -9  -1   5    0.74    0.28
  -9   0   5   -0.31    0.41
  -9   1   5    0.38    0.37
  -9   2   5    1.22    0.48
  -9   2   5    1.43    0.51
  -9   3   5   -0.13    0.19
  -9   3   5    0.77    0.41
  -9   4   5    2.78    0.63
  -9   4   5    2.97    0.76
  -9   5   5    1.23    0.57
  -9   5   5    0.56    0.34
  -9   6   5   -0.41    0.39
  -9   6   5   -0.16    0.28
  -9   6   5    0.09    0.18
  -9   7   5    1.90    0.49
  -9   7   5    2.40    0.68
  -9   8   5    4.29    0.84
  -9   8   5    4.47    0.94
  -9   9   5    1.29    0.51
  -9   9   5    1.51    0.62
  -9  10   5    0.70    0.46
  -9  10   5    0.38    0.34
  -9  11   5    0.57    0.38
  -9  12   5    0.54    0.42
  -9  13   5    0.58    0.45
  -9  14   5    0.04    0.21
  -9  15   5    0.11    0.21
  -9  16   5   -0.02    0.22
  -9  17   5    0.51    0.41
  -8 -19   5   -0.13    0.26
  -8 -18   5   -0.26    0.27
  -8 -18   5    0.44    0.34
  -8 -17   5    0.17    0.25
  -8 -16   5    0.11    0.17
  -8 -15   5    0.48    0.26
  -8 -14   5   -0.25    0.40
  -8 -14   5   -0.07    0.18
  -8 -13   5   -0.13    0.25
  -8 -13   5    0.40    0.37
  -8 -12   5    0.29    0.16
  -8 -12   5    0.55    0.32
  -8 -11   5    1.07    0.35
  -8 -11   5    2.25    0.68
  -8 -10   5    1.31    0.49
  -8 -10   5    1.26    0.59
  -8  -9   5    0.65    0.31
  -8  -9   5    1.00    0.43
  -8  -8   5    1.77    0.61
  -8  -8   5    0.52    0.34
  -8  -7   5    3.01    0.71
  -8  -7   5    1.66    0.55
  -8  -6   5    2.21    0.59
  -8  -6   5    2.08    0.60
  -8  -5   5    6.05    0.99
  -8  -5   5    8.31    1.13
  -8  -4   5    0.58    0.26
  -8  -4   5    0.42    0.28
  -8  -3   5    0.00    0.26
  -8  -3   5    0.45    0.46
  -8  -2   5    1.32    0.43
  -8  -2   5    1.37    0.52
  -8  -1   5    4.18    0.80
  -8   0   5    0.18    0.24
  -8   1   5    3.81    0.75
  -8   2   5    0.50    0.30
  -8   3   5   -0.08    0.27
  -8   3   5    0.35    0.23
  -8   3   5    0.18    0.18
  -8   4   5    0.40    0.18
  -8   4   5    0.89    0.35
  -8   4   5    0.45    0.36
  -8   5   5    7.18    1.05
  -8   5   5    7.77    0.99
  -8   5   5    6.97    1.07
  -8   6   5    2.53    0.64
  -8   6   5    3.04    0.67
  -8   6   5    2.44    0.63
  -8   7   5    1.69    0.54
  -8   7   5    1.97    0.54
  -8   7   5    2.39    0.69
  -8   8   5    1.21    0.47
  -8   8   5    0.63    0.35
  -8   8   5    1.10    0.48
  -8   9   5    1.72    0.52
  -8   9   5    1.12    0.43
  -8   9   5    0.86    0.39
  -8  10   5    0.78    0.35
  -8  10   5    1.16    0.44
  -8  10   5    1.32    0.59
  -8  11   5    1.69    0.58
  -8  11   5    1.78    0.66
  -8  12   5   -0.25    0.20
  -8  13   5    0.42    0.36
  -8  14   5    0.63    0.42
  -8  14   5    0.45    0.29
  -8  15   5    1.52    0.59
  -8  15   5    1.28    0.50
  -8  16   5   -0.12    0.16
  -8  16   5    0.08    0.15
  -8  17   5   -0.20    0.36
  -8  17   5    0.32    0.32
  -8  18   5    0.11    0.18
  -8  18   5    0.23    0.23
  -8  19   5   -0.08    0.31
  -8  19   5    0.45    0.35
  -7 -20   5    0.36    0.35
  -7 -20   5   -0.34    0.39
  -7 -19   5    0.02    0.19
  -7 -19   5    0.98    0.62
  -7 -18   5    0.03    0.22
  -7 -18   5   -0.20    0.28
  -7 -17   5    0.75    0.49
  -7 -17   5    0.89    0.41
  -7 -16   5   -0.04    0.29
  -7 -16   5    0.34    0.36
  -7 -15   5   -0.08    0.28
  -7 -15   5    0.88    0.48
  -7 -14   5    1.51    0.53
  -7 -14   5    1.81    0.61
  -7 -13   5    1.09    0.44
  -7 -13   5    1.61    0.67
  -7 -12   5   -0.25    0.35
  -7 -12   5    0.20    0.24
  -7 -12   5   -0.23    0.22
  -7 -11   5    0.50    0.37
  -7 -11   5    0.38    0.25
  -7 -11   5    0.11    0.23
  -7 -10   5    4.36    0.91
  -7 -10   5    4.00    0.89
  -7  -9   5    3.75    0.80
  -7  -9   5    3.33    0.76
  -7  -8   5    0.93    0.46
  -7  -8   5    1.09    0.49
  -7  -7   5    6.67    1.00
  -7  -7   5    5.25    0.91
  -7  -6   5    1.33    0.45
  -7  -6   5    1.81    0.59
  -7  -5   5    0.92    0.34
  -7  -5   5    1.43    0.36
  -7  -4   5    3.27    0.70
  -7  -4   5    3.78    0.70
  -7  -3   5    3.14    0.71
  -7  -3   5    3.85    0.72
  -7  -2   5    3.61    0.70
  -7  -2   5    4.12    0.82
  -7  -1   5    0.90    0.33
  -7  -1   5    0.56    0.39
  -7   0   5    0.08    0.14
  -7   0   5    0.11    0.18
  -7   1   5    0.60    0.21
  -7   1   5    0.78    0.30
  -7   2   5    4.48    0.66
  -7   2   5    4.54    0.82
  -7   3   5    3.77    0.72
  -7   3   5    3.20    0.56
  -7   3   5    3.69    0.77
  -7   4   5    2.96    0.65
  -7   4   5    2.79    0.57
  -7   4   5    2.72    0.70
  -7   5   5    1.00    0.41
  -7   5   5    0.61    0.27
  -7   5   5    0.32    0.31
  -7   6   5    1.46    0.47
  -7   6   5    0.74    0.34
  -7   6   5    0.82    0.43
  -7   7   5    7.67    1.07
  -7   7   5    6.27    0.90
  -7   7   5    6.04    1.03
  -7   8   5    2.11    0.53
  -7   8   5    1.57    0.54
  -7   8   5    1.22    0.52
  -7   9   5    3.39    0.77
  -7   9   5    2.41    0.64
  -7   9   5    3.65    0.78
  -7   9   5    2.88    0.58
  -7  10   5    3.58    0.76
  -7  10   5    3.56    0.75
  -7  10   5    2.68    0.66
  -7  10   5    3.51    0.65
  -7  11   5    0.49    0.30
  -7  11   5    0.20    0.20
  -7  11   5    0.92    0.40
  -7  12   5   -0.42    0.45
  -7  12   5    0.04    0.31
  -7  12   5    0.01    0.15
  -7  13   5    0.96    0.43
  -7  13   5    1.97    0.62
  -7  13   5    1.40    0.43
  -7  14   5    2.11    0.72
  -7  14   5    1.88    0.65
  -7  14   5    1.89    0.59
  -7  15   5    0.93    0.44
  -7  15   5    1.00    0.43
  -7  16   5    0.12    0.27
  -7  16   5    0.67    0.36
  -7  17   5    0.84    0.51
  -7  17   5    1.17    0.53
  -7  18   5    0.22    0.17
  -7  18   5    0.48    0.41
  -7  19   5    0.91    0.47
  -7  19   5    0.22    0.30
  -7  20   5   -0.43    0.36
  -6 -21   5    0.53    0.34
  -6 -20   5    0.76    0.47
  -6 -19   5    0.28    0.23
  -6 -18   5   -0.41    0.28
  -6 -17   5    0.48    0.31
  -6 -17   5    0.51    0.32
  -6 -16   5    2.48    0.65
  -6 -16   5    2.81    0.77
  -6 -15   5    1.15    0.43
  -6 -15   5    0.21    0.18
  -6 -14   5    1.06    0.40
  -6 -14   5    2.04    0.61
  -6 -13   5    1.45    0.46
  -6 -13   5    0.59    0.47
  -6 -12   5    2.76    0.61
  -6 -12   5    2.96    0.71
  -6 -11   5    1.22    0.41
  -6 -11   5    0.90    0.41
  -6 -10   5    4.46    0.90
  -6 -10   5    3.61    0.62
  -6 -10   5    4.18    0.85
  -6  -9   5    0.08    0.36
  -6  -9   5    0.33    0.18
  -6  -9   5    0.12    0.20
  -6  -8   5    0.16    0.19
  -6  -8   5    0.32    0.21
  -6  -8   5    0.30    0.25
  -6  -7   5    0.03    0.11
  -6  -7   5    0.01    0.37
  -6  -7   5    0.35    0.34
  -6  -6   5    9.17    1.12
  -6  -6   5    9.95    1.14
  -6  -5   5    5.90    0.85
  -6  -5   5    5.12    0.82
  -6  -4   5    9.64    1.11
  -6  -4   5    9.03    1.10
  -6  -3   5    1.08    0.28
  -6  -3   5    0.83    0.26
  -6  -3   5    0.97    0.39
  -6  -2   5    6.81    0.73
  -6  -2   5    8.35    1.00
  -6  -2   5    8.97    1.05
  -6  -1   5    0.98    0.18
  -6  -1   5    1.30    0.35
  -6  -1   5    2.49    0.59
  -6   0   5   13.74    1.09
  -6   0   5   15.65    1.40
  -6   0   5   16.22    1.45
  -6   1   5    1.37    0.36
  -6   1   5    1.70    0.46
  -6   2   5    5.46    0.72
  -6   2   5    8.08    1.00
  -6   3   5    0.46    0.15
  -6   3   5    1.34    0.38
  -6   4   5    9.94    1.01
  -6   4   5   10.15    1.14
  -6   5   5    6.59    0.85
  -6   5   5    6.85    0.92
  -6   5   5    5.95    0.92
  -6   6   5    8.86    1.09
  -6   6   5    7.89    0.96
  -6   6   5    7.79    1.08
  -6   7   5    0.39    0.22
  -6   7   5    0.42    0.32
  -6   7   5   -0.01    0.25
  -6   8   5    0.31    0.27
  -6   8   5    0.38    0.31
  -6   8   5    0.33    0.22
  -6   9   5    0.68    0.33
  -6   9   5   -0.26    0.26
  -6   9   5   -0.02    0.32
  -6   9   5    0.27    0.29
  -6  10   5    5.66    0.92
  -6  10   5    5.76    0.98
  -6  10   5    4.52    0.76
  -6  11   5    1.61    0.57
  -6  11   5    0.65    0.30
  -6  11   5    1.48    0.45
  -6  12   5    2.28    0.65
  -6  12   5    1.22    0.48
  -6  12   5    2.11    0.56
  -6  13   5    1.62    0.53
  -6  13   5    1.53    0.52
  -6  13   5    1.68    0.54
  -6  14   5    2.11    0.68
  -6  14   5    1.75    0.59
  -6  14   5    2.46    0.67
  -6  15   5    1.23    0.59
  -6  15   5    0.69    0.39
  -6  15   5    0.58    0.36
  -6  16   5    4.67    1.02
  -6  16   5    2.85    0.73
  -6  16   5    4.21    0.81
  -6  17   5    0.42    0.14
  -6  17   5    0.67    0.41
  -6  18   5   -0.30    0.22
  -6  18   5    0.04    0.17
  -6  19   5   -0.21    0.18
  -6  20   5    0.33    0.26
  -6  21   5   -0.52    0.49
  -5 -22   5    0.04    0.38
  -5 -21   5    0.34    0.37
  -5 -20   5    0.24    0.27
  -5 -19   5    0.84    0.47
  -5 -18   5    0.48    0.34
  -5 -17   5    1.33    0.52
  -5 -16   5    1.37    0.47
  -5 -15   5    0.91    0.37
  -5 -15   5    0.92    0.55
  -5 -14   5    2.48    0.58
  -5 -14   5    2.48    0.74
  -5 -13   5    0.11    0.24
  -5 -13   5    0.69    0.45
  -5 -12   5    3.56    0.68
  -5 -12   5    3.47    0.81
  -5 -11   5    0.32    0.25
  -5 -11   5    0.34    0.22
  -5 -10   5    0.84    0.28
  -5 -10   5    0.90    0.34
  -5  -9   5    1.40    0.49
  -5  -9   5    1.59    0.42
  -5  -9   5    1.30    0.51
  -5  -8   5   18.29    1.62
  -5  -8   5   20.00    1.65
  -5  -8   5   14.87    1.20
  -5  -7   5    0.74    0.27
  -5  -7   5    0.59    0.36
  -5  -7   5    1.08    0.42
  -5  -6   5    5.61    0.66
  -5  -6   5    7.41    0.99
  -5  -6   5    6.37    0.69
  -5  -6   5    8.47    1.00
  -5  -5   5    3.87    0.55
  -5  -5   5    3.72    0.50
  -5  -5   5    4.65    0.74
  -5  -5   5    4.08    0.73
  -5  -4   5    4.67    0.76
  -5  -4   5    4.38    0.57
  -5  -4   5    3.26    0.44
  -5  -4   5    5.59    0.83
  -5  -3   5    4.21    0.58
  -5  -3   5    4.86    0.74
  -5  -3   5    4.31    0.69
  -5  -2   5    3.03    0.49
  -5  -2   5    3.48    0.64
  -5  -2   5    3.09    0.61
  -5  -1   5    3.77    0.56
  -5  -1   5    4.04    0.66
  -5  -1   5    4.46    0.73
  -5   0   5   -0.07    0.27
  -5   0   5   -0.34    0.18
  -5   0   5   -0.16    0.15
  -5   1   5    4.93    0.66
  -5   1   5    5.19    0.77
  -5   2   5    4.94    0.76
  -5   2   5    4.45    0.64
  -5   3   5    3.68    0.65
  -5   3   5    3.33    0.57
  -5   4   5    3.50    0.67
  -5   4   5    3.03    0.58
  -5   5   5    5.54    0.81
  -5   5   5    5.84    0.80
  -5   6   5    9.74    1.08
  -5   6   5    9.72    1.03
  -5   7   5    1.15    0.36
  -5   7   5    1.00    0.37
  -5   7   5    1.00    0.36
  -5   8   5   16.49    1.46
  -5   8   5   16.73    1.53
  -5   8   5   17.41    1.53
  -5   9   5    1.30    0.47
  -5   9   5    0.53    0.32
  -5  10   5    0.12    0.27
  -5  10   5    0.53    0.34
  -5  10   5    0.53    0.28
  -5  11   5    0.79    0.42
  -5  11   5   -0.07    0.27
  -5  11   5    0.13    0.23
  -5  12   5    4.66    0.90
  -5  12   5    4.16    0.82
  -5  12   5    3.46    0.67
  -5  13   5   -0.17    0.32
  -5  13   5    0.10    0.12
  -5  13   5    0.42    0.25
  -5  14   5    3.12    0.77
  -5  14   5    2.56    0.66
  -5  14   5    3.00    0.71
  -5  15   5    0.67    0.49
  -5  15   5    0.40    0.31
  -5  15   5    0.54    0.43
  -5  16   5    1.46    0.62
  -5  16   5    1.13    0.44
  -5  16   5    2.39    0.67
  -5  17   5    1.61    0.56
  -5  17   5    1.69    0.57
  -5  17   5    1.38    0.52
  -5  18   5    1.24    0.58
  -5  18   5    0.43    0.31
  -5  18   5    0.88    0.48
  -5  19   5    0.22    0.15
  -5  20   5   -0.10    0.33
  -5  21   5    1.08    0.58
  -4 -22   5    0.36    0.23
  -4 -21   5    1.04    0.53
  -4 -20   5    0.20    0.20
  -4 -19   5    1.31    0.53
  -4 -18   5    0.30    0.25
  -4 -17   5    3.11    0.75
  -4 -16   5    1.19    0.48
  -4 -15   5    6.43    1.04
  -4 -14   5    1.21    0.47
  -4 -14   5    0.88    0.40
  -4 -13   5    1.32    0.32
  -4 -13   5    1.17    0.47
  -4 -12   5    0.66    0.32
  -4 -12   5   -0.13    0.23
  -4 -11   5    6.85    0.92
  -4 -11   5    6.91    0.99
  -4 -10   5    0.17    0.23
  -4 -10   5    0.24    0.23
  -4  -9   5    5.34    0.75
  -4  -9   5    4.84    0.66
  -4  -9   5    5.95    0.88
  -4  -8   5    3.59    0.65
  -4  -8   5    2.45    0.46
  -4  -8   5    2.23    0.44
  -4  -8   5    3.76    0.66
  -4  -7   5   27.15    1.89
  -4  -7   5   23.65    1.48
  -4  -7   5   27.80    1.83
  -4  -7   5   25.12    1.53
  -4  -6   5    7.77    0.81
  -4  -6   5    8.94    1.02
  -4  -6   5    8.91    0.99
  -4  -6   5    7.91    0.79
  -4  -5   5   20.22    1.36
  -4  -5   5   21.41    1.60
  -4  -5   5   22.07    1.59
  -4  -5   5   22.07    1.29
  -4  -4   5    0.36    0.21
  -4  -4   5    0.59    0.20
  -4  -4   5    0.36    0.13
  -4  -4   5    0.32    0.26
  -4  -3   5    7.68    0.91
  -4  -3   5    7.20    0.79
  -4  -3   5    5.68    0.56
  -4  -3   5    7.31    0.89
  -4  -2   5    2.82    0.36
  -4  -2   5    3.63    0.57
  -4  -2   5    4.32    0.68
  -4  -2   5    3.60    0.60
  -4  -1   5   19.02    1.31
  -4  -1   5   17.63    1.43
  -4  -1   5   20.71    1.50
  -4  -1   5   15.04    0.77
  -4   0   5    3.76    0.57
  -4   0   5    3.54    0.63
  -4   0   5    4.11    0.65
  -4   1   5   18.19    1.31
  -4   1   5   18.58    1.42
  -4   2   5    3.67    0.60
  -4   2   5    3.56    0.59
  -4   3   5    8.56    0.91
  -4   3   5    8.35    0.98
  -4   4   5    0.55    0.35
  -4   4   5    0.64    0.24
  -4   5   5   20.95    1.51
  -4   5   5   22.10    1.63
  -4   6   5    8.56    0.96
  -4   6   5    7.67    0.93
  -4   7   5   21.51    1.60
  -4   7   5   23.42    1.72
  -4   8   5    2.39    0.57
  -4   9   5    8.24    1.06
  -4  10   5   -0.07    0.15
  -4  10   5    0.40    0.29
  -4  10   5    0.15    0.12
  -4  11   5    6.62    0.97
  -4  11   5    6.07    0.92
  -4  11   5    6.90    0.96
  -4  12   5   -0.25    0.34
  -4  12   5    0.35    0.30
  -4  12   5    0.13    0.30
  -4  13   5    1.50    0.46
  -4  13   5    1.81    0.59
  -4  13   5    1.58    0.52
  -4  14   5    0.65    0.29
  -4  14   5    0.81    0.38
  -4  14   5    0.62    0.35
  -4  15   5    6.44    1.10
  -4  15   5    6.87    1.04
  -4  15   5    7.31    1.10
  -4  16   5   -0.26    0.42
  -4  16   5    0.29    0.26
  -4  16   5    0.38    0.29
  -4  17   5    2.92    0.79
  -4  17   5    1.29    0.46
  -4  17   5    1.51    0.52
  -4  18   5    0.19    0.47
  -4  18   5   -0.04    0.18
  -4  19   5    1.77    0.68
  -4  19   5    2.35    0.75
  -4  20   5   -0.39    0.41
  -4  20   5   -0.12    0.23
  -4  21   5    0.90    0.46
  -4  22   5    0.92    0.47
  -3 -22   5    0.93    0.58
  -3 -21   5    0.31    0.30
  -3 -20   5   -0.27    0.31
  -3 -19   5    1.25    0.59
  -3 -18   5    0.79    0.40
  -3 -17   5    1.28    0.45
  -3 -16   5   -0.21    0.28
  -3 -15   5    3.32    0.76
  -3 -14   5    2.65    0.69
  -3 -14   5    1.99    0.55
  -3 -13   5    3.09    0.68
  -3 -13   5    2.18    0.48
  -3 -13   5    2.32    0.58
  -3 -12   5    3.08    0.67
  -3 -12   5    2.23    0.47
  -3 -12   5    3.25    0.65
  -3 -11   5    2.30    0.56
  -3 -11   5    1.77    0.42
  -3 -11   5    2.83    0.64
  -3 -10   5    6.56    0.80
  -3 -10   5    8.47    1.01
  -3 -10   5    8.33    1.00
  -3  -9   5   41.27    2.14
  -3  -9   5   48.97    2.44
  -3  -9   5   48.30    2.40
  -3  -8   5   33.28    1.88
  -3  -8   5   37.83    2.12
  -3  -8   5   40.18    2.10
  -3  -7   5   31.87    2.05
  -3  -7   5   28.03    1.71
  -3  -7   5   33.50    1.91
  -3  -7   5   32.05    1.79
  -3  -6   5   21.30    1.59
  -3  -6   5   19.00    1.36
  -3  -6   5   20.00    1.44
  -3  -6   5   19.50    1.32
  -3  -5   5    5.68    0.74
  -3  -5   5    5.91    0.82
  -3  -5   5    5.63    0.66
  -3  -5   5    5.70    0.76
  -3  -4   5    9.59    1.02
  -3  -4   5    7.67    0.85
  -3  -4   5    8.24    0.91
  -3  -4   5    6.71    0.68
  -3  -3   5   28.37    1.69
  -3  -3   5   30.14    1.83
  -3  -3   5   31.38    1.83
  -3  -3   5   27.88    1.39
  -3  -2   5   10.27    0.99
  -3  -2   5   10.37    1.08
  -3  -2   5    9.87    0.73
  -3  -2   5   11.39    1.07
  -3  -1   5    5.89    0.79
  -3  -1   5    6.09    0.76
  -3  -1   5    5.12    0.48
  -3  -1   5    5.90    0.76
  -3   0   5    0.01    0.06
  -3   0   5   -0.40    0.26
  -3   0   5   -0.10    0.11
  -3   0   5   -0.05    0.20
  -3   1   5    7.21    0.83
  -3   1   5    6.64    0.80
  -3   1   5    5.21    0.39
  -3   2   5   11.24    1.05
  -3   2   5   11.56    1.08
  -3   3   5   29.18    1.73
  -3   3   5   29.90    1.82
  -3   4   5    5.29    0.72
  -3   4   5    5.25    0.73
  -3   5   5    6.88    0.85
  -3   5   5    5.84    0.80
  -3   6   5   22.17    1.59
  -3   6   5   25.17    1.77
  -3   7   5   36.36    2.11
  -3   8   5   37.67    2.22
  -3   9   5   44.21    2.47
  -3  10   5    5.68    0.88
  -3  11   5    2.33    0.56
  -3  12   5    2.70    0.65
  -3  12   5    3.78    0.74
  -3  13   5    4.02    0.79
  -3  13   5    3.79    0.74
  -3  14   5    1.51    0.38
  -3  14   5    2.82    0.65
  -3  15   5    3.20    0.76
  -3  15   5    3.35    0.78
  -3  16   5    0.07    0.34
  -3  16   5    0.08    0.22
  -3  17   5    1.85    0.68
  -3  17   5    2.67    0.74
  -3  18   5    0.98    0.45
  -3  18   5    1.15    0.52
  -3  19   5    1.43    0.62
  -3  19   5    1.06    0.49
  -3  20   5   -0.03    0.35
  -3  20   5    0.23    0.39
  -3  21   5    0.86    0.59
  -3  21   5    0.75    0.49
  -3  22   5    0.57    0.45
  -2 -23   5    0.45    0.38
  -2 -22   5    1.39    0.58
  -2 -21   5    0.16    0.50
  -2 -20   5    1.35    0.64
  -2 -19   5    0.35    0.32
  -2 -18   5    0.27    0.31
  -2 -17   5   -0.04    0.35
  -2 -16   5    5.64    1.06
  -2 -15   5    0.52    0.37
  -2 -14   5    1.28    0.42
  -2 -14   5    0.90    0.38
  -2 -13   5    0.42    0.25
  -2 -13   5    0.57    0.35
  -2 -12   5    9.18    1.04
  -2 -12   5    8.24    1.09
  -2 -11   5    1.39    0.43
  -2 -11   5    1.12    0.41
  -2 -10   5   10.14    1.06
  -2 -10   5   12.27    1.15
  -2 -10   5   12.13    1.23
  -2  -9   5    0.19    0.16
  -2  -9   5    0.11    0.11
  -2  -9   5    0.23    0.25
  -2  -8   5    1.99    0.46
  -2  -8   5    1.47    0.40
  -2  -8   5    1.46    0.34
  -2  -7   5    1.77    0.43
  -2  -7   5    1.73    0.44
  -2  -7   5    2.01    0.47
  -2  -6   5   37.65    2.13
  -2  -6   5   34.51    1.95
  -2  -6   5   38.16    1.93
  -2  -6   5   36.41    1.95
  -2  -5   5   19.79    1.48
  -2  -5   5   17.76    1.37
  -2  -5   5   20.57    1.38
  -2  -4   5   29.16    1.79
  -2  -4   5   27.27    1.70
  -2  -4   5   27.81    1.67
  -2  -3   5    0.37    0.27
  -2  -3   5    0.71    0.30
  -2  -3   5    0.23    0.14
  -2  -2   5    4.62    0.68
  -2  -2   5    5.24    0.76
  -2  -2   5    5.20    0.68
  -2  -1   5    6.45    0.81
  -2  -1   5    6.39    0.81
  -2  -1   5    6.46    0.77
  -2   0   5    9.81    0.99
  -2   0   5   12.39    1.12
  -2   0   5   11.43    1.04
  -2   1   5    6.92    0.81
  -2   1   5    7.56    0.84
  -2   1   5    7.16    0.86
  -2   2   5    4.53    0.67
  -2   2   5    3.78    0.60
  -2   3   5    1.04    0.37
  -2   3   5    0.63    0.21
  -2   4   5   31.36    1.89
  -2   4   5   33.82    1.94
  -2   5   5   20.06    1.46
  -2   5   5   18.14    1.41
  -2   6   5   32.73    1.97
  -2   7   5    1.59    0.38
  -2   8   5    0.68    0.31
  -2   9   5    1.02    0.33
  -2  10   5   14.72    1.38
  -2  11   5    1.63    0.41
  -2  12   5    8.20    1.15
  -2  13   5    0.85    0.35
  -2  13   5    0.75    0.35
  -2  14   5    1.81    0.55
  -2  14   5    1.86    0.55
  -2  15   5    0.12    0.27
  -2  15   5   -0.27    0.27
  -2  16   5    6.04    1.04
  -2  16   5    5.96    1.04
  -2  17   5    0.48    0.29
  -2  17   5   -0.23    0.20
  -2  18   5    0.40    0.28
  -2  18   5    0.16    0.35
  -2  19   5    0.36    0.33
  -2  19   5    0.19    0.35
  -2  20   5    1.18    0.50
  -2  20   5    1.95    0.72
  -2  21   5    1.34    0.56
  -2  21   5   -0.13    0.28
  -2  22   5    1.17    0.59
  -2  22   5    2.34    0.78
  -1 -23   5   -0.16    0.28
  -1 -22   5    0.21    0.36
  -1 -21   5    0.04    0.20
  -1 -20   5    1.75    0.69
  -1 -19   5    2.14    0.79
  -1 -18   5    5.04    1.07
  -1 -17   5    1.08    0.47
  -1 -16   5    2.04    0.75
  -1 -15   5   -0.52    0.43
  -1 -14   5    1.75    0.61
  -1 -14   5    0.82    0.29
  -1 -13   5    5.74    0.97
  -1 -13   5    6.08    0.83
  -1 -12   5    1.46    0.41
  -1 -12   5    1.40    0.41
  -1 -11   5    4.45    0.78
  -1 -11   5    5.19    0.72
  -1 -10   5    4.34    0.75
  -1 -10   5    4.27    0.63
  -1  -9   5    5.49    0.70
  -1  -8   5    4.82    0.74
  -1  -8   5    4.32    0.61
  -1  -7   5   16.02    1.32
  -1  -7   5   15.57    1.17
  -1  -6   5    4.73    0.73
  -1  -6   5    4.54    0.71
   1   6  -5    4.65    0.60
  -1  -6   5    4.89    0.65
  -1  -5   5    2.31    0.49
  -1  -5   5    3.16    0.56
   1   5  -5    2.51    0.39
  -1  -5   5    2.12    0.41
   1   4  -5   18.63    1.08
  -1  -4   5   22.59    1.52
  -1  -4   5   21.76    1.54
  -1  -4   5   21.90    1.36
  -1  -3   5   12.74    1.11
  -1  -3   5   11.42    1.12
  -1  -3   5   12.76    1.03
  -1  -2   5   31.02    1.90
  -1  -2   5   33.90    1.86
  -1  -2   5   32.13    1.69
  -1  -1   5    2.53    0.47
  -1  -1   5    2.69    0.54
  -1  -1   5    2.82    0.59
  -1   0   5    0.12    0.16
  -1   0   5    0.25    0.16
  -1   0   5    0.49    0.19
  -1   1   5    2.55    0.52
  -1   1   5    3.23    0.60
  -1   2   5   34.27    1.96
  -1   2   5   35.80    1.88
  -1   3   5   12.04    1.16
  -1   3   5   12.96    1.15
  -1   4   5   15.38    1.34
  -1   5   5    1.97    0.44
   1  -6  -5    4.97    0.55
  -1   6   5    5.83    0.79
   1  -7  -5   15.27    1.05
  -1   7   5   17.60    1.40
   1  -8  -5    4.22    0.56
  -1   8   5    5.03    0.81
   1  -9  -5    3.97    0.52
  -1   9   5    4.87    0.82
   1 -10  -5    2.77    0.46
  -1  10   5    2.76    0.67
   1 -11  -5    3.63    0.55
  -1  11   5    4.76    0.82
  -1  12   5    1.62    0.51
  -1  13   5    6.27    0.99
  -1  14   5    1.34    0.45
  -1  15   5    0.55    0.38
  -1  16   5    2.19    0.67
  -1  17   5    1.64    0.64
  -1  17   5    1.65    0.56
  -1  18   5    5.05    1.00
  -1  18   5    5.07    0.98
  -1  19   5    0.98    0.47
  -1  19   5    1.19    0.40
  -1  20   5    1.17    0.63
  -1  20   5    1.49    0.66
  -1  21   5   -0.35    0.25
  -1  21   5    0.03    0.21
  -1  22   5   -0.04    0.19
  -1  22   5    0.24    0.22
  -1  23   5    0.73    0.42
   0 -23   5   -0.02    0.22
   0 -22   5   -0.88    0.61
   0 -21   5    0.89    0.53
   0 -20   5    0.35    0.39
   0 -19   5    0.84    0.44
   0 -18   5    0.90    0.36
   0 -17   5    0.32    0.22
   0 -16   5   -0.11    0.27
   0 -15   5    4.54    0.93
   0 -14   5   -0.11    0.34
   0  14  -5   -0.19    0.23
   0 -13   5    8.80    1.21
   0  13  -5    8.11    1.09
   0  12  -5   -0.20    0.17
   0 -12   5    0.85    0.47
   0  11  -5    8.06    1.00
   0 -11   5    6.64    0.76
   0  10  -5   -0.09    0.16
   0 -10   5   -0.09    0.07
   0   9  -5    7.74    0.89
   0  -9   5    6.94    0.72
   0   8  -5    0.07    0.17
   0  -8   5    0.04    0.11
   0  -7   5    7.58    0.96
   0   7  -5    7.74    0.83
   0  -7   5    7.82    0.76
   0  -6   5    0.54    0.24
   0  -6   5    0.64    0.34
   0   6  -5   -0.05    0.14
   0  -6   5    0.10    0.08
   0  -5   5   25.64    1.64
   0  -5   5   24.40    1.67
   0   5  -5   25.86    1.41
   0  -5   5   25.29    1.40
   0  -4   5    0.09    0.13
   0  -4   5    0.37    0.20
   0   4  -5    0.07    0.07
   0  -4   5   -0.05    0.17
   0  -3   5   28.66    1.68
   0  -3   5   26.35    1.76
   0   3  -5   27.03    1.30
   0  -3   5   27.31    1.46
   0  -2   5   -0.16    0.14
   0  -2   5   -0.03    0.11
   0  -2   5    0.12    0.20
   0   2  -5    0.02    0.06
   0  -1   5   14.33    1.24
   0   1  -5   14.02    0.77
   0  -1   5   15.20    1.20
   0  -1   5   14.57    1.08
   0   0   5    0.19    0.13
   0   0   5    0.38    0.26
   0   0  -5   -0.07    0.05
   0   0   5    0.40    0.14
   0   1   5   14.09    1.22
   0  -1  -5   11.53    0.61
   0   1   5   13.44    1.07
   0   2   5    0.62    0.36
   0  -2  -5    0.06    0.05
   0  -3  -5   19.28    0.79
   0   3   5   29.43    1.79
   0   4   5   -0.04    0.15
   0  -4  -5    0.00    0.03
   0  -5  -5   24.21    1.40
   0   5   5   22.70    1.66
   0   6   5   -0.23    0.22
   0  -6  -5   -0.04    0.12
   0  -7  -5    5.47    0.68
   0   7   5    6.41    0.88
   0   8   5    0.47    0.28
   0  -8  -5    0.19    0.15
   0  -9  -5    5.77    0.69
   0   9   5    6.11    0.89
   0  10   5    0.07    0.13
   0 -10  -5   -0.02    0.14
   0  11   5    9.36    1.13
   0 -11  -5    8.68    0.90
   0 -12  -5    0.15    0.17
   0  12   5    0.14    0.23
   0  13   5    6.81    1.03
   0 -13  -5    7.08    0.88
   0 -14  -5   -0.10    0.18
   0  14   5   -0.27    0.25
   0 -15  -5    3.88    0.66
   0  15   5    5.03    0.93
   0  16   5   -0.05    0.21
   0  17   5   -0.18    0.30
   0  18   5    0.63    0.40
   0  19   5    0.31    0.38
   0  20   5   -0.06    0.29
   0  21   5    1.17    0.55
   0  22   5    0.00    0.30
   0  23   5   -0.03    0.37
   1 -23   5    0.12    0.32
   1 -22   5    0.29    0.29
   1 -21   5    0.33    0.22
   1 -20   5    2.30    0.68
   1 -19   5    1.76    0.64
   1 -18   5    4.59    1.08
  -1  18  -5    5.07    1.04
   1 -17   5    1.11    0.67
  -1  17  -5    0.90    0.46
   1 -16   5    1.30    0.59
  -1  16  -5    1.46    0.54
   1 -15   5    0.75    0.37
  -1  15  -5   -0.46    0.30
  -1  14  -5    2.09    0.59
   1 -14   5    1.62    0.65
  -1  13  -5    6.32    0.97
  -1  12  -5    1.11    0.43
  -1  11  -5    4.82    0.80
  -1  10  -5    3.21    0.60
  -1   9  -5    5.57    0.80
   1  -9   5    4.47    0.53
  -1   8  -5    4.78    0.70
   1  -8   5    3.77    0.47
  -1   7  -5   15.64    1.25
   1  -7   5   15.95    1.00
  -1   6  -5    5.09    0.66
   1  -6   5    4.26    0.49
   1  -5   5    2.24    0.37
   1  -5   5    2.75    0.57
   1  -5   5    3.00    0.53
  -1   5  -5    2.49    0.45
   1  -4   5   21.86    1.42
  -1   4  -5   20.63    1.25
   1  -4   5   21.99    1.57
   1  -4   5   18.90    1.11
  -1   3  -5   10.89    0.86
   1  -3   5   12.12    1.04
   1  -3   5   11.97    1.18
   1  -3   5   12.01    0.88
  -1   2  -5   32.20    1.51
   1  -2   5   35.68    2.04
   1  -2   5   34.17    1.79
   1  -2   5   32.25    1.56
   1  -1   5    2.86    0.56
  -1   1  -5    2.48    0.38
   1  -1   5    2.90    0.50
  -1   0  -5    0.01    0.06
   1   0   5    0.01    0.19
   1   0   5    0.02    0.12
  -1  -1  -5    2.83    0.37
   1   1   5    2.44    0.56
   1   2   5   34.09    2.04
  -1  -2  -5   29.67    1.27
  -1  -3  -5    9.50    0.68
   1   3   5   12.89    1.22
  -1  -4  -5   18.35    1.28
   1   4   5   16.07    1.41
   1   5   5    1.46    0.44
  -1  -5  -5    1.53    0.38
  -1  -6  -5    7.30    0.82
   1   6   5    6.83    0.92
  -1  -7  -5   17.14    1.27
   1   7   5   16.43    1.44
   1   8   5    3.58    0.66
  -1  -8  -5    3.71    0.58
   1   9   5    4.58    0.78
  -1  -9  -5    5.12    0.69
  -1 -10  -5    2.95    0.54
   1  10   5    3.56    0.70
  -1 -11  -5    5.31    0.75
   1  11   5    4.07    0.75
  -1 -12  -5    1.73    0.40
   1  12   5    2.11    0.64
  -1 -13  -5    5.78    0.82
   1  13   5    5.38    0.94
  -1 -14  -5    1.25    0.38
   1  14   5    0.51    0.24
   1  15   5   -0.02    0.33
  -1 -15  -5   -0.06    0.14
  -1 -16  -5    2.43    0.60
   1  16   5    2.12    0.66
  -1 -17  -5    1.87    0.52
   1  17   5    1.73    0.56
   1  18   5    3.82    0.87
  -1 -18  -5    3.96    0.78
   1  19   5    0.77    0.39
   1  20   5    1.43    0.59
   1  21   5   -1.48    0.61
   1  22   5   -0.90    0.49
   1  23   5    0.47    0.39
   2 -22   5    1.92    0.79
   2 -21   5    0.24    0.29
   2 -20   5    1.81    0.71
  -2  20  -5    1.39    0.56
   2 -19   5    0.34    0.40
  -2  19  -5    0.16    0.37
   2 -18   5   -0.49    0.48
  -2  18  -5    0.27    0.30
   2 -17   5    0.64    0.43
  -2  17  -5    0.23    0.21
  -2  16  -5    6.10    1.03
   2 -16   5    6.47    1.16
  -2  15  -5    0.19    0.16
  -2  14  -5    1.29    0.40
  -2  13  -5    0.44    0.23
  -2  12  -5    9.23    1.17
  -2  11  -5    1.37    0.40
  -2  10  -5   11.71    1.25
  -2   9  -5    0.92    0.36
  -2   8  -5    1.70    0.43
  -2   7  -5    1.99    0.47
  -2   6  -5   37.04    1.95
   2  -6   5   32.18    1.33
   2  -6   5   40.34    2.03
   2  -5   5   20.55    1.37
  -2   5  -5   20.37    1.37
   2  -5   5   17.21    0.94
   2  -4   5   27.82    1.60
  -2   4  -5   27.92    1.61
   2  -4   5   29.90    1.91
   2  -3   5    0.04    0.12
  -2   3  -5    0.33    0.17
   2  -3   5    0.41    0.32
  -2   2  -5    4.42    0.56
   2  -2   5    3.73    0.68
   2  -2   5    4.63    0.61
  -2   1  -5    6.43    0.68
   2  -1   5    7.59    0.77
   2  -1   5    6.86    0.91
   2   0   5   11.86    1.17
  -2   0  -5    9.71    0.81
  -2  -1  -5    6.38    0.64
   2   1   5    7.39    0.92
  -2  -2  -5    2.92    0.43
   2   2   5    4.44    0.72
   2   3   5    1.33    0.38
  -2  -3  -5    1.15    0.29
  -2  -4  -5   35.87    1.97
   2   4   5   35.42    2.12
  -2  -5  -5   19.88    1.45
   2   5   5   20.69    1.60
  -2  -6  -5   34.00    1.95
   2   6   5   33.96    2.11
  -2  -7  -5    1.42    0.40
   2   7   5    1.66    0.49
   2   8   5    1.16    0.40
  -2  -8  -5    1.33    0.41
   2   9   5    0.16    0.18
  -2  -9  -5    0.70    0.23
  -2 -10  -5   15.43    1.33
   2  10   5   13.67    1.36
  -2 -11  -5    1.38    0.42
   2  11   5    0.84    0.35
   2  12   5    9.48    1.18
  -2 -12  -5    8.46    1.02
  -2 -13  -5    1.01    0.37
   2  13   5    1.00    0.49
  -2 -14  -5    1.36    0.39
   2  14   5    1.50    0.52
  -2 -15  -5    0.16    0.23
   2  15   5    0.23    0.25
  -2 -16  -5    6.12    0.93
   2  16   5    4.78    0.96
  -2 -17  -5    0.30    0.22
   2  17   5    0.13    0.31
  -2 -18  -5    0.09    0.26
   2  18   5    0.15    0.30
  -2 -19  -5   -0.29    0.27
   2  19   5   -0.05    0.24
  -2 -20  -5    1.50    0.51
   2  20   5    1.68    0.67
   2  21   5    0.08    0.16
   2  22   5    0.80    0.54
   2  23   5    0.27    0.40
   3 -22   5   -0.06    0.44
  -3  22  -5    0.13    0.32
   3 -21   5    0.84    0.61
  -3  21  -5    0.21    0.34
   3 -20   5    0.01    0.35
  -3  20  -5    1.34    0.59
   3 -19   5    0.77    0.45
  -3  19  -5    0.41    0.41
   3 -18   5    2.23    0.84
  -3  18  -5    1.05    0.42
  -3  17  -5    2.05    0.65
  -3  16  -5    0.16    0.16
  -3  15  -5    3.40    0.77
  -3  14  -5    3.11    0.74
  -3  13  -5    2.96    0.72
  -3  12  -5    3.63    0.76
  -3  11  -5    2.58    0.62
  -3  10  -5    8.02    1.03
  -3   9  -5   52.50    2.71
  -3   8  -5   39.81    2.26
  -3   7  -5   31.83    1.98
   3  -6   5   22.27    1.45
  -3   6  -5   20.96    1.50
  -3   5  -5    5.88    0.78
   3  -5   5    6.06    0.70
   3  -4   5    9.10    0.86
  -3   4  -5    7.98    0.86
   3  -4   5    7.91    1.03
  -3   3  -5   29.85    1.70
   3  -3   5   31.67    2.06
   3  -3   5   29.67    1.58
  -3   2  -5   10.38    0.95
   3  -2   5   12.00    1.21
   3  -2   5   10.46    0.89
  -3   1  -5    4.92    0.65
   3  -1   5    6.15    0.91
  -3   0  -5    0.24    0.19
   3   0   5    0.04    0.29
  -3  -1  -5    5.92    0.69
   3   1   5    7.52    0.95
  -3  -2  -5   10.16    0.89
   3   2   5   14.48    1.32
  -3  -3  -5   29.81    1.88
  -3  -3  -5   29.78    1.62
   3   3   5   33.00    2.08
   3   4   5    7.03    0.95
  -3  -4  -5    5.92    0.85
  -3  -5  -5    7.71    0.94
   3   5   5    7.78    0.99
  -3  -6  -5   23.55    1.70
   3   6   5   24.07    1.81
  -3  -7  -5   37.79    2.14
   3   7   5   36.00    2.28
  -3  -8  -5   42.95    2.32
   3   8   5   42.15    2.50
  -3  -9  -5   51.51    2.59
   3   9   5   46.40    2.64
  -3 -10  -5    5.90    0.84
   3  10   5    6.15    0.94
   3  11   5    2.46    0.59
  -3 -11  -5    1.93    0.47
  -3 -12  -5    3.68    0.73
   3  12   5    3.77    0.76
  -3 -13  -5    4.01    0.77
   3  13   5    3.50    0.76
  -3 -14  -5    2.40    0.59
   3  14   5    2.21    0.63
  -3 -15  -5    3.61    0.71
   3  15   5    2.66    0.69
  -3 -16  -5    0.28    0.32
   3  16   5    0.38    0.37
  -3 -17  -5    1.28    0.38
   3  17   5    1.70    0.61
  -3 -18  -5    0.77    0.36
   3  18   5    1.11    0.57
  -3 -19  -5    1.02    0.43
   3  19   5    0.51    0.38
  -3 -20  -5   -0.04    0.20
   3  20   5    0.44    0.31
  -3 -21  -5    0.75    0.45
   3  21   5    0.04    0.33
  -3 -22  -5    0.10    0.19
   3  22   5    0.47    0.44
   4 -22   5    0.54    0.46
  -4  22  -5    0.56    0.46
   4 -21   5    1.19    0.65
  -4  21  -5    0.95    0.55
   4 -20   5    0.06    0.35
  -4  20  -5   -0.31    0.38
   4 -19   5    1.23    0.62
  -4  19  -5    1.36    0.56
  -4  18  -5   -0.23    0.18
  -4  17  -5    3.07    0.83
  -4  16  -5    0.99    0.45
  -4  15  -5    5.89    1.05
  -4  14  -5    0.38    0.24
  -4  13  -5    1.70    0.55
  -4  12  -5    0.39    0.23
  -4  11  -5    7.14    1.05
  -4  10  -5    0.31    0.28
  -4   9  -5    6.89    0.99
  -4   8  -5    4.23    0.75
  -4   7  -5   27.72    1.92
   4  -6   5    8.27    0.83
  -4   6  -5    8.36    0.98
   4  -5   5   22.03    1.33
  -4   5  -5   22.50    1.59
   4  -4   5    0.31    0.21
  -4   4  -5   -0.08    0.16
  -4   3  -5    7.62    0.87
   4  -3   5    7.03    0.69
   4  -3   5    7.23    1.00
   4  -2   5    3.47    0.48
  -4   2  -5    2.89    0.56
   4  -2   5    4.10    0.72
  -4   1  -5   20.21    1.44
   4  -1   5   19.79    1.69
  -4   0  -5    2.68    0.51
   4   0   5    4.37    0.75
  -4  -1  -5   17.16    1.29
   4   1   5   20.86    1.69
  -4  -2  -5    3.43    0.57
   4   2   5    3.05    0.70
  -4  -3  -5    8.68    1.05
   4   3   5    7.72    1.09
   4   4   5    0.73    0.35
  -4  -4  -5    0.89    0.35
  -4  -5  -5   24.85    1.79
   4   5   5   25.01    1.90
   4   6   5    9.87    1.17
  -4  -6  -5    8.31    1.04
  -4  -7  -5   25.15    1.85
   4   7   5   25.51    1.91
   4   8   5    2.99    0.65
  -4  -8  -5    3.77    0.69
   4   9   5    8.36    1.09
  -4  -9  -5    8.11    1.03
  -4 -10  -5    0.39    0.30
   4  10   5    0.13    0.31
  -4 -11  -5    7.72    1.02
   4  11   5    6.05    0.95
   4  12   5    0.17    0.17
  -4 -12  -5    0.23    0.15
  -4 -13  -5    1.43    0.52
   4  13   5    0.84    0.34
  -4 -14  -5    0.22    0.15
   4  14   5    0.88    0.40
   4  15   5    7.22    1.14
  -4 -15  -5    7.95    1.11
  -4 -16  -5    0.99    0.44
   4  16   5   -0.22    0.26
  -4 -17  -5    2.71    0.73
   4  17   5    2.65    0.76
  -4 -18  -5    0.19    0.34
   4  18   5    0.27    0.32
  -4 -19  -5    1.81    0.60
   4  19   5    0.94    0.50
  -4 -20  -5    0.12    0.14
  -4 -21  -5    0.46    0.33
  -4 -22  -5    1.07    0.56
  -4 -23  -5    0.54    0.32
   5 -21   5    0.57    0.52
  -5  21  -5   -0.75    0.46
   5 -20   5    0.80    0.58
  -5  20  -5    0.17    0.47
  -5  19  -5    2.27    0.78
  -5  18  -5    0.94    0.48
  -5  17  -5    1.53    0.57
  -5  16  -5    1.44    0.55
  -5  15  -5    1.10    0.47
  -5  14  -5    2.81    0.71
  -5  13  -5    0.48    0.34
  -5  12  -5    3.50    0.78
  -5  11  -5    0.60    0.35
  -5  10  -5    1.09    0.50
  -5   9  -5    2.30    0.61
  -5   8  -5   18.16    1.62
  -5   7  -5    1.23    0.45
  -5   6  -5    8.23    1.02
  -5   5  -5    4.69    0.82
  -5   4  -5    4.97    0.75
  -5   3  -5    4.96    0.76
   5  -3   5    5.53    0.90
  -5   2  -5    3.20    0.61
   5  -2   5    3.48    0.72
  -5   1  -5    4.91    0.74
   5  -1   5    6.31    0.96
  -5   0  -5    0.08    0.18
   5   0   5    0.25    0.33
  -5  -1  -5    4.11    0.70
   5   1   5    5.66    0.90
  -5  -2  -5    3.91    0.67
   5   2   5    5.27    0.86
   5   3   5    4.09    0.80
  -5  -3  -5    3.60    0.77
   5   4   5    3.31    0.69
  -5  -4  -5    2.77    0.60
   5   5   5    6.60    0.97
  -5  -5  -5    5.50    0.90
  -5  -6  -5   10.39    1.22
   5   6   5    9.90    1.25
   5   7   5    1.62    0.53
  -5  -7  -5    1.90    0.46
  -5  -8  -5   15.95    1.53
   5   8   5   16.44    1.59
   5   9   5    0.72    0.38
  -5  -9  -5    0.99    0.44
   5  10   5    0.20    0.13
  -5 -10  -5    0.61    0.28
   5  11   5    0.32    0.32
  -5 -11  -5    0.97    0.44
  -5 -12  -5    5.10    0.87
   5  12   5    4.58    0.87
  -5 -13  -5    0.13    0.17
   5  13   5    0.52    0.35
  -5 -14  -5    2.80    0.63
   5  14   5    1.85    0.57
  -5 -15  -5    0.75    0.39
   5  15   5    0.28    0.19
  -5 -16  -5    2.35    0.65
   5  16   5    0.65    0.43
  -5 -17  -5    2.69    0.71
   5  17   5    2.10    0.64
  -5 -18  -5    0.89    0.39
  -5 -19  -5    0.39    0.27
  -5 -20  -5    0.54    0.36
  -5 -21  -5    0.24    0.27
  -5 -22  -5   -0.40    0.43
  -6  20  -5    0.48    0.43
  -6  19  -5    0.10    0.26
  -6  18  -5    0.22    0.34
  -6  17  -5    0.48    0.36
  -6  16  -5    5.09    1.07
  -6  15  -5    0.43    0.27
  -6  14  -5    1.87    0.68
  -6  13  -5    0.91    0.46
  -6  12  -5    3.59    0.82
  -6  11  -5    1.22    0.42
  -6  10  -5    3.91    0.82
  -6   9  -5    0.01    0.26
  -6   8  -5   -0.06    0.16
  -6   7  -5    0.00    0.14
  -6   6  -5    9.90    1.19
  -6   5  -5    5.42    0.84
  -6   4  -5    8.30    1.08
  -6   3  -5    0.96    0.33
   6  -3   5    1.67    0.57
  -6   2  -5    9.40    1.09
   6  -2   5    9.32    1.19
   6  -1   5    3.16    0.73
  -6   1  -5    1.44    0.45
  -6   0  -5   15.90    1.39
   6   0   5   13.84    1.59
  -6  -1  -5    2.08    0.49
   6   1   5    1.20    0.45
  -6  -2  -5    6.13    0.92
   6   2   5    6.36    1.00
  -6  -3  -5    1.01    0.39
   6   3   5    1.00    0.39
  -6  -3  -5    1.30    0.47
  -6  -4  -5   13.14    1.39
   6   4   5   12.42    1.40
   6   5   5    7.36    1.07
  -6  -5  -5    6.18    0.97
   6   6   5   10.01    1.28
  -6  -6  -5    7.81    1.12
   6   7   5    0.24    0.15
  -6  -7  -5    0.27    0.13
   6   8   5    0.56    0.38
  -6  -8  -5    0.09    0.20
   6   9   5   -0.24    0.22
  -6  -9  -5   -0.13    0.31
   6  10   5    5.07    0.89
  -6 -10  -5    5.00    0.87
   6  11   5    1.35    0.51
  -6 -11  -5    1.26    0.54
   6  12   5    1.82    0.57
  -6 -12  -5    2.37    0.63
   6  13   5    1.30    0.52
  -6 -13  -5    1.20    0.40
  -6 -14  -5    3.26    0.78
   6  14   5    2.02    0.60
  -6 -15  -5    1.07    0.51
  -6 -16  -5    5.23    0.99
  -6 -17  -5    1.25    0.46
  -6 -18  -5   -0.13    0.32
  -6 -19  -5    0.06    0.23
  -6 -20  -5    0.32    0.23
  -6 -21  -5    0.10    0.24
  -7  19  -5    1.19    0.56
  -7  18  -5    0.37    0.32
  -7  17  -5    0.91    0.52
  -7  16  -5    0.98    0.41
  -7  15  -5    1.64    0.65
  -7  14  -5    1.98    0.61
  -7  13  -5    1.88    0.68
  -7  12  -5    0.00    0.26
  -7  11  -5   -0.06    0.25
  -7  10  -5    3.76    0.84
  -7   9  -5    2.19    0.65
  -7   8  -5    1.16    0.45
  -7   7  -5    6.15    1.03
  -7   6  -5    1.61    0.51
  -7   5  -5    1.29    0.46
  -7   4  -5    4.15    0.80
  -7   3  -5    2.97    0.67
   7  -3   5    4.35    0.88
  -7   2  -5    3.46    0.71
   7  -2   5    4.88    0.92
   7  -1   5    0.48    0.44
  -7   1  -5    0.87    0.34
  -7   0  -5    0.26    0.39
   7   0   5    0.21    0.32
  -7  -1  -5    0.89    0.37
   7   1   5    0.95    0.45
  -7  -2  -5    5.38    0.88
   7   2   5    5.61    0.96
  -7  -3  -5    3.23    0.69
   7   3   5    3.90    0.84
  -7  -3  -5    3.90    0.91
   7   4   5    2.77    0.69
  -7  -4  -5    2.47    0.62
   7   5   5    0.03    0.20
  -7  -5  -5    0.89    0.41
   7   6   5    1.44    0.53
  -7  -6  -5    1.23    0.52
   7   7   5    5.62    0.95
  -7  -7  -5    5.66    1.02
   7   8   5    1.84    0.63
  -7  -8  -5    2.09    0.58
   7   9   5    2.55    0.66
  -7  -9  -5    3.65    0.75
   7  10   5    3.05    0.74
  -7 -10  -5    4.20    0.89
   7  11   5    0.12    0.22
  -7 -11  -5    0.37    0.35
  -7 -12  -5    0.31    0.29
  -7 -13  -5    1.40    0.48
  -7 -14  -5    2.50    0.71
  -7 -15  -5    0.82    0.42
  -7 -16  -5    0.72    0.38
  -7 -17  -5    1.53    0.58
  -7 -18  -5    0.35    0.23
  -7 -19  -5    1.02    0.49
  -7 -20  -5    0.79    0.52
  -8  18  -5    0.12    0.28
  -8  17  -5    0.07    0.27
  -8  16  -5    0.38    0.24
  -8  15  -5    1.45    0.60
  -8  14  -5    0.42    0.39
  -8  13  -5    1.21    0.49
  -8  12  -5    0.47    0.42
  -8  11  -5    2.63    0.73
  -8  10  -5    1.14    0.51
  -8   9  -5    0.68    0.23
  -8   8  -5    0.70    0.40
  -8   7  -5    3.79    0.81
  -8   6  -5    2.17    0.58
  -8   5  -5    7.43    1.11
  -8   4  -5    0.41    0.24
  -8   3  -5    0.42    0.30
   8  -3   5    0.50    0.40
  -8   2  -5    0.74    0.36
   8  -2   5    0.77    0.40
  -8   1  -5    4.70    0.84
   8  -1   5    4.70    0.91
  -8   0  -5    0.31    0.24
   8   0   5    0.47    0.35
  -8  -1  -5    2.52    0.59
   8   1   5    4.08    0.85
  -8  -2  -5    1.15    0.41
   8   2   5    1.14    0.50
  -8  -3  -5   -0.63    0.32
   8   3   5    0.07    0.31
   8   4   5    0.40    0.28
  -8  -4  -5    1.12    0.48
   8   5   5    8.26    1.22
  -8  -5  -5    8.48    1.26
   8   6   5    2.10    0.60
  -8  -6  -5    3.07    0.78
   8   7   5    1.99    0.57
  -8  -7  -5    2.86    0.75
   8   8   5    0.82    0.46
  -8  -8  -5    0.45    0.27
  -8  -9  -5    1.73    0.56
  -8 -10  -5    1.56    0.58
  -8 -11  -5    3.02    0.77
  -8 -12  -5    0.79    0.46
  -8 -13  -5    0.47    0.40
  -8 -14  -5    0.50    0.36
  -8 -15  -5    2.51    0.78
  -8 -16  -5    0.13    0.28
  -8 -17  -5    0.77    0.44
  -8 -18  -5    0.07    0.17
  -9  16  -5    0.62    0.49
  -9  15  -5   -0.17    0.31
  -9  14  -5    0.54    0.36
  -9  13  -5    0.58    0.32
  -9  12  -5    0.25    0.32
  -9  11  -5    1.97    0.60
  -9  10  -5    0.65    0.38
  -9   9  -5    1.29    0.52
  -9   8  -5    5.51    1.03
  -9   7  -5    2.94    0.72
  -9   6  -5    0.07    0.20
  -9   5  -5    0.57    0.39
  -9   4  -5    3.25    0.74
  -9   3  -5    0.13    0.21
   9  -3   5    0.44    0.37
  -9   2  -5    1.93    0.57
   9  -2   5    1.39    0.57
  -9   1  -5    0.41    0.35
   9  -1   5    0.01    0.31
  -9   0  -5    0.10    0.16
   9   0   5   -0.03    0.16
  -9  -1  -5    0.03    0.23
   9   1   5    0.14    0.27
  -9  -2  -5    2.09    0.56
   9   2   5    1.54    0.53
  -9  -3  -5    1.00    0.46
   9   3   5    0.68    0.40
  -9  -4  -5    3.26    0.80
   9   4   5    3.42    0.83
  -9  -4  -5    2.83    0.73
   9   5   5    0.55    0.34
  -9  -5  -5    0.96    0.46
  -9  -6  -5    0.24    0.25
  -9  -7  -5    1.70    0.63
  -9  -8  -5    5.49    1.06
  -9  -9  -5    1.69    0.57
  -9 -10  -5    0.64    0.39
  -9 -11  -5    1.09    0.45
  -9 -12  -5    1.24    0.60
  -9 -13  -5    1.16    0.60
  -9 -14  -5    0.50    0.38
  -9 -15  -5   -0.03    0.16
  -9 -16  -5   -0.11    0.21
 -10  14  -5    0.88    0.57
 -10  13  -5   -0.41    0.44
 -10  12  -5    0.77    0.51
 -10  11  -5    0.95    0.43
 -10  10  -5    0.33    0.44
 -10   9  -5    0.15    0.19
 -10   8  -5    0.27    0.35
 -10   7  -5    0.26    0.26
 -10   6  -5    3.04    0.78
 -10   5  -5    1.48    0.60
 -10   4  -5    0.56    0.26
  10  -4   5    1.19    0.54
 -10   3  -5    0.60    0.36
  10  -3   5    0.05    0.30
 -10   2  -5    0.31    0.16
  10  -2   5   -0.40    0.46
 -10   1  -5   -0.15    0.20
  10  -1   5    0.14    0.21
 -10   0  -5    1.86    0.60
  10   0   5    1.74    0.65
 -10  -1  -5   -0.36    0.37
  10   1   5    0.19    0.40
 -10  -2  -5   -0.21    0.16
 -10  -3  -5    0.02    0.21
 -10  -4  -5    1.23    0.56
 -10  -5  -5    1.30    0.56
 -10  -5  -5    1.29    0.60
 -10  -6  -5    2.65    0.73
 -10  -7  -5    0.97    0.52
 -10  -8  -5    0.67    0.48
 -10  -9  -5    0.53    0.41
 -10 -10  -5    1.14    0.56
 -10 -11  -5    1.05    0.54
 -10 -12  -5    0.93    0.55
 -10 -13  -5    0.42    0.43
 -10 -14  -5    0.73    0.49
 -11  11  -5    0.06    0.17
 -11  10  -5    0.21    0.26
 -11   9  -5    2.63    0.74
 -11   8  -5   -0.84    0.45
 -11   7  -5    3.07    0.87
 -11   6  -5    0.11    0.28
 -11   5  -5    0.26    0.21
 -11   4  -5   -0.08    0.23
  11  -4   5   -0.30    0.37
 -11   3  -5    1.38    0.61
  11  -3   5    0.23    0.20
 -11   2  -5    0.52    0.39
  11  -2   5    0.24    0.27
 -11   1  -5    0.58    0.40
 -11   0  -5    0.01    0.33
 -11  -1  -5    0.68    0.48
 -11  -2  -5    1.15    0.54
 -11  -3  -5    1.36    0.62
 -11  -4  -5    0.94    0.46
 -11  -5  -5   -0.33    0.29
 -11  -6  -5    0.41    0.23
 -11  -6  -5   -0.21    0.21
 -11  -7  -5    2.11    0.70
 -11  -8  -5    0.13    0.38
 -11  -9  -5    2.71    0.85
 -11 -10  -5    0.28    0.35
 -11 -11  -5    0.35    0.24
 -12   8  -5   -0.08    0.34
 -12   7  -5    0.99    0.47
 -12   6  -5    1.19    0.47
 -12   5  -5    1.45    0.65
 -12   4  -5    0.04    0.32
 -12   3  -5    1.00    0.48
 -12   2  -5   -0.23    0.26
 -12   1  -5    1.20    0.49
 -12   0  -5    0.40    0.45
 -12  -1  -5    0.53    0.40
 -12  -2  -5    0.20    0.41
 -12  -3  -5    0.81    0.49
 -12  -4  -5    0.77    0.51
 -12  -5  -5    1.21    0.58
 -12  -6  -5    0.72    0.47
 -12  -7  -5   -0.29    0.18
 -12  -7  -5    0.82    0.52
 -11 -11   6    0.38    0.39
 -11 -10   6    0.25    0.26
 -11  -9   6   -0.25    0.25
 -11  -8   6    0.69    0.32
 -11  -8   6    2.54    0.80
 -11  -7   6    0.25    0.24
 -11  -7   6   -0.38    0.34
 -11  -6   6   -0.01    0.34
 -11  -6   6    0.47    0.39
 -11  -5   6    0.82    0.46
 -11  -5   6   -0.24    0.45
 -11  -4   6    2.57    0.84
 -11  -3   6    0.00    0.28
 -11  -2   6    2.50    0.75
 -11  -1   6    0.14    0.16
 -11   0   6    0.01    0.38
 -11   1   6   -0.24    0.25
 -11   2   6    1.78    0.55
 -11   3   6   -0.02    0.25
 -11   4   6    1.56    0.59
 -11   5   6   -0.20    0.33
 -11   6   6    0.45    0.43
 -11   7   6    0.75    0.49
 -11   7   6   -0.24    0.28
 -11   8   6    1.91    0.65
 -11   9   6    0.02    0.20
 -10 -13   6   -0.67    0.44
 -10 -12   6    0.25    0.40
 -10 -11   6    2.56    0.80
 -10 -11   6    1.89    0.73
 -10 -10   6    0.67    0.40
 -10 -10   6    0.52    0.39
 -10  -9   6    0.11    0.22
 -10  -9   6    0.73    0.47
 -10  -8   6   -0.01    0.20
 -10  -8   6   -0.61    0.43
 -10  -7   6    2.33    0.69
 -10  -7   6    2.63    0.74
 -10  -6   6    0.49    0.43
 -10  -6   6    0.45    0.31
 -10  -5   6    3.84    0.83
 -10  -5   6    4.32    0.94
 -10  -4   6    0.53    0.31
 -10  -4   6   -0.01    0.33
 -10  -3   6    0.50    0.38
 -10  -2   6    0.05    0.20
 -10  -1   6    2.08    0.72
 -10   0   6    0.78    0.39
 -10   1   6    1.60    0.61
 -10   2   6   -0.43    0.35
 -10   3   6    0.42    0.35
 -10   4   6   -0.14    0.27
 -10   5   6    5.61    1.04
 -10   6   6    0.25    0.28
 -10   7   6    2.49    0.76
 -10   8   6   -0.18    0.20
 -10   8   6    0.14    0.43
 -10   9   6    0.28    0.31
 -10   9   6    0.80    0.46
 -10  10   6    1.07    0.54
 -10  10   6    0.96    0.64
 -10  11   6    1.61    0.65
  -9 -15   6    0.34    0.41
  -9 -14   6   -0.20    0.53
  -9 -14   6    0.62    0.56
  -9 -13   6    0.21    0.21
  -9 -13   6    0.96    0.61
  -9 -12   6   -0.31    0.39
  -9 -12   6   -0.28    0.43
  -9 -11   6    0.36    0.43
  -9 -11   6   -0.53    0.19
  -9 -10   6    0.47    0.41
  -9 -10   6    0.67    0.41
  -9  -9   6    0.89    0.42
  -9  -9   6    1.47    0.57
  -9  -8   6    1.39    0.47
  -9  -8   6    2.11    0.70
  -9  -7   6    0.83    0.30
  -9  -7   6    1.43    0.60
  -9  -6   6    0.77    0.28
  -9  -6   6    1.02    0.44
  -9  -5   6    0.74    0.40
  -9  -5   6    0.02    0.16
  -9  -4   6    0.10    0.23
  -9  -4   6    0.10    0.31
  -9  -3   6    1.93    0.60
  -9  -3   6    2.93    0.77
  -9  -2   6    0.64    0.34
  -9  -1   6    0.32    0.34
  -9   0   6   -0.28    0.15
  -9   1   6    0.50    0.21
  -9   2   6    0.75    0.43
  -9   3   6    2.47    0.68
  -9   4   6    0.47    0.44
  -9   5   6   -0.08    0.30
  -9   6   6    0.65    0.30
  -9   7   6    1.21    0.42
  -9   8   6    1.23    0.56
  -9   8   6    0.96    0.41
  -9   8   6    1.79    0.72
  -9   9   6    1.15    0.58
  -9   9   6    0.79    0.40
  -9   9   6    1.32    0.59
  -9  10   6    0.00    0.29
  -9  10   6    0.50    0.33
  -9  10   6    0.69    0.49
  -9  11   6    0.16    0.24
  -9  12   6   -0.36    0.38
  -9  13   6    0.97    0.54
  -9  14   6   -0.04    0.17
  -8 -17   6    0.60    0.51
  -8 -16   6    1.07    0.56
  -8 -16   6    0.59    0.39
  -8 -15   6    0.26    0.35
  -8 -15   6   -0.67    0.49
  -8 -14   6    0.71    0.36
  -8 -14   6   -0.09    0.27
  -8 -13   6   -0.76    0.33
  -8 -13   6    0.37    0.41
  -8 -12   6    1.27    0.53
  -8 -12   6    0.80    0.53
  -8 -11   6    0.57    0.42
  -8 -11   6   -0.02    0.24
  -8 -10   6    0.50    0.24
  -8 -10   6    0.68    0.43
  -8  -9   6    0.18    0.34
  -8  -9   6    0.00    0.36
  -8  -8   6   -0.17    0.25
  -8  -8   6    0.24    0.27
  -8  -7   6    0.05    0.18
  -8  -7   6    0.13    0.34
  -8  -6   6    1.69    0.54
  -8  -6   6    1.38    0.38
  -8  -5   6    0.47    0.41
  -8  -5   6   -0.27    0.43
  -8  -4   6    0.72    0.44
  -8  -4   6    1.17    0.52
  -8  -3   6    0.14    0.30
  -8  -3   6    0.23    0.21
  -8  -2   6    0.18    0.34
  -8  -2   6   -0.09    0.30
  -8  -1   6   -0.16    0.36
  -8   0   6    3.62    0.81
  -8   1   6    1.00    0.49
  -8   2   6   -0.12    0.15
  -8   3   6   -0.12    0.24
  -8   4   6    0.05    0.30
  -8   4   6    1.19    0.41
  -8   5   6   -0.32    0.31
  -8   5   6    0.64    0.32
  -8   6   6    1.07    0.45
  -8   6   6    1.70    0.52
  -8   7   6    0.26    0.40
  -8   7   6    0.61    0.36
  -8   8   6    0.10    0.31
  -8   8   6    0.26    0.26
  -8   9   6    0.51    0.47
  -8   9   6   -0.10    0.28
  -8   9   6   -0.39    0.37
  -8  10   6    0.37    0.32
  -8  10   6    0.49    0.24
  -8  11   6    0.01    0.21
  -8  11   6   -0.24    0.26
  -8  12   6    0.28    0.27
  -8  12   6    0.35    0.33
  -8  13   6   -0.20    0.32
  -8  13   6   -0.17    0.35
  -8  14   6    0.53    0.45
  -8  14   6    0.18    0.37
  -8  15   6   -0.25    0.33
  -8  16   6    0.13    0.22
  -8  17   6   -0.01    0.18
  -7 -19   6   -0.14    0.24
  -7 -18   6    0.40    0.31
  -7 -17   6   -0.14    0.18
  -7 -16   6    0.18    0.34
  -7 -16   6    0.40    0.30
  -7 -15   6   -0.32    0.43
  -7 -15   6    0.30    0.23
  -7 -14   6    1.22    0.69
  -7 -14   6    2.60    0.85
  -7 -13   6   -0.23    0.19
  -7 -13   6    0.49    0.42
  -7 -12   6    0.96    0.47
  -7 -12   6    0.71    0.39
  -7 -11   6    0.20    0.24
  -7 -11   6    0.20    0.20
  -7 -10   6   -0.27    0.17
  -7 -10   6    0.52    0.40
  -7  -9   6    1.93    0.65
  -7  -9   6    0.54    0.38
  -7  -8   6    1.56    0.56
  -7  -8   6    2.82    0.70
  -7  -7   6    0.48    0.21
  -7  -7   6    0.89    0.42
  -7  -6   6    0.63    0.19
  -7  -6   6    0.27    0.17
  -7  -5   6   -0.08    0.19
  -7  -5   6    0.24    0.29
  -7  -4   6    0.84    0.43
  -7  -4   6    0.54    0.27
  -7  -3   6    0.16    0.16
  -7  -3   6    0.21    0.28
  -7  -2   6    2.98    0.70
  -7  -2   6    3.63    0.75
  -7  -1   6    0.24    0.31
  -7  -1   6   -0.03    0.18
  -7   0   6    0.03    0.15
  -7   1   6    0.38    0.34
  -7   1   6    0.21    0.12
  -7   2   6    2.99    0.70
  -7   2   6    3.52    0.63
  -7   3   6    0.13    0.25
  -7   3   6   -0.18    0.24
  -7   4   6    0.47    0.46
  -7   4   6    0.53    0.26
  -7   5   6    0.97    0.38
  -7   5   6    0.52    0.31
  -7   6   6    0.93    0.43
  -7   6   6    0.65    0.33
  -7   7   6    0.37    0.34
  -7   7   6    0.45    0.36
  -7   8   6    3.76    0.81
  -7   8   6    2.77    0.66
  -7   9   6    1.70    0.62
  -7   9   6    1.85    0.61
  -7  10   6    0.08    0.14
  -7  11   6    0.33    0.26
  -7  12   6    1.25    0.48
  -7  12   6    1.47    0.55
  -7  13   6    0.32    0.18
  -7  13   6   -0.05    0.17
  -7  14   6    1.19    0.49
  -7  14   6    1.25    0.51
  -7  15   6    0.08    0.21
  -7  15   6    0.36    0.19
  -7  16   6    0.13    0.25
  -7  16   6   -0.35    0.25
  -7  18   6   -0.05    0.19
  -7  19   6   -0.03    0.22
  -6 -20   6    0.26    0.28
  -6 -19   6   -0.48    0.41
  -6 -19   6    0.46    0.37
  -6 -18   6   -0.06    0.21
  -6 -18   6    0.22    0.33
  -6 -17   6    1.27    0.48
  -6 -17   6    1.56    0.65
  -6 -16   6    0.24    0.27
  -6 -16   6    0.34    0.25
  -6 -15   6    0.78    0.39
  -6 -15   6    1.54    0.61
  -6 -14   6    0.08    0.15
  -6 -14   6    0.87    0.30
  -6 -13   6    0.14    0.52
  -6 -13   6   -0.29    0.35
  -6 -12   6   -0.38    0.28
  -6 -12   6   -0.14    0.26
  -6 -11   6    0.95    0.51
  -6 -11   6    1.71    0.62
  -6 -10   6    0.91    0.44
  -6 -10   6    1.16    0.50
  -6  -9   6    2.38    0.70
  -6  -9   6    1.57    0.57
  -6  -8   6    0.46    0.34
  -6  -8   6    0.27    0.30
  -6  -7   6    0.91    0.29
  -6  -7   6    1.07    0.45
  -6  -6   6    2.14    0.55
  -6  -6   6    2.78    0.64
  -6  -5   6    1.57    0.49
  -6  -5   6    2.26    0.54
  -6  -4   6    2.54    0.58
  -6  -4   6    2.77    0.60
  -6  -3   6   -0.38    0.27
  -6  -3   6    0.19    0.16
  -6  -2   6   -0.18    0.29
  -6  -2   6    0.14    0.09
  -6  -1   6   16.12    1.31
  -6  -1   6   18.40    1.61
  -6  -1   6   19.48    1.67
  -6   0   6    4.59    0.70
  -6   0   6    5.37    0.86
  -6   1   6   14.50    1.28
  -6   1   6   17.29    1.57
  -6   2   6    1.25    0.51
  -6   2   6    0.32    0.17
  -6   3   6   -0.07    0.27
  -6   3   6    0.44    0.24
  -6   4   6    2.89    0.65
  -6   4   6    3.50    0.65
  -6   5   6    1.05    0.27
  -6   5   6    1.12    0.40
  -6   6   6    1.58    0.58
  -6   6   6    1.80    0.51
  -6   7   6    0.75    0.38
  -6   7   6    0.55    0.31
  -6   8   6    0.19    0.35
  -6   8   6   -0.02    0.13
  -6   9   6    1.55    0.55
  -6  10   6    0.74    0.40
  -6  11   6    1.17    0.47
  -6  12   6   -0.42    0.35
  -6  13   6   -0.03    0.21
  -6  14   6    0.41    0.32
  -6  15   6    2.30    0.73
  -6  16   6   -0.10    0.26
  -6  17   6    0.71    0.38
  -6  18   6    0.33    0.40
  -6  18   6   -0.12    0.23
  -6  19   6   -0.09    0.23
  -5 -21   6    0.33    0.26
  -5 -20   6   -0.22    0.39
  -5 -19   6    0.30    0.22
  -5 -18   6    0.47    0.33
  -5 -18   6    0.43    0.38
  -5 -17   6    0.73    0.41
  -5 -17   6    0.50    0.21
  -5 -16   6    0.55    0.17
  -5 -16   6    1.38    0.54
  -5 -15   6    2.35    0.67
  -5 -15   6    1.09    0.45
  -5 -14   6    3.25    0.72
  -5 -14   6    2.32    0.67
  -5 -13   6    0.56    0.36
  -5 -13   6    1.18    0.52
  -5 -12   6    1.02    0.39
  -5 -12   6    0.83    0.31
  -5 -12   6    0.70    0.37
  -5 -11   6    0.66    0.33
  -5 -11   6   -0.12    0.24
  -5 -11   6    0.17    0.35
  -5 -10   6    1.19    0.40
  -5 -10   6    1.20    0.53
  -5 -10   6    1.02    0.45
  -5  -9   6    6.30    1.02
  -5  -9   6    6.55    1.00
  -5  -8   6    2.39    0.66
  -5  -8   6    2.38    0.57
  -5  -7   6    6.33    1.02
  -5  -7   6    7.03    1.00
  -5  -6   6    0.49    0.27
  -5  -6   6    0.55    0.34
  -5  -5   6    0.32    0.24
  -5  -5   6    0.34    0.18
  -5  -5   6    0.45    0.37
  -5  -4   6    2.18    0.45
  -5  -4   6    1.93    0.50
  -5  -4   6    3.14    0.72
  -5  -3   6    8.17    0.91
  -5  -3   6   10.42    1.25
  -5  -3   6    9.64    1.13
  -5  -2   6    5.34    0.72
  -5  -2   6    7.18    1.04
  -5  -2   6    7.11    0.98
  -5  -1   6    3.72    0.64
  -5  -1   6    4.53    0.78
  -5  -1   6    4.16    0.76
  -5   0   6   -0.13    0.16
  -5   0   6    0.15    0.25
  -5   1   6    7.18    0.95
  -5   1   6    6.73    0.85
  -5   2   6    9.13    1.07
  -5   2   6    6.45    0.87
  -5   3   6    9.00    1.04
  -5   3   6   10.25    1.18
  -5   4   6    1.26    0.44
  -5   4   6    1.04    0.39
  -5   5   6    1.10    0.45
  -5   5   6    0.76    0.35
  -5   6   6   -0.01    0.15
  -5   6   6    0.43    0.20
  -5   7   6    8.77    1.13
  -5   7   6    7.69    1.04
  -5   8   6    2.73    0.63
  -5   8   6    2.63    0.61
  -5   9   6    5.81    0.94
  -5  10   6    0.69    0.41
  -5  11   6   -0.12    0.26
  -5  12   6    1.01    0.46
  -5  13   6    1.33    0.55
  -5  14   6    4.09    0.96
  -5  15   6    2.49    0.75
  -5  16   6    0.94    0.45
  -5  17   6    0.11    0.18
  -5  18   6    0.81    0.47
  -5  19   6    0.38    0.38
  -4 -21   6    0.65    0.42
  -4 -20   6    1.03    0.43
  -4 -19   6    0.32    0.20
  -4 -18   6    1.17    0.50
  -4 -17   6    0.27    0.17
  -4 -16   6    3.85    0.86
  -4 -16   6    3.14    0.79
  -4 -15   6    0.68    0.35
  -4 -15   6    0.42    0.26
  -4 -14   6    0.64    0.37
  -4 -14   6    0.42    0.29
  -4 -13   6    0.24    0.26
  -4 -13   6    0.21    0.22
  -4 -12   6    2.42    0.58
  -4 -12   6    2.86    0.64
  -4 -11   6    0.09    0.20
  -4 -11   6    0.38    0.26
  -4 -11   6    0.41    0.31
  -4 -10   6    5.63    0.83
  -4 -10   6    7.53    1.13
  -4 -10   6    6.13    0.94
  -4  -9   6    0.07    0.19
  -4  -9   6   -0.08    0.29
  -4  -9   6   -0.04    0.26
  -4  -8   6    1.34    0.41
  -4  -8   6    1.58    0.42
  -4  -8   6    1.97    0.61
  -4  -8   6    2.35    0.55
  -4  -7   6    0.05    0.11
  -4  -7   6    0.07    0.16
  -4  -7   6    0.08    0.21
  -4  -6   6    3.34    0.56
  -4  -6   6    3.61    0.60
  -4  -6   6    4.96    0.80
  -4  -6   6    3.84    0.78
  -4  -5   6    1.59    0.45
  -4  -5   6    1.45    0.43
  -4  -5   6    1.77    0.57
  -4  -4   6   16.93    1.38
  -4  -4   6   18.21    1.59
  -4  -4   6   21.42    1.70
  -4  -3   6    0.33    0.20
  -4  -3   6   -0.05    0.25
  -4  -3   6    0.09    0.15
  -4  -2   6    5.45    0.77
  -4  -2   6    7.01    0.96
  -4  -2   6    6.52    0.87
  -4  -1   6    0.03    0.32
  -4  -1   6    0.17    0.23
  -4  -1   6    0.34    0.32
  -4   0   6   21.03    1.56
  -4   0   6   23.48    1.74
  -4   0   6   21.35    1.66
  -4   1   6   -0.09    0.28
  -4   1   6   -0.04    0.15
  -4   2   6    4.52    0.72
  -4   2   6    3.65    0.65
  -4   3   6    0.61    0.22
  -4   3   6    1.24    0.38
  -4   4   6   20.17    1.60
  -4   4   6   22.80    1.77
  -4   5   6    1.21    0.51
  -4   5   6    1.29    0.49
  -4   6   6    3.78    0.75
  -4   6   6    3.63    0.69
  -4   7   6    0.47    0.37
  -4   7   6   -0.10    0.24
  -4   8   6    2.79    0.66
  -4   9   6    0.15    0.25
  -4  10   6    7.26    1.05
  -4  11   6   -0.01    0.24
  -4  12   6    1.62    0.54
  -4  13   6   -0.04    0.23
  -4  14   6    0.43    0.30
  -4  15   6    0.08    0.21
  -4  16   6    3.54    0.88
  -4  17   6    0.21    0.37
  -4  18   6    0.38    0.31
  -4  19   6    0.09    0.30
  -4  20   6    1.35    0.61
  -3 -21   6    0.61    0.52
  -3 -20   6    0.85    0.42
  -3 -19   6    1.62    0.64
  -3 -18   6    1.63    0.58
  -3 -17   6    0.98    0.42
  -3 -16   6    0.63    0.32
  -3 -15   6    0.43    0.30
  -3 -15   6    0.48    0.34
  -3 -14   6    0.70    0.41
  -3 -14   6    0.83    0.37
  -3 -13   6    2.80    0.71
  -3 -13   6    2.86    0.67
  -3 -12   6    1.61    0.53
  -3 -12   6    1.86    0.54
  -3 -11   6    1.69    0.52
  -3 -11   6    1.69    0.48
  -3 -11   6    2.01    0.56
  -3 -10   6    0.58    0.44
  -3 -10   6    0.19    0.26
  -3 -10   6    0.51    0.27
  -3 -10   6    0.42    0.22
  -3  -9   6    1.12    0.39
  -3  -9   6    0.17    0.28
  -3  -9   6    0.30    0.25
  -3  -9   6    0.27    0.25
  -3  -8   6    5.37    0.77
  -3  -8   6    3.98    0.67
  -3  -8   6    5.20    0.86
  -3  -8   6    6.83    0.90
  -3  -7   6    1.58    0.39
  -3  -7   6    1.69    0.43
  -3  -7   6    1.81    0.45
  -3  -7   6    1.68    0.48
  -3  -6   6    3.31    0.58
  -3  -6   6    3.44    0.64
  -3  -6   6    3.76    0.72
  -3  -6   6    3.80    0.67
  -3  -5   6    0.21    0.26
  -3  -5   6    0.94    0.29
  -3  -5   6    0.80    0.33
  -3  -5   6    1.15    0.40
  -3  -4   6    6.88    0.91
  -3  -4   6    7.34    0.98
  -3  -4   6    6.43    0.71
  -3  -4   6    6.83    0.92
  -3  -3   6   16.03    1.40
  -3  -3   6   19.63    1.57
  -3  -3   6   14.17    1.04
  -3  -3   6   17.92    1.49
  -3  -2   6   13.19    1.25
  -3  -2   6   13.23    1.29
  -3  -2   6   13.84    1.26
  -3  -1   6    9.93    1.09
  -3  -1   6   11.54    1.17
  -3  -1   6   10.98    1.14
  -3   0   6    0.08    0.19
  -3   0   6   -0.07    0.17
  -3   0   6    0.28    0.33
  -3   1   6   13.09    1.25
  -3   1   6   13.82    1.28
  -3   2   6   12.73    1.24
  -3   2   6   13.68    1.31
  -3   3   6   12.98    1.27
  -3   3   6   15.90    1.40
  -3   4   6    7.72    1.00
  -3   4   6    5.73    0.84
  -3   5   6    0.86    0.38
  -3   5   6    1.34    0.44
  -3   6   6    4.14    0.74
  -3   7   6    1.24    0.41
  -3   8   6    4.60    0.82
  -3   9   6    0.24    0.16
  -3  10   6   -0.01    0.20
  -3  11   6    2.14    0.58
  -3  12   6    2.52    0.72
  -3  13   6    2.33    0.67
  -3  14   6    0.98    0.52
  -3  15   6    1.02    0.53
  -3  16   6    0.42    0.39
  -3  17   6    1.53    0.66
  -3  18   6    3.94    0.95
  -3  19   6    1.21    0.49
  -3  20   6    0.35    0.38
  -2 -21   6    2.00    0.63
  -2 -20   6   -0.12    0.28
  -2 -19   6    0.74    0.45
  -2 -18   6    0.74    0.43
  -2 -17   6    3.05    0.86
  -2 -16   6    1.16    0.56
  -2 -15   6    1.41    0.52
  -2 -14   6   -0.07    0.27
  -2 -14   6    0.23    0.15
  -2 -13   6    1.56    0.48
  -2 -13   6    1.76    0.50
  -2 -13   6    1.40    0.44
  -2 -12   6    0.69    0.40
  -2 -12   6    0.30    0.16
  -2 -12   6    0.79    0.36
  -2 -11   6    6.78    1.03
  -2 -11   6    4.03    0.73
  -2 -11   6    5.91    0.84
  -2 -10   6    0.62    0.27
  -2 -10   6    0.24    0.18
  -2 -10   6    0.46    0.23
  -2  -9   6    4.25    0.82
  -2  -9   6    3.70    0.68
  -2  -9   6    2.78    0.57
  -2  -9   6    3.73    0.64
  -2  -8   6    5.22    0.79
  -2  -8   6    3.23    0.67
  -2  -8   6    3.57    0.64
  -2  -8   6    3.71    0.62
  -2  -7   6    1.54    0.41
  -2  -7   6    1.06    0.41
  -2  -7   6    1.08    0.37
  -2  -7   6    1.16    0.30
  -2  -6   6    2.84    0.61
  -2  -6   6    3.02    0.57
  -2  -6   6    3.18    0.68
  -2  -6   6    3.64    0.65
  -2  -5   6   21.05    1.65
  -2  -5   6   20.08    1.60
  -2  -5   6   22.02    1.54
  -2  -4   6    0.43    0.19
  -2  -4   6   -0.22    0.27
  -2  -4   6    0.21    0.22
  -2  -3   6   11.16    1.18
  -2  -3   6   11.23    1.20
  -2  -3   6   12.57    1.14
  -2  -2   6    5.12    0.74
  -2  -2   6    4.82    0.76
  -2  -2   6    4.79    0.75
  -2  -1   6   11.37    1.20
  -2  -1   6   11.85    1.24
  -2  -1   6   10.85    1.10
  -2   0   6    1.18    0.43
  -2   0   6    1.26    0.45
  -2   0   6    1.53    0.45
  -2   1   6    7.32    0.99
  -2   1   6    8.21    0.97
  -2   2   6    5.29    0.77
  -2   2   6    5.29    0.81
  -2   3   6   14.35    1.37
  -2   3   6   15.56    1.36
  -2   4   6    0.32    0.26
  -2   4   6    0.57    0.23
  -2   5   6   18.03    1.54
  -2   6   6    2.87    0.63
  -2   7   6    0.70    0.32
  -2   8   6    3.40    0.70
  -2   9   6    3.44    0.70
  -2  10   6    0.12    0.35
  -2  11   6    5.90    0.97
  -2  12   6    0.68    0.43
  -2  13   6    2.05    0.64
  -2  14   6   -0.08    0.27
  -2  15   6    2.28    0.76
  -2  16   6   -0.15    0.24
  -2  17   6    1.81    0.65
  -2  18   6    0.50    0.46
  -2  19   6    1.36    0.61
  -2  20   6    0.23    0.38
  -2  21   6    1.70    0.78
  -1 -21   6    0.41    0.42
  -1 -20   6    1.34    0.62
  -1 -19   6    3.51    0.94
  -1 -18   6    5.13    1.13
  -1 -17   6    0.62    0.39
  -1 -16   6   -0.24    0.25
  -1 -15   6    1.51    0.50
  -1 -14   6    1.40    0.51
  -1 -13   6    0.98    0.46
  -1 -12   6    1.17    0.50
  -1 -12   6    1.50    0.51
  -1 -11   6    7.47    1.09
  -1 -11   6    6.09    0.95
  -1 -11   6    6.10    0.81
  -1 -10   6    4.65    0.84
  -1 -10   6    5.66    0.92
  -1 -10   6    5.28    0.74
  -1  -9   6   14.03    1.37
  -1  -9   6   14.69    1.23
  -1  -8   6    3.41    0.74
  -1  -8   6    3.02    0.64
  -1  -8   6    3.87    0.62
  -1  -7   6    9.89    1.13
  -1  -7   6    7.53    1.03
  -1  -7   6    9.04    0.95
  -1  -6   6   10.41    1.13
  -1  -6   6    9.99    1.16
  -1  -6   6   10.72    1.02
  -1  -5   6    1.75    0.49
  -1  -5   6    1.85    0.53
  -1  -5   6    2.14    0.49
  -1  -4   6    3.12    0.56
  -1  -4   6    3.03    0.60
  -1  -4   6    3.17    0.66
  -1  -3   6    9.97    1.15
  -1  -3   6    9.06    1.05
  -1  -3   6   10.18    0.98
  -1  -2   6   19.72    1.61
  -1  -2   6   20.01    1.54
  -1  -2   6   20.05    1.42
  -1  -1   6    7.91    1.02
  -1  -1   6    9.25    1.02
  -1  -1   6    7.71    0.92
  -1   0   6    0.32    0.19
  -1   0   6    0.31    0.22
  -1   0   6   -0.16    0.24
  -1   1   6    9.93    1.14
  -1   1   6   10.20    1.04
  -1   2   6   18.67    1.60
  -1   2   6   19.67    1.50
  -1   3   6    8.84    1.05
  -1   4   6    1.44    0.48
  -1   5   6    2.09    0.55
  -1   6   6   11.79    1.26
  -1   7   6    9.88    1.15
  -1   8   6    3.18    0.70
  -1   9   6   14.22    1.43
  -1  10   6    4.23    0.84
  -1  11   6    7.37    1.09
  -1  12   6    1.92    0.62
  -1  13   6    0.46    0.31
  -1  14   6    2.29    0.70
  -1  15   6    1.55    0.63
  -1  16   6   -0.18    0.28
  -1  17   6    0.47    0.39
  -1  18   6    4.50    1.06
  -1  19   6    2.68    0.91
  -1  20   6    0.09    0.29
  -1  21   6    0.41    0.51
  -1  22   6    0.10    0.23
   0 -21   6    0.87    0.53
   0 -20   6    3.58    1.01
   0 -19   6    0.33    0.31
   0 -18   6    2.32    0.79
   0 -17   6    0.42    0.39
   0 -16   6    3.57    0.88
   0 -15   6   -0.09    0.21
   0 -14   6    1.16    0.49
   0 -13   6    0.14    0.20
   0  13  -6   -0.02    0.13
   0  12  -6   15.74    1.54
   0  11  -6    0.08    0.14
   0 -10   6    1.02    0.41
   0  10  -6    0.93    0.39
   0  -9   6   -0.04    0.18
   0   9  -6    0.16    0.16
   0  -8   6    5.22    0.82
   0  -8   6    3.29    0.68
   0   8  -6    3.25    0.58
   0  -8   6    3.30    0.54
   0  -7   6   -0.44    0.33
   0  -7   6    0.02    0.33
   0   7  -6   -0.05    0.08
   0  -7   6    0.01    0.12
   0  -6   6   24.06    1.70
   0  -6   6   22.66    1.77
   0   6  -6   20.23    1.36
   0  -6   6   21.09    1.35
   0  -5   6    0.28    0.16
   0  -5   6    0.46    0.33
   0   5  -6    0.09    0.08
   0  -5   6    0.32    0.27
   0  -4   6   33.05    2.22
   0  -4   6   37.17    2.13
   0   4  -6   30.87    1.55
   0  -4   6   32.83    1.75
   0  -3   6    0.14    0.16
   0  -3   6   -0.24    0.21
   0  -3   6   -0.08    0.23
   0   3  -6    0.08    0.07
   0  -2   6    0.59    0.25
   0  -2   6    0.42    0.25
   0  -2   6    0.70    0.43
   0   2  -6    0.32    0.14
   0  -1   6    0.12    0.15
   0  -1   6    0.01    0.24
   0  -1   6    0.67    0.31
   0   0   6   30.56    2.04
   0   0   6   28.48    1.72
   0   1   6    0.36    0.28
   0   2   6    0.96    0.32
   0   3   6    0.03    0.17
   0   4   6   38.16    2.32
   0   5   6   -0.13    0.27
   0   6   6   18.51    1.65
   0   7   6   -0.31    0.21
   0  -7  -6    0.08    0.12
   0   8   6    2.38    0.61
   0  -8  -6    2.12    0.46
   0   9   6   -0.28    0.32
   0  -9  -6    0.10    0.20
   0  10   6    2.04    0.58
   0  11   6    0.33    0.25
   0  12   6   16.22    1.68
   0  13   6   -0.06    0.37
   0  14   6    0.93    0.51
   0  15   6    0.07    0.22
   0  16   6    4.16    0.93
   0  17   6   -0.13    0.21
   0  18   6    1.24    0.72
   0  19   6   -0.20    0.26
   0  20   6    2.65    0.85
   0  21   6    0.45    0.38
   0  22   6    0.42    0.44
   1 -21   6    0.66    0.55
   1 -20   6    0.37    0.37
   1 -19   6    3.08    0.88
   1 -18   6    4.38    1.09
   1 -17   6    0.25    0.23
  -1  17  -6    0.43    0.34
   1 -16   6   -0.38    0.34
  -1  16  -6    0.13    0.17
   1 -15   6    2.04    0.73
  -1  15  -6    2.58    0.72
  -1  14  -6    1.69    0.60
  -1  13  -6    0.58    0.33
  -1  12  -6    0.50    0.28
  -1  11  -6    6.29    0.95
  -1  10  -6    4.38    0.76
   1  -9   6   13.77    1.46
  -1   9  -6   14.38    1.32
   1  -8   6    3.68    0.66
   1  -8   6    3.13    0.70
  -1   8  -6    3.10    0.60
   1  -7   6   10.12    1.25
  -1   7  -6    7.50    0.90
   1  -6   6   13.78    1.31
   1  -6   6   10.86    1.34
  -1   6  -6    9.85    0.97
   1  -6   6    9.81    0.92
   1  -5   6    2.62    0.48
   1  -5   6    2.67    0.66
  -1   5  -6    1.91    0.43
   1  -5   6    3.27    0.69
   1  -4   6    2.94    0.47
   1  -4   6    2.62    0.51
   1  -4   6    3.65    0.70
  -1   4  -6    2.54    0.44
  -1   3  -6    8.72    0.79
   1  -3   6    9.82    1.02
   1  -3   6    8.17    1.08
   1  -3   6    8.75    0.84
  -1   2  -6   18.75    1.15
   1  -2   6   21.13    1.71
   1  -2   6   21.35    1.53
  -1   1  -6    6.73    0.64
   1  -1   6    9.16    1.10
   1  -1   6    7.69    0.93
   1   0   6    0.24    0.30
  -1   0  -6    0.17    0.10
  -1  -1  -6    7.96    0.64
   1   1   6    9.88    1.19
   1   2   6   22.52    1.77
   1   3   6    6.45    0.98
   1   4   6    1.35    0.51
   1   5   6    2.05    0.56
   1   6   6   11.43    1.31
  -1  -7  -6    9.63    1.02
   1   7   6    8.52    1.14
   1   8   6    3.35    0.70
  -1  -8  -6    3.34    0.63
  -1  -9  -6   14.00    1.27
   1   9   6   15.00    1.50
   1  10   6    3.94    0.84
  -1 -10  -6    4.83    0.75
   1  11   6    6.82    1.06
  -1 -11  -6    5.17    0.76
   1  12   6    1.33    0.47
  -1 -12  -6    1.41    0.41
   1  13   6    0.80    0.49
  -1 -13  -6    0.46    0.32
   1  14   6    1.36    0.52
   1  15   6    2.27    0.68
   1  16   6    0.35    0.26
   1  17   6    0.81    0.47
   1  18   6    4.55    1.02
   1  19   6    2.62    0.77
   1  20   6    0.12    0.21
   1  21   6    0.41    0.45
   1  22   6   -0.89    0.51
   2 -21   6    2.16    0.81
   2 -20   6   -0.11    0.45
  -2  20  -6   -0.07    0.26
   2 -19   6    0.37    0.33
  -2  19  -6    0.29    0.36
   2 -18   6    0.45    0.41
  -2  18  -6    0.62    0.40
   2 -17   6    2.70    0.86
  -2  17  -6    3.16    0.80
  -2  16  -6    0.44    0.41
   2 -16   6    0.42    0.25
  -2  15  -6    1.62    0.53
  -2  14  -6    0.93    0.42
  -2  13  -6    1.79    0.60
  -2  12  -6    0.62    0.23
  -2  11  -6    6.74    1.00
  -2  10  -6    0.64    0.34
  -2   9  -6    3.84    0.72
   2  -8   6    4.43    0.75
  -2   8  -6    4.38    0.70
   2  -7   6    1.64    0.58
   2  -7   6    1.55    0.42
  -2   7  -6    1.25    0.40
   2  -6   6    2.58    0.59
  -2   6  -6    2.65    0.54
   2  -6   6    3.07    0.54
   2  -5   6   22.39    1.57
  -2   5  -6   18.71    1.37
   2  -5   6   21.29    1.81
   2  -4   6    0.13    0.33
  -2   4  -6    0.34    0.21
   2  -3   6   12.43    1.17
  -2   3  -6   11.95    1.03
   2  -3   6   14.07    1.43
  -2   2  -6    5.05    0.64
   2  -2   6    5.88    0.91
   2  -2   6    5.97    0.77
  -2   1  -6   10.16    0.88
   2  -1   6   12.78    1.34
  -2   0  -6    0.99    0.28
   2   0   6    0.83    0.37
  -2  -1  -6    6.59    0.69
   2   1   6    5.42    0.96
  -2  -2  -6    4.42    0.54
   2   2   6    5.07    0.88
  -2  -3  -6   11.32    0.87
   2   3   6   15.49    1.50
  -2  -4  -6    0.19    0.14
   2   4   6    0.31    0.19
  -2  -5  -6   15.07    1.07
   2   5   6   21.31    1.77
   2   6   6    2.84    0.65
  -2  -6  -6    3.24    0.61
   2   7   6    0.88    0.35
  -2  -7  -6    0.51    0.31
   2   8   6    2.94    0.69
  -2  -8  -6    3.63    0.68
   2   9   6    3.47    0.76
  -2  -9  -6    4.07    0.68
   2  10   6   -0.06    0.27
  -2 -10  -6    0.50    0.22
   2  11   6    6.05    1.02
  -2 -11  -6    6.17    0.89
   2  12   6    1.71    0.55
  -2 -12  -6    1.24    0.44
   2  13   6    2.00    0.65
  -2 -13  -6    1.21    0.40
   2  14   6    0.53    0.27
  -2 -14  -6    0.05    0.17
  -2 -15  -6    2.33    0.62
   2  15   6    2.13    0.67
   2  16   6    0.77    0.50
   2  17   6    2.38    0.72
   2  18   6   -0.16    0.18
   2  19   6    0.35    0.40
   2  20   6    0.63    0.49
   2  21   6    1.34    0.67
   2  22   6    0.87    0.54
   2  23   6   -0.03    0.21
   3 -21   6   -0.38    0.40
  -3  21  -6    0.39    0.43
   3 -20   6    0.89    0.54
  -3  20  -6    1.01    0.59
   3 -19   6    1.62    0.78
  -3  19  -6    2.21    0.73
   3 -18   6    2.77    0.86
  -3  18  -6    2.31    0.70
  -3  17  -6    2.11    0.70
  -3  16  -6    0.95    0.48
  -3  15  -6    0.78    0.40
  -3  14  -6    0.90    0.40
  -3  13  -6    3.46    0.74
  -3  12  -6    1.84    0.58
  -3  11  -6    1.94    0.57
  -3  10  -6    0.71    0.36
  -3   9  -6    0.49    0.32
   3  -8   6    6.74    0.89
  -3   8  -6    5.74    0.84
  -3   7  -6    1.10    0.36
   3  -7   6    1.59    0.40
   3  -6   6    3.23    0.73
  -3   6  -6    3.34    0.64
   3  -6   6    3.45    0.58
   3  -5   6    0.88    0.32
   3  -5   6    0.91    0.42
  -3   5  -6    0.79    0.37
  -3   4  -6    7.55    0.88
   3  -4   6    7.38    0.84
   3  -4   6    7.05    1.04
  -3   3  -6   15.84    1.28
   3  -3   6   18.09    1.70
   3  -3   6   16.56    1.26
  -3   2  -6   11.80    1.06
   3  -2   6   12.08    1.40
   3  -2   6   11.73    1.06
  -3   1  -6   10.37    0.97
   3  -1   6   11.15    1.37
  -3   0  -6    0.12    0.16
   3   0   6    0.11    0.17
  -3  -1  -6   12.33    1.05
   3   1   6   14.59    1.51
  -3  -2  -6   12.49    1.03
   3   2   6   15.00    1.50
  -3  -3  -6   12.49    1.03
   3   3   6   14.32    1.57
  -3  -4  -6    5.61    0.69
   3   4   6    8.89    1.17
   3   5   6    0.93    0.43
  -3  -5  -6    1.07    0.38
   3   6   6    4.41    0.85
  -3  -6  -6    4.30    0.74
   3   7   6    1.21    0.40
  -3  -7  -6    1.90    0.54
   3   8   6    5.19    0.95
  -3  -8  -6    6.57    0.97
   3   9   6    0.07    0.17
  -3  -9  -6    0.22    0.21
   3  10   6   -0.01    0.18
  -3 -10  -6    0.13    0.16
   3  11   6    2.50    0.68
  -3 -11  -6    1.98    0.52
   3  12   6    2.18    0.65
  -3 -12  -6    2.32    0.56
   3  13   6    2.45    0.74
  -3 -13  -6    2.54    0.62
   3  14   6    0.36    0.29
  -3 -14  -6    1.82    0.59
   3  15   6    0.33    0.39
  -3 -15  -6    1.23    0.47
  -3 -16  -6    0.24    0.28
   3  16   6    0.67    0.42
  -3 -17  -6    1.15    0.40
   3  17   6    1.25    0.58
   3  18   6    3.04    0.86
   3  19   6    1.09    0.51
   3  20   6    0.04    0.25
   3  21   6    0.36    0.34
   3  22   6    0.23    0.31
  -4  21  -6    0.21    0.32
   4 -20   6    1.94    0.80
  -4  20  -6    1.15    0.54
  -4  19  -6    0.20    0.25
   4 -19   6    0.77    0.55
  -4  18  -6    0.85    0.39
  -4  17  -6    0.15    0.28
  -4  16  -6    4.86    1.03
  -4  15  -6   -0.17    0.30
  -4  14  -6    0.52    0.40
  -4  13  -6    0.68    0.38
  -4  12  -6    3.22    0.77
  -4  11  -6    0.42    0.37
  -4  10  -6    5.90    0.98
   4  -9   6    0.02    0.14
  -4   9  -6   -0.02    0.14
   4  -8   6    2.16    0.49
  -4   8  -6    2.11    0.53
  -4   7  -6    0.13    0.16
   4  -7   6    0.40    0.13
   4  -6   6    4.18    0.65
  -4   6  -6    4.30    0.76
   4  -6   6    4.75    0.91
   4  -5   6    1.07    0.29
  -4   5  -6    0.96    0.34
   4  -5   6    1.14    0.49
  -4   4  -6   19.16    1.51
   4  -4   6   23.23    1.91
   4  -4   6   19.01    1.34
  -4   3  -6   -0.03    0.22
   4  -3   6    0.73    0.41
   4  -3   6    0.44    0.23
  -4   2  -6    4.92    0.73
   4  -2   6    6.39    1.07
  -4   1  -6    0.13    0.16
   4  -1   6    0.03    0.32
  -4   0  -6   21.16    1.51
   4   0   6   22.32    1.98
  -4  -1  -6   -0.16    0.17
   4   1   6   -0.07    0.23
  -4  -2  -6    3.74    0.61
   4   2   6    5.60    0.99
  -4  -3  -6    0.78    0.31
   4   3   6    1.09    0.40
  -4  -4  -6   20.15    1.48
   4   4   6   24.50    2.03
   4   5   6    1.67    0.64
  -4  -5  -6    0.51    0.23
   4   6   6    3.79    0.79
  -4  -6  -6    3.62    0.77
   4   7   6   -0.24    0.31
  -4  -7  -6   -0.21    0.25
   4   8   6    2.81    0.66
  -4  -8  -6    2.23    0.58
   4   9   6    0.19    0.23
  -4  -9  -6   -0.03    0.18
   4  10   6    8.89    1.24
  -4 -10  -6    6.83    1.03
   4  11   6    0.10    0.32
  -4 -11  -6   -0.13    0.28
   4  12   6    1.73    0.62
  -4 -12  -6    1.75    0.49
   4  13   6    0.41    0.36
  -4 -13  -6    0.02    0.17
   4  14   6    0.52    0.43
  -4 -14  -6    1.00    0.44
   4  15   6    0.23    0.19
  -4 -15  -6    0.38    0.35
   4  16   6    3.87    0.96
  -4 -16  -6    4.03    0.86
   4  17   6    1.24    0.64
  -4 -17  -6    0.20    0.24
  -4 -18  -6    0.98    0.49
   4  18   6    0.71    0.47
  -4 -19  -6    0.25    0.35
   4  19   6    0.11    0.16
  -5  20  -6   -0.13    0.29
  -5  19  -6    0.94    0.58
  -5  18  -6    1.56    0.63
  -5  17  -6    0.28    0.18
  -5  16  -6    0.96    0.47
  -5  15  -6    2.13    0.71
  -5  14  -6    2.89    0.81
  -5  13  -6    1.59    0.58
  -5  12  -6    1.32    0.50
  -5  11  -6    0.29    0.23
  -5  10  -6    1.15    0.39
  -5   9  -6    5.57    0.96
  -5   8  -6    2.87    0.69
  -5   7  -6    7.46    1.05
  -5   6  -6    0.29    0.21
  -5   5  -6    0.09    0.17
   5  -5   6    0.14    0.35
  -5   4  -6    1.87    0.50
   5  -4   6    3.18    0.74
  -5   3  -6    8.91    1.05
   5  -3   6    8.97    1.33
  -5   2  -6    7.40    0.94
   5  -2   6    8.14    1.26
  -5   1  -6    3.94    0.72
   5  -1   6    5.30    0.99
  -5   0  -6    0.09    0.23
   5   0   6    0.13    0.22
  -5  -1  -6    5.83    0.79
   5   1   6    6.88    1.15
  -5  -2  -6    7.31    0.89
   5   2   6    6.77    1.14
  -5  -3  -6    7.74    0.96
   5   3   6   10.04    1.32
  -5  -4  -6    1.29    0.48
   5   4   6    2.35    0.73
   5   5   6    1.49    0.58
  -5  -5  -6    0.15    0.16
   5   6   6    0.81    0.46
  -5  -6  -6   -0.30    0.30
  -5  -7  -6    9.08    1.23
   5   7   6    9.93    1.32
   5   8   6    2.94    0.79
  -5  -8  -6    3.50    0.77
   5   9   6    6.46    1.09
  -5  -9  -6    6.57    1.06
   5  10   6    0.23    0.23
  -5 -10  -6    0.70    0.42
   5  11   6    0.03    0.18
  -5 -11  -6    0.01    0.17
   5  12   6    1.77    0.64
  -5 -12  -6    1.44    0.56
   5  13   6    1.18    0.53
  -5 -13  -6    0.90    0.46
   5  14   6    3.16    0.89
  -5 -14  -6    3.34    0.74
   5  15   6    2.25    0.68
  -5 -15  -6    2.87    0.75
   5  16   6    0.78    0.42
  -5 -16  -6    0.59    0.40
   5  17   6    0.72    0.40
  -5 -17  -6    0.96    0.45
  -5 -18  -6    0.55    0.39
  -5 -19  -6   -0.51    0.43
  -5 -20  -6   -0.39    0.37
  -5 -21  -6   -0.21    0.31
  -6  19  -6    0.12    0.30
  -6  18  -6    0.11    0.24
  -6  17  -6    1.67    0.71
  -6  16  -6   -0.28    0.35
  -6  15  -6    1.13    0.50
  -6  14  -6    0.91    0.46
  -6  13  -6   -0.78    0.41
  -6  12  -6   -0.19    0.14
  -6  11  -6    2.15    0.63
  -6  10  -6    0.93    0.46
  -6   9  -6    1.62    0.57
  -6   8  -6    0.69    0.43
  -6   7  -6    1.38    0.49
  -6   6  -6    1.28    0.46
  -6   5  -6    1.88    0.55
   6  -5   6    2.31    0.63
  -6   4  -6    1.92    0.54
   6  -4   6    2.80    0.69
  -6   3  -6    0.30    0.23
   6  -3   6   -0.19    0.31
  -6   2  -6    0.33    0.12
   6  -2   6    0.89    0.47
  -6   1  -6   17.78    1.61
   6  -1   6   19.21    1.93
  -6   0  -6    4.40    0.77
   6   0   6    5.51    1.05
  -6  -1  -6   16.71    1.50
   6   1   6   19.60    1.96
  -6  -2  -6    0.62    0.25
   6   2   6    0.61    0.43
  -6  -3  -6    0.12    0.22
   6   3   6    0.37    0.38
  -6  -4  -6    2.93    0.63
   6   4   6    3.07    0.77
   6   5   6    1.82    0.55
  -6  -5  -6    1.80    0.60
   6   6   6    1.84    0.68
  -6  -6  -6    2.33    0.65
   6   7   6    1.53    0.61
  -6  -7  -6    0.75    0.41
   6   8   6    0.57    0.33
  -6  -8  -6    0.43    0.21
   6   9   6    2.25    0.68
  -6  -9  -6    2.10    0.71
   6  10   6    0.91    0.40
  -6 -10  -6    0.68    0.37
   6  11   6    0.56    0.36
  -6 -11  -6    1.45    0.51
   6  12   6   -0.57    0.48
  -6 -12  -6   -0.40    0.40
   6  13   6    0.30    0.23
  -6 -13  -6   -0.15    0.31
   6  14   6    0.59    0.37
  -6 -14  -6    0.25    0.16
  -6 -15  -6    1.61    0.59
  -6 -16  -6    0.10    0.29
  -6 -17  -6    1.08    0.39
  -6 -18  -6   -0.19    0.35
  -6 -19  -6    0.24    0.24
  -6 -20  -6    0.42    0.40
  -7  18  -6    0.98    0.63
  -7  17  -6    0.02    0.23
  -7  16  -6    0.02    0.25
  -7  15  -6    0.18    0.19
  -7  14  -6    2.22    0.68
  -7  13  -6   -0.45    0.26
  -7  12  -6    1.52    0.61
  -7  11  -6   -0.12    0.18
  -7  10  -6    0.05    0.18
  -7   9  -6    1.17    0.41
  -7   8  -6    2.17    0.61
  -7   7  -6    0.98    0.41
  -7   6  -6    0.67    0.42
  -7   5  -6    0.42    0.28
   7  -5   6    0.79    0.54
  -7   4  -6    0.21    0.17
   7  -4   6    1.29    0.47
  -7   3  -6    0.22    0.21
   7  -3   6   -0.09    0.25
  -7   2  -6    2.93    0.67
   7  -2   6    4.36    0.92
  -7   1  -6    0.28    0.33
   7  -1   6    0.73    0.48
  -7   0  -6   -0.07    0.22
   7   0   6   -0.13    0.29
  -7  -1  -6    0.12    0.14
   7   1   6    0.35    0.19
  -7  -2  -6    2.97    0.65
   7   2   6    3.79    0.88
  -7  -3  -6   -0.33    0.24
   7   3   6    0.11    0.29
  -7  -4  -6    0.57    0.34
   7   4   6    0.30    0.24
  -7  -5  -6    0.34    0.32
   7   5   6    0.14    0.33
  -7  -5  -6    0.47    0.34
   7   6   6    2.00    0.64
  -7  -6  -6    1.15    0.42
   7   7   6    0.31    0.21
  -7  -7  -6    0.40    0.35
   7   8   6    1.83    0.63
  -7  -8  -6    3.30    0.83
   7   9   6    1.28    0.56
  -7  -9  -6    2.27    0.71
   7  10   6    0.47    0.46
  -7 -10  -6    0.43    0.31
   7  11   6   -0.12    0.28
  -7 -11  -6    0.41    0.25
  -7 -12  -6    1.67    0.65
  -7 -13  -6    2.11    0.70
  -7 -14  -6    2.41    0.70
  -7 -15  -6    0.84    0.45
  -7 -16  -6    0.96    0.55
  -7 -17  -6    0.36    0.30
  -7 -18  -6   -0.03    0.19
  -8  16  -6    1.00    0.46
  -8  15  -6   -0.11    0.19
  -8  14  -6    0.87    0.51
  -8  13  -6    0.07    0.25
  -8  12  -6    1.19    0.52
  -8  11  -6    0.11    0.26
  -8  10  -6    0.71    0.48
  -8   9  -6    0.14    0.26
  -8   8  -6    0.10    0.14
  -8   7  -6    0.28    0.40
  -8   6  -6    1.17    0.53
  -8   5  -6    0.26    0.33
   8  -5   6   -0.14    0.21
  -8   4  -6    0.88    0.36
   8  -4   6    0.92    0.50
  -8   3  -6    0.26    0.27
   8  -3   6    0.10    0.27
  -8   2  -6   -0.19    0.32
   8  -2   6   -0.37    0.46
  -8   1  -6    0.66    0.38
   8  -1   6    0.06    0.22
  -8   0  -6    3.44    0.74
   8   0   6    4.02    0.95
  -8  -1  -6    0.39    0.32
   8   1   6    0.22    0.36
  -8  -2  -6   -0.15    0.30
   8   2   6    0.45    0.36
  -8  -3  -6   -0.06    0.19
   8   3   6    0.01    0.23
  -8  -4  -6    0.79    0.42
   8   4   6    0.43    0.34
  -8  -5  -6    0.25    0.31
   8   5   6    0.04    0.27
   8   6   6    1.75    0.63
  -8  -6  -6    1.56    0.56
   8   7   6    0.15    0.24
  -8  -7  -6   -1.05    0.47
   8   8   6   -0.03    0.22
  -8  -8  -6    0.51    0.39
  -8  -9  -6    0.23    0.32
  -8 -10  -6    0.64    0.41
  -8 -11  -6    0.48    0.32
  -8 -12  -6    0.46    0.35
  -8 -13  -6    0.22    0.33
  -8 -14  -6    0.59    0.29
  -8 -15  -6    0.17    0.15
  -8 -16  -6    0.45    0.23
  -9  14  -6   -0.02    0.29
  -9  13  -6    1.63    0.69
  -9  12  -6    0.10    0.21
  -9  11  -6    0.25    0.31
  -9  10  -6    0.56    0.30
  -9   9  -6    1.89    0.67
  -9   8  -6    1.46    0.55
  -9   7  -6    1.18    0.49
  -9   6  -6    0.38    0.34
   9  -6   6    1.36    0.62
  -9   5  -6    0.20    0.25
   9  -5   6    0.17    0.26
  -9   4  -6    0.33    0.35
   9  -4   6    0.23    0.34
  -9   3  -6    2.40    0.72
   9  -3   6    2.26    0.73
  -9   2  -6    0.52    0.29
   9  -2   6    0.72    0.41
  -9   1  -6   -0.33    0.30
   9  -1   6    0.27    0.40
  -9   0  -6   -0.03    0.20
   9   0   6   -0.38    0.46
  -9  -1  -6   -0.14    0.23
   9   1   6    0.15    0.23
  -9  -2  -6    0.84    0.46
   9   2   6    0.74    0.39
  -9  -3  -6    2.44    0.66
   9   3   6    1.96    0.75
  -9  -4  -6    0.50    0.42
   9   4   6    0.02    0.16
  -9  -5  -6    0.00    0.18
   9   5   6    0.04    0.22
  -9  -6  -6    0.69    0.34
  -9  -6  -6    1.46    0.65
  -9  -7  -6    2.25    0.70
  -9  -8  -6    1.32    0.57
  -9  -9  -6    1.58    0.62
  -9 -10  -6    0.84    0.35
  -9 -11  -6    0.52    0.40
  -9 -12  -6    0.21    0.24
  -9 -13  -6    1.53    0.67
  -9 -14  -6    0.42    0.35
 -10  12  -6    0.32    0.35
 -10  11  -6    2.12    0.68
 -10  10  -6    0.16    0.29
 -10   9  -6    0.15    0.25
 -10   8  -6   -0.13    0.25
 -10   7  -6    2.51    0.81
 -10   6  -6    0.15    0.32
  10  -6   6    0.26    0.29
 -10   5  -6    4.31    0.98
  10  -5   6    5.04    1.19
 -10   4  -6   -0.39    0.37
  10  -4   6    0.20    0.32
 -10   3  -6   -0.04    0.21
  10  -3   6    0.07    0.35
 -10   2  -6    0.50    0.25
  10  -2   6    0.48    0.36
 -10   1  -6    1.52    0.58
  10  -1   6    1.62    0.63
 -10   0  -6    0.05    0.19
  10   0   6    0.32    0.39
 -10  -1  -6    0.54    0.37
  10   1   6    0.64    0.37
 -10  -2  -6    0.33    0.31
  10   2   6    0.64    0.51
 -10  -3  -6    0.85    0.44
 -10  -4  -6    0.02    0.18
 -10  -5  -6    4.85    0.98
 -10  -6  -6    0.36    0.17
 -10  -7  -6    2.48    0.78
 -10  -7  -6    1.76    0.61
 -10  -8  -6   -0.13    0.51
 -10  -9  -6    0.70    0.47
 -10 -10  -6    0.45    0.47
 -10 -11  -6    2.61    0.87
 -11   9  -6    0.16    0.29
 -11   8  -6    2.68    0.78
 -11   7  -6    0.70    0.44
  11  -7   6    0.48    0.43
 -11   6  -6    0.22    0.27
  11  -6   6    0.36    0.46
 -11   5  -6   -0.36    0.44
  11  -5   6    0.10    0.32
 -11   4  -6    2.28    0.76
  11  -4   6    0.87    0.54
 -11   3  -6    0.02    0.22
  11  -3   6   -0.10    0.20
 -11   2  -6    1.99    0.63
  11  -2   6    0.99    0.54
 -11   1  -6    0.26    0.41
 -11   0  -6   -0.22    0.18
 -11  -1  -6   -0.27    0.30
 -11  -2  -6    2.21    0.70
 -11  -3  -6    0.14    0.18
 -11  -4  -6    1.91    0.66
 -11  -5  -6   -0.06    0.23
 -11  -6  -6    0.42    0.20
 -11  -7  -6    0.42    0.28
 -11  -8  -6    2.19    0.72
 -11  -8  -6    2.22    0.76
  12  -8   6   -0.46    0.41
  12  -7   6   -0.56    0.45
  12  -6   6    0.64    0.54
 -12   3  -6    0.47    0.39
 -12   2  -6    0.02    0.18
 -12   1  -6   -0.08    0.26
 -12   0  -6    0.18    0.22
 -12  -1  -6    0.23    0.23
 -12  -2  -6    0.20    0.18
 -12  -3  -6    0.20    0.24
 -12  -4  -6    0.39    0.31
 -10  -9   7    0.20    0.30
 -10  -8   7    0.36    0.44
 -10  -7   7   -0.62    0.43
 -10  -7   7   -0.52    0.36
 -10  -6   7    0.31    0.29
 -10  -6   7    0.62    0.42
 -10  -5   7    0.75    0.50
 -10  -5   7   -0.04    0.27
 -10  -4   7    1.34    0.58
 -10  -3   7   -0.34    0.31
 -10  -2   7    0.02    0.28
 -10  -1   7    0.15    0.44
 -10   0   7    1.33    0.54
 -10   1   7    0.31    0.48
 -10   2   7    0.33    0.24
 -10   3   7    0.31    0.29
 -10   4   7    1.45    0.56
 -10   5   7    0.46    0.43
 -10   6   7    0.76    0.43
 -10   7   7    0.12    0.19
 -10   8   7    0.37    0.35
  -9 -11   7    0.35    0.40
  -9 -11   7    0.05    0.19
  -9 -10   7    0.30    0.21
  -9 -10   7    0.00    0.23
  -9  -9   7   -0.14    0.23
  -9  -9   7   -0.05    0.37
  -9  -8   7    0.67    0.48
  -9  -8   7    1.17    0.62
  -9  -7   7   -0.06    0.21
  -9  -7   7   -0.24    0.23
  -9  -6   7   -0.75    0.44
  -9  -6   7    0.17    0.34
  -9  -5   7   -0.55    0.43
  -9  -5   7    0.63    0.43
  -9  -4   7    1.60    0.58
  -9  -4   7    2.22    0.70
  -9  -3   7    0.27    0.19
  -9  -2   7    0.97    0.48
  -9  -1   7    0.16    0.28
  -9   0   7    0.01    0.30
  -9   1   7   -0.09    0.22
  -9   2   7    1.08    0.50
  -9   3   7    0.53    0.27
  -9   4   7    1.77    0.61
  -9   5   7   -0.16    0.35
  -9   6   7   -0.48    0.21
  -9   7   7   -0.24    0.27
  -9   8   7    1.36    0.51
  -9   9   7    0.60    0.47
  -9  10   7    0.24    0.27
  -9  11   7   -0.41    0.39
  -9  12   7    0.53    0.41
  -8 -14   7   -0.17    0.26
  -8 -13   7   -0.11    0.43
  -8 -13   7   -0.38    0.39
  -8 -12   7    0.90    0.49
  -8 -12   7    0.41    0.32
  -8 -11   7    0.22    0.33
  -8 -11   7    0.94    0.54
  -8 -10   7    0.33    0.44
  -8 -10   7    0.32    0.27
  -8  -9   7    0.49    0.42
  -8  -9   7    0.73    0.51
  -8  -8   7   -0.29    0.18
  -8  -8   7    0.07    0.28
  -8  -7   7    1.56    0.54
  -8  -7   7   -0.19    0.26
  -8  -6   7    1.81    0.70
  -8  -6   7    1.52    0.58
  -8  -5   7    0.61    0.39
  -8  -5   7    1.05    0.50
  -8  -4   7    1.33    0.57
  -8  -4   7    1.01    0.55
  -8  -3   7    0.26    0.27
  -8  -3   7   -0.56    0.39
  -8  -2   7    0.14    0.40
  -8  -1   7    1.85    0.58
  -8   0   7   -0.01    0.30
  -8   1   7    2.61    0.69
  -8   2   7    0.64    0.24
  -8   3   7    0.50    0.46
  -8   4   7    1.49    0.61
  -8   5   7    0.46    0.33
  -8   6   7    1.69    0.66
  -8   6   7    1.32    0.52
  -8   7   7    0.48    0.42
  -8   7   7    0.05    0.21
  -8   8   7    0.53    0.35
  -8   8   7    0.06    0.17
  -8   9   7    0.59    0.35
  -8   9   7    0.08    0.32
  -8  10   7    0.41    0.36
  -8  11   7    0.07    0.27
  -8  12   7    0.35    0.27
  -8  13   7    0.33    0.35
  -8  14   7   -0.10    0.23
  -7 -17   7    0.28    0.28
  -7 -16   7    0.21    0.21
  -7 -15   7    0.13    0.25
  -7 -15   7    0.26    0.28
  -7 -14   7    1.07    0.53
  -7 -14   7    0.41    0.24
  -7 -13   7    0.96    0.51
  -7 -13   7    0.36    0.36
  -7 -12   7   -0.05    0.27
  -7 -12   7    0.54    0.33
  -7 -11   7   -0.05    0.23
  -7 -11   7    0.10    0.24
  -7 -10   7    0.09    0.43
  -7 -10   7    1.11    0.48
  -7  -9   7    2.18    0.69
  -7  -9   7    4.17    0.88
  -7  -8   7    0.02    0.20
  -7  -8   7   -0.11    0.29
  -7  -7   7    2.58    0.73
  -7  -7   7    3.90    0.84
  -7  -6   7    0.32    0.34
  -7  -6   7   -0.15    0.28
  -7  -5   7    0.56    0.28
  -7  -5   7   -0.26    0.35
  -7  -4   7    0.05    0.20
  -7  -4   7   -0.35    0.29
  -7  -3   7    1.84    0.62
  -7  -3   7    1.93    0.60
  -7  -2   7    0.71    0.48
  -7  -2   7    0.59    0.47
  -7  -1   7    0.13    0.17
  -7   0   7    0.06    0.22
  -7   1   7    1.08    0.49
  -7   2   7    0.37    0.21
  -7   2   7    0.01    0.22
  -7   3   7    2.73    0.71
  -7   3   7    1.74    0.49
  -7   4   7    0.21    0.23
  -7   4   7    0.31    0.22
  -7   5   7    0.10    0.28
  -7   5   7    0.11    0.17
  -7   6   7    0.66    0.36
  -7   6   7    0.08    0.13
  -7   7   7    4.43    0.87
  -7   7   7    4.09    0.86
  -7   8   7   -0.09    0.31
  -7   8   7    0.32    0.31
  -7   9   7    2.29    0.65
  -7  10   7    0.32    0.26
  -7  11   7    0.40    0.38
  -7  12   7   -0.12    0.19
  -7  13   7    0.33    0.28
  -7  14   7    0.68    0.40
  -7  15   7   -0.23    0.25
  -6 -16   7    0.79    0.61
  -6 -16   7    0.51    0.33
  -6 -15   7    0.34    0.40
  -6 -15   7    0.35    0.28
  -6 -14   7   -0.22    0.21
  -6 -14   7   -0.03    0.24
  -6 -13   7    0.51    0.32
  -6 -13   7   -0.23    0.23
  -6 -12   7   -0.11    0.30
  -6 -12   7    0.54    0.34
  -6 -11   7    0.30    0.25
  -6 -11   7    0.24    0.28
  -6 -10   7    1.10    0.49
  -6 -10   7    0.96    0.45
  -6  -9   7    2.00    0.67
  -6  -9   7    1.43    0.53
  -6  -8   7    0.49    0.38
  -6  -8   7    0.16    0.22
  -6  -7   7    0.31    0.24
  -6  -7   7    1.35    0.57
  -6  -6   7    2.78    0.80
  -6  -6   7    3.64    0.81
  -6  -5   7    2.35    0.63
  -6  -5   7    1.67    0.63
  -6  -4   7    1.34    0.47
  -6  -4   7    0.55    0.37
  -6  -3   7    0.41    0.24
  -6  -3   7    0.24    0.33
  -6  -2   7   -0.44    0.24
  -6  -2   7   -0.05    0.18
  -6  -1   7    0.46    0.33
  -6  -1   7    0.90    0.34
  -6   0   7    1.23    0.40
  -6   0   7    1.53    0.43
  -6   1   7    0.58    0.36
  -6   1   7    0.78    0.29
  -6   2   7    0.05    0.26
  -6   2   7    0.19    0.28
  -6   3   7   -0.04    0.22
  -6   3   7    0.26    0.30
  -6   4   7    1.30    0.49
  -6   4   7    1.32    0.43
  -6   5   7    2.73    0.67
  -6   5   7    1.90    0.48
  -6   6   7    3.07    0.73
  -6   6   7    2.37    0.62
  -6   7   7    1.05    0.48
  -6   7   7    0.60    0.37
  -6   8   7   -0.23    0.33
  -6   9   7    0.93    0.37
  -6  10   7    1.03    0.51
  -6  11   7    0.43    0.35
  -6  12   7    0.12    0.21
  -6  13   7    0.19    0.19
  -6  14   7   -0.02    0.21
  -6  15   7   -0.29    0.33
  -6  16   7    0.26    0.42
  -5 -17   7    0.91    0.56
  -5 -16   7    1.64    0.75
  -5 -15   7   -0.05    0.22
  -5 -15   7    0.50    0.31
  -5 -14   7    1.43    0.63
  -5 -14   7    1.15    0.52
  -5 -13   7    0.75    0.29
  -5 -13   7    0.81    0.32
  -5 -12   7    2.12    0.71
  -5 -12   7    1.32    0.49
  -5 -11   7    0.91    0.59
  -5 -11   7    0.23    0.28
  -5 -10   7   -0.08    0.21
  -5 -10   7    0.21    0.20
  -5  -9   7    1.34    0.52
  -5  -9   7    1.57    0.48
  -5  -8   7    6.97    1.14
  -5  -8   7    6.37    1.03
  -5  -7   7    2.19    0.67
  -5  -7   7    2.53    0.68
  -5  -6   7    1.81    0.57
  -5  -6   7    2.47    0.61
  -5  -5   7    0.42    0.39
  -5  -5   7    0.28    0.24
  -5  -4   7    2.15    0.69
  -5  -4   7    1.99    0.47
  -5  -4   7    2.59    0.61
  -5  -3   7    2.12    0.51
  -5  -3   7    3.33    0.71
  -5  -3   7    3.25    0.70
  -5  -2   7    3.68    0.81
  -5  -2   7    2.73    0.59
  -5  -2   7    3.71    0.78
  -5  -1   7    0.78    0.36
  -5  -1   7    0.22    0.10
  -5  -1   7    0.95    0.40
  -5   0   7    0.03    0.37
  -5   0   7   -0.05    0.14
  -5   1   7    0.36    0.27
  -5   1   7    0.24    0.17
  -5   2   7    4.25    0.80
  -5   2   7    3.82    0.74
  -5   3   7    3.49    0.76
  -5   3   7    2.53    0.61
  -5   4   7    1.64    0.48
  -5   4   7    2.17    0.58
  -5   5   7    0.45    0.24
  -5   5   7    0.76    0.39
  -5   6   7    2.50    0.67
  -5   6   7    2.41    0.61
  -5   7   7    2.73    0.68
  -5   7   7    1.94    0.51
  -5   8   7    5.59    0.97
  -5   9   7    1.45    0.54
  -5  10   7   -0.37    0.36
  -5  11   7    0.86    0.44
  -5  12   7    1.51    0.62
  -5  13   7    0.88    0.51
  -5  14   7    1.61    0.64
  -5  15   7    0.36    0.35
  -5  16   7   -0.18    0.28
  -5  17   7    0.96    0.56
  -4 -20   7   -0.01    0.19
  -4 -19   7    0.27    0.36
  -4 -18   7    0.57    0.44
  -4 -17   7    0.12    0.26
  -4 -16   7    0.68    0.31
  -4 -15   7    1.02    0.49
  -4 -15   7    1.80    0.57
  -4 -14   7    0.21    0.23
  -4 -14   7    1.21    0.70
  -4 -13   7   -0.01    0.14
  -4 -13   7   -0.03    0.15
  -4 -12   7   -0.04    0.31
  -4 -12   7    0.12    0.15
  -4 -11   7    5.16    0.99
  -4 -11   7    3.79    0.75
  -4 -10   7    0.02    0.28
  -4 -10   7    0.34    0.32
  -4  -9   7    1.72    0.58
  -4  -9   7    1.30    0.46
  -4  -8   7    0.00    0.14
  -4  -8   7    0.23    0.46
  -4  -7   7    0.72    0.32
  -4  -7   7    0.99    0.37
  -4  -7   7    1.14    0.48
  -4  -6   7    1.43    0.34
  -4  -6   7    0.85    0.37
  -4  -6   7    0.98    0.35
  -4  -5   7    8.23    1.06
  -4  -5   7   10.99    1.35
  -4  -5   7    9.71    1.21
  -4  -4   7    1.27    0.46
  -4  -4   7    1.87    0.62
  -4  -4   7    1.72    0.52
  -4  -3   7    1.84    0.51
  -4  -3   7    3.03    0.73
  -4  -3   7    3.00    0.64
  -4  -2   7    2.61    0.65
  -4  -2   7    2.70    0.60
  -4  -2   7    1.57    0.49
  -4  -1   7    8.26    1.12
  -4  -1   7    8.05    1.03
  -4  -1   7    9.79    1.17
  -4   0   7    1.70    0.39
  -4   0   7    1.83    0.54
  -4   1   7    9.28    1.14
  -4   1   7    7.27    1.00
  -4   2   7    1.57    0.54
  -4   2   7    1.57    0.46
  -4   3   7    3.74    0.73
  -4   3   7    2.72    0.68
  -4   4   7    1.76    0.52
  -4   4   7    1.18    0.42
  -4   5   7    9.53    1.22
  -4   5   7    9.98    1.22
  -4   6   7    0.48    0.30
  -4   6   7    0.75    0.36
  -4   7   7    0.49    0.30
  -4   8   7   -0.26    0.30
  -4   9   7    1.58    0.51
  -4  10   7    0.55    0.29
  -4  11   7    4.37    0.90
  -4  12   7    0.17    0.18
  -4  13   7    0.54    0.35
  -4  14   7    0.23    0.25
  -4  15   7    1.45    0.53
  -4  16   7    0.37    0.27
  -4  17   7    0.38    0.47
  -4  18   7   -0.18    0.22
  -3 -20   7    0.42    0.40
  -3 -19   7    0.59    0.34
  -3 -18   7    0.98    0.55
  -3 -17   7   -0.34    0.40
  -3 -16   7    0.20    0.20
  -3 -15   7    0.02    0.23
  -3 -14   7    4.30    0.91
  -3 -14   7    3.86    0.96
  -3 -13   7    2.22    0.70
  -3 -13   7    3.76    0.84
  -3 -12   7    0.98    0.50
  -3 -12   7    1.25    0.49
  -3 -12   7    1.03    0.44
  -3 -11   7    0.21    0.25
  -3 -11   7    0.29    0.24
  -3 -10   7    0.52    0.25
  -3 -10   7    0.53    0.33
  -3 -10   7    0.09    0.28
  -3 -10   7    1.23    0.42
  -3  -9   7    2.04    0.55
  -3  -9   7    2.05    0.57
  -3  -9   7    2.32    0.65
  -3  -9   7    2.70    0.60
  -3  -8   7    5.82    0.92
  -3  -8   7    7.11    1.16
  -3  -8   7    6.70    0.97
  -3  -7   7    2.61    0.70
  -3  -7   7    2.71    0.64
  -3  -7   7    2.50    0.59
  -3  -6   7    1.51    0.53
  -3  -6   7    0.44    0.30
  -3  -6   7    0.55    0.38
  -3  -5   7    0.74    0.30
  -3  -5   7    0.18    0.36
  -3  -5   7    0.33    0.29
  -3  -4   7   10.86    1.25
  -3  -4   7   13.02    1.30
  -3  -4   7   10.82    1.27
  -3  -3   7    5.28    0.82
  -3  -3   7    6.46    1.01
  -3  -3   7    5.88    0.91
  -3  -2   7   21.55    1.76
  -3  -2   7   23.64    1.89
  -3  -2   7   23.40    1.79
  -3  -1   7    2.26    0.60
  -3  -1   7    2.05    0.51
  -3  -1   7    2.32    0.59
  -3   0   7    0.03    0.24
  -3   0   7   -0.31    0.21
  -3   1   7    2.73    0.63
  -3   1   7    2.17    0.59
  -3   2   7   23.71    1.87
  -3   2   7   25.94    1.93
  -3   3   7    7.29    1.04
  -3   3   7    6.74    1.03
  -3   4   7    9.90    1.20
  -3   4   7   11.13    1.30
  -3   5   7   -0.09    0.19
  -3   6   7    1.81    0.55
  -3   7   7    3.39    0.77
  -3   8   7    5.60    0.96
  -3   9   7    3.14    0.71
  -3  10   7   -0.13    0.20
  -3  11   7    0.80    0.46
  -3  12   7    1.58    0.62
  -3  13   7    4.21    0.93
  -3  14   7    3.01    0.81
  -3  15   7    0.22    0.27
  -3  16   7   -0.17    0.30
  -3  17   7    0.03    0.23
  -3  18   7    2.07    0.74
  -2 -20   7    0.43    0.33
  -2 -19   7    0.71    0.54
  -2 -18   7   -0.13    0.38
  -2 -17   7   -0.57    0.40
  -2 -16   7    2.95    0.80
  -2 -15   7   -0.07    0.33
  -2 -14   7    1.10    0.47
  -2 -13   7    0.44    0.38
  -2 -13   7    0.69    0.36
  -2 -13   7    0.87    0.41
  -2 -12   7    4.09    0.83
  -2 -12   7    4.47    0.98
  -2 -12   7    4.22    0.85
  -2 -11   7    2.54    0.67
  -2 -11   7    1.82    0.48
  -2 -11   7    2.93    0.77
  -2 -10   7    5.63    0.94
  -2 -10   7    5.46    0.95
  -2 -10   7    7.94    1.23
  -2 -10   7    5.59    0.86
  -2  -9   7   -0.19    0.30
  -2  -9   7    0.37    0.33
  -2  -9   7    0.00    0.25
  -2  -9   7    0.00    0.17
  -2  -8   7   -0.02    0.17
  -2  -8   7   -0.14    0.21
  -2  -8   7   -0.19    0.29
  -2  -8   7    0.06    0.13
  -2  -7   7    1.12    0.39
  -2  -7   7    0.65    0.24
  -2  -7   7    0.56    0.30
  -2  -7   7    0.57    0.24
  -2  -6   7   12.30    1.37
  -2  -6   7   13.64    1.45
  -2  -6   7   11.61    1.17
  -2  -6   7   11.04    1.16
  -2  -5   7    3.36    0.61
  -2  -5   7    2.68    0.64
  -2  -5   7    4.30    0.81
  -2  -4   7    8.38    1.13
  -2  -4   7   10.37    1.22
  -2  -4   7    8.30    0.99
  -2  -3   7    2.90    0.67
  -2  -3   7    2.08    0.51
  -2  -3   7    1.92    0.52
  -2  -2   7    4.25    0.76
  -2  -2   7    4.63    0.82
  -2  -2   7    4.33    0.79
  -2  -1   7    1.06    0.44
  -2  -1   7    0.78    0.30
  -2  -1   7    1.03    0.44
  -2   0   7   10.90    1.28
  -2   0   7   11.19    1.21
  -2   1   7    0.49    0.29
  -2   1   7    0.76    0.32
  -2   2   7    5.58    0.86
  -2   2   7    4.62    0.82
  -2   3   7    2.40    0.58
  -2   3   7    1.97    0.54
  -2   4   7    9.78    1.23
  -2   5   7    2.88    0.64
  -2   6   7   10.37    1.26
  -2   7   7    0.86    0.44
  -2   8   7    0.61    0.36
  -2   9   7    0.56    0.34
  -2  10   7    6.02    1.02
  -2  11   7    2.07    0.65
  -2  12   7    3.69    0.83
  -2  13   7    0.17    0.25
  -2  14   7    0.83    0.52
  -2  15   7    0.17    0.24
  -2  16   7    2.79    0.81
  -2  17   7    0.31    0.18
  -2  18   7   -0.18    0.38
  -2  19   7    0.10    0.18
  -1 -20   7   -0.83    0.53
  -1 -19   7    2.55    0.81
  -1 -18   7    0.50    0.48
  -1 -17   7    0.74    0.40
  -1 -16   7    0.16    0.21
  -1 -16   7    0.50    0.35
  -1 -15   7    1.02    0.51
  -1 -15   7   -0.14    0.24
  -1 -14   7    3.13    0.83
  -1 -14   7    2.02    0.61
  -1 -13   7    1.84    0.61
  -1 -13   7    2.01    0.64
  -1 -12   7    3.58    0.91
  -1 -12   7    3.11    0.76
  -1 -12   7    2.29    0.63
  -1 -11   7    0.36    0.20
  -1 -11   7   -0.24    0.37
  -1 -11   7    0.22    0.25
  -1 -10   7    1.05    0.48
  -1 -10   7    1.93    0.59
  -1 -10   7    1.37    0.53
  -1  -9   7    3.53    0.76
  -1  -9   7    3.82    0.79
  -1  -8   7    1.36    0.49
  -1  -8   7    1.51    0.54
  -1  -7   7    1.94    0.59
  -1  -7   7    2.90    0.68
  -1  -7   7    2.57    0.56
  -1  -6   7    2.89    0.57
  -1  -6   7    2.73    0.64
  -1  -6   7    2.13    0.57
  -1  -5   7    1.86    0.46
  -1  -5   7    1.86    0.50
  -1  -5   7    1.83    0.50
  -1  -4   7    8.85    1.18
  -1  -4   7    8.12    1.06
  -1  -4   7    8.17    0.97
  -1  -3   7   15.29    1.59
  -1  -3   7   16.24    1.49
  -1  -3   7   15.48    1.34
  -1  -2   7    0.51    0.37
  -1  -2   7    0.13    0.17
  -1  -2   7    0.10    0.17
  -1  -1   7    2.41    0.58
  -1  -1   7    3.56    0.76
  -1  -1   7    4.44    0.82
  -1   0   7    0.02    0.21
  -1   0   7    0.03    0.30
  -1   1   7    5.42    0.82
  -1   1   7    5.22    0.93
  -1   2   7    0.37    0.29
  -1   3   7   15.19    1.53
  -1   4   7    8.34    1.14
  -1   5   7    1.28    0.51
  -1   6   7    2.74    0.66
  -1   7   7    2.94    0.68
  -1   8   7    0.29    0.34
  -1   9   7    2.64    0.69
  -1  10   7    1.35    0.52
  -1  11   7    0.06    0.31
  -1  12   7    3.36    0.76
  -1  13   7    2.03    0.70
  -1  14   7    3.36    0.88
  -1  15   7    0.34    0.21
  -1  16   7   -0.30    0.39
  -1  17   7    1.70    0.66
  -1  18   7    0.68    0.57
  -1  19   7    0.15    0.28
   0 -20   7   -0.40    0.39
   0 -19   7    0.79    0.42
   0 -18   7    0.28    0.45
   0 -17   7    1.20    0.65
   0 -16   7   -0.01    0.28
   0 -16   7    0.55    0.39
   0 -15   7    1.36    0.51
   0 -15   7    1.14    0.48
   0 -14   7    0.05    0.29
   0 -14   7    0.80    0.42
   0 -13   7    0.70    0.47
   0 -13   7    0.58    0.35
   0 -12   7    0.27    0.15
   0 -12   7   -0.20    0.16
   0 -12   7   -0.06    0.29
   0 -11   7    7.27    1.13
   0 -11   7    6.39    1.08
   0 -10   7    0.41    0.25
   0 -10   7    0.49    0.29
   0  -9   7    8.17    1.20
   0  -9   7    9.32    1.23
   0  -8   7    0.18    0.30
   0  -8   7   -0.49    0.41
   0  -7   7    0.63    0.32
   0  -7   7   -0.02    0.32
   0  -6   7    0.00    0.23
   0  -6   7   -0.19    0.32
   0  -5   7    1.58    0.41
   0  -5   7    2.07    0.53
   0  -5   7    2.08    0.53
   0  -4   7   -0.10    0.21
   0  -4   7    0.54    0.38
   0  -4   7    0.34    0.32
   0  -3   7    3.17    0.57
   0  -3   7    3.58    0.66
   0  -3   7    3.82    0.82
   0  -2   7    0.09    0.14
   0  -2   7    0.23    0.21
   0  -2   7   -0.18    0.17
   0  -1   7    4.62    0.73
   0  -1   7    5.19    0.82
   0  -1   7    5.08    0.89
   0   0   7    0.06    0.16
   0   1   7    5.32    0.94
   0   2   7    0.32    0.20
   0   3   7    4.42    0.79
   0   4   7    0.36    0.40
   0   5   7    2.57    0.68
   0   6   7   -0.10    0.18
   0   7   7    0.22    0.27
   0   8   7   -0.12    0.29
   0   9   7    8.47    1.19
   0  10   7    0.08    0.33
   0  11   7    6.37    1.15
   0  12   7   -0.29    0.29
   0  13   7   -0.17    0.18
   0  14   7   -0.04    0.23
   0  15   7    2.35    0.80
   0  16   7   -0.16    0.19
   0  17   7    1.16    0.53
   0  18   7   -0.70    0.55
   0  19   7    2.45    0.80
   0  20   7    0.15    0.36
   1 -20   7   -0.03    0.24
   1 -19   7    2.33    0.85
   1 -18   7    0.71    0.39
   1 -17   7    0.36    0.38
   1 -16   7    0.16    0.27
  -1  16  -7   -0.03    0.19
   1 -15   7    0.85    0.46
  -1  15  -7    0.62    0.32
  -1  14  -7    1.97    0.63
   1 -13   7    1.84    0.63
  -1  13  -7    2.11    0.64
   1 -12   7    3.18    0.83
  -1  12  -7    2.84    0.68
   1 -11   7   -0.21    0.21
  -1  11  -7    0.21    0.17
   1 -10   7    1.04    0.48
   1 -10   7    1.27    0.45
  -1  10  -7    0.71    0.33
   1  -9   7    2.95    0.78
   1  -9   7    3.02    0.70
  -1   9  -7    2.59    0.57
   1  -8   7    0.57    0.46
   1  -8   7    0.82    0.33
   1  -7   7    2.40    0.65
   1  -7   7    2.95    0.70
   1  -6   7    2.28    0.54
   1  -6   7    2.74    0.77
   1  -5   7    1.92    0.66
   1  -5   7    1.67    0.48
   1  -4   7    8.06    1.16
   1  -4   7    8.15    1.03
   1  -3   7   16.71    1.70
   1  -3   7   18.09    1.53
   1  -2   7    0.69    0.28
   1  -2   7    0.38    0.15
   1  -1   7    3.15    0.75
   1   0   7    0.32    0.23
   1   1   7    5.81    0.99
   1   2   7    0.67    0.42
   1   3   7   16.22    1.64
   1   4   7   10.82    1.33
   1   5   7    1.76    0.55
   1   6   7    2.16    0.61
   1   7   7    2.88    0.75
   1   8   7    1.10    0.52
   1   9   7    2.28    0.66
   1  10   7    1.39    0.54
   1  11   7    0.56    0.46
   1  12   7    4.56    0.94
   1  13   7    3.12    0.82
   1  14   7    2.28    0.73
   1  15   7    0.45    0.28
   1  16   7   -0.13    0.27
   1  17   7    0.81    0.33
   1  18   7    0.66    0.50
   1  19   7    1.07    0.56
   1  20   7   -0.27    0.32
   2 -19   7    0.17    0.19
  -2  19  -7    0.30    0.19
   2 -18   7    0.30    0.38
  -2  18  -7   -0.16    0.33
   2 -17   7   -0.33    0.29
  -2  17  -7    0.08    0.33
  -2  16  -7    2.52    0.73
   2 -16   7    4.82    1.13
  -2  15  -7    0.29    0.30
  -2  14  -7    0.97    0.42
  -2  13  -7    0.43    0.31
  -2  12  -7    3.98    0.81
   2 -12   7    4.89    0.96
   2 -11   7    3.19    0.73
   2 -11   7    4.47    0.96
  -2  11  -7    2.70    0.66
   2 -10   7    6.46    1.18
   2 -10   7    4.45    0.84
  -2  10  -7    5.94    0.91
   2  -9   7    0.35    0.30
  -2   9  -7    0.41    0.22
   2  -9   7    0.22    0.23
   2  -8   7   -0.37    0.39
  -2   8  -7    0.25    0.13
   2  -8   7   -0.06    0.22
   2  -7   7    0.31    0.18
  -2   7  -7    0.45    0.22
   2  -6   7   11.75    1.45
  -2   6  -7    9.86    1.06
   2  -6   7   12.43    1.26
   2  -5   7    4.18    0.87
   2  -5   7    4.14    0.71
   2  -4   7    7.89    0.99
   2  -4   7    7.66    1.19
   2  -3   7    1.88    0.61
   2  -3   7    2.74    0.58
   2  -2   7    3.41    0.80
   2  -2   7    4.02    0.70
   2  -1   7    1.59    0.47
   2   0   7    9.76    1.31
   2   1   7    0.75    0.45
   2   2   7    4.41    0.96
   2   3   7    2.33    0.68
   2   4   7   11.58    1.45
   2   5   7    3.31    0.79
   2   6   7    9.98    1.35
   2   7   7    1.24    0.49
   2   8   7    0.22    0.25
  -2  -8  -7    0.15    0.16
   2   9   7    0.32    0.28
  -2  -9  -7    0.45    0.26
   2  10   7    7.11    1.17
  -2 -10  -7    6.08    0.95
   2  11   7    2.84    0.70
   2  12   7    4.56    0.93
   2  13   7    0.37    0.36
   2  14   7    2.24    0.78
   2  15   7    0.13    0.21
   2  16   7    2.85    0.83
   2  17   7   -0.14    0.18
   2  18   7   -0.01    0.34
   2  19   7    0.66    0.48
   2  20   7    0.45    0.37
  -3  20  -7    0.90    0.56
   3 -19   7    1.53    0.67
  -3  19  -7    1.05    0.54
   3 -18   7    1.70    0.71
  -3  18  -7    1.28    0.57
  -3  17  -7    1.60    0.59
  -3  16  -7    0.04    0.17
  -3  15  -7    0.18    0.22
  -3  14  -7    3.09    0.78
  -3  13  -7    3.22    0.78
   3 -12   7    0.81    0.49
  -3  12  -7    1.16    0.47
   3 -11   7    0.33    0.25
  -3  11  -7    0.14    0.16
   3 -10   7    1.01    0.44
   3 -10   7    0.86    0.28
  -3  10  -7    0.23    0.18
   3  -9   7    2.54    0.76
  -3   9  -7    1.72    0.46
   3  -9   7    2.34    0.59
   3  -8   7    6.97    1.19
  -3   8  -7    6.80    0.98
   3  -8   7    6.05    0.91
   3  -7   7    2.27    0.54
   3  -7   7    2.20    0.70
  -3   7  -7    2.48    0.59
   3  -6   7    0.98    0.43
   3  -6   7    1.22    0.43
  -3   6  -7    0.31    0.18
   3  -5   7    0.31    0.31
  -3   5  -7    0.20    0.17
   3  -5   7    0.60    0.40
  -3   4  -7   10.91    1.11
   3  -4   7   12.68    1.49
   3  -4   7   11.82    1.17
   3  -3   7    4.86    0.75
   3  -3   7    5.33    1.04
  -3   3  -7    4.47    0.70
   3  -2   7   24.29    2.12
   3  -1   7    1.28    0.55
   3   0   7   -0.04    0.24
   3   1   7    1.99    0.65
   3   2   7   27.06    2.22
   3   3   7    7.81    1.16
   3   4   7   12.14    1.49
   3   5   7   -1.34    0.51
   3   6   7    1.37    0.48
   3   7   7    3.06    0.74
   3   8   7    5.71    1.07
  -3  -8  -7    5.68    0.95
   3   9   7    2.29    0.72
  -3  -9  -7    1.57    0.53
   3  10   7    0.06    0.37
  -3 -10  -7    0.66    0.38
   3  11   7    0.17    0.31
  -3 -11  -7    0.89    0.40
   3  12   7    1.27    0.55
  -3 -12  -7    1.80    0.57
   3  13   7    3.33    0.94
  -3 -13  -7    3.04    0.74
   3  14   7    2.21    0.67
   3  15   7    0.60    0.67
   3  16   7   -0.03    0.34
   3  17   7    0.51    0.47
   3  18   7    1.24    0.58
   3  19   7    0.43    0.40
   3  20   7    0.28    0.31
  -4  19  -7    0.37    0.18
  -4  18  -7    0.25    0.34
  -4  17  -7    0.35    0.37
  -4  16  -7    0.40    0.32
  -4  15  -7    1.87    0.64
  -4  14  -7    0.33    0.24
  -4  13  -7   -0.01    0.13
  -4  12  -7   -0.11    0.13
  -4  11  -7    3.86    0.83
  -4  10  -7    0.15    0.28
   4  -9   7    2.72    0.80
  -4   9  -7    1.48    0.52
   4  -8   7   -0.38    0.43
  -4   8  -7   -0.08    0.19
   4  -7   7    1.04    0.35
  -4   7  -7    1.01    0.36
   4  -6   7    1.53    0.60
  -4   6  -7    0.92    0.38
  -4   5  -7    9.90    1.17
   4  -5   7   10.28    1.46
   4  -4   7    0.99    0.38
  -4   4  -7    0.76    0.30
   4  -3   7    4.33    0.92
  -4   3  -7    2.12    0.51
  -4   2  -7    2.04    0.54
   4  -2   7    2.51    0.78
  -4   1  -7    6.85    0.87
   4  -1   7   10.61    1.39
  -4   0  -7    1.74    0.46
   4   0   7    2.42    0.69
   4   1   7    6.58    1.24
   4   2   7    2.08    0.69
   4   3   7    2.48    0.76
   4   4   7    0.75    0.46
   4   5   7    9.73    1.43
   4   6   7    1.36    0.66
   4   7   7   -0.13    0.31
   4   8   7   -0.20    0.19
  -4  -8  -7   -0.07    0.37
   4   9   7    2.33    0.72
  -4  -9  -7    1.99    0.57
   4  10   7    0.18    0.25
  -4 -10  -7    0.32    0.26
   4  11   7    3.78    0.91
  -4 -11  -7    3.95    0.86
   4  12   7    0.40    0.40
  -4 -12  -7    0.26    0.31
   4  13   7    0.17    0.26
  -4 -13  -7    0.48    0.25
   4  14   7    0.37    0.35
  -4 -14  -7    0.77    0.47
   4  15   7    2.14    0.77
  -4 -15  -7    1.46    0.54
   4  16   7    0.52    0.43
   4  17   7    0.18    0.30
   4  18   7   -0.20    0.37
   4  19   7   -0.68    0.43
   4  20   7   -0.09    0.27
  -5  19  -7   -0.01    0.27
  -5  18  -7    0.68    0.52
  -5  17  -7   -0.01    0.19
  -5  16  -7    0.35    0.42
  -5  15  -7    0.82    0.53
  -5  14  -7    1.58    0.63
  -5  13  -7    0.65    0.41
  -5  12  -7    1.06    0.46
  -5  11  -7   -0.11    0.25
  -5  10  -7    0.24    0.26
   5  -9   7    1.52    0.61
  -5   9  -7    1.04    0.38
   5  -8   7    5.64    1.12
  -5   8  -7    6.19    1.03
   5  -7   7    2.11    0.72
  -5   7  -7    1.47    0.48
   5  -6   7    1.70    0.62
  -5   6  -7    1.51    0.51
  -5   5  -7    0.44    0.28
   5  -5   7    0.34    0.40
  -5   4  -7    1.32    0.41
   5  -4   7    2.07    0.86
  -5   3  -7    2.76    0.59
   5  -3   7    3.59    0.86
  -5   2  -7    2.59    0.62
   5  -2   7    3.94    0.92
  -5   1  -7    0.37    0.21
   5  -1   7    1.37    0.53
  -5   0  -7    0.15    0.16
   5   0   7    0.24    0.45
  -5  -1  -7    0.70    0.34
   5   1   7    2.08    0.73
  -5  -2  -7    3.09    0.60
   5   2   7    4.50    0.98
  -5  -3  -7    1.82    0.49
   5   3   7    3.86    0.86
   5   4   7    1.73    0.61
   5   5   7    0.42    0.31
   5   6   7    2.95    0.76
   5   7   7    2.52    0.76
  -5  -7  -7    2.44    0.68
   5   8   7    5.08    1.04
  -5  -8  -7    5.99    1.03
   5   9   7    1.83    0.63
  -5  -9  -7    2.00    0.62
   5  10   7    0.66    0.45
  -5 -10  -7   -0.04    0.20
   5  11   7    0.47    0.43
  -5 -11  -7    0.99    0.50
   5  12   7    2.25    0.71
  -5 -12  -7    2.28    0.65
   5  13   7    0.77    0.42
  -5 -13  -7    0.59    0.31
   5  14   7    0.24    0.38
  -5 -14  -7    1.04    0.47
   5  15   7    0.07    0.31
[truncated: 56,805 more chars]
