# Supplementary material for: Crystal structure of methyl 1-allyl-4-methyl-1H-benzo[c][1,2]thia­zine-3-carboxyl­ate 2,2-dioxide
Source: Acta Crystallogr E Crystallogr Commun. 2016 Oct 14;72(Pt 11):1574–6. doi: 10.1107/S2056989016015978 (PMC5095836; doi:10.1107/S2056989016015978)
Supplement: Supplementary file 2 [file e-72-01574-Isup2.hkl]

#
# h,k,l, Fc-squared, Fo-squared, sigma(Fo-squared), status flag
#
data_I
_shelx_title ' u174 in Pna2(1)'
_shelx_refln_list_code          4
_shelx_F_calc_maximum      133.61
_exptl_crystal_F_000       616.00
_reflns_d_resolution_high  0.8409

loop_
 _space_group_symop_operation_xyz
 'x, y, z'
 '-x, -y, z+1/2'
 'x+1/2, -y+1/2, z'
 '-x+1/2, y+1/2, z+1/2'

_cell_length_a    10.1970
_cell_length_b    18.6174
_cell_length_c     7.5136
_cell_angle_alpha  90.000
_cell_angle_beta   90.000
_cell_angle_gamma  90.000

_shelx_F_squared_multiplier     1.000

loop_
 _refln_index_h
 _refln_index_k
 _refln_index_l
 _refln_F_squared_calc
 _refln_F_squared_meas
 _refln_F_squared_sigma
 _refln_observed_status
   4   0  -7         29.74         31.20         8.25 o
   6   0  -7         33.09         36.76         9.68 o
   4   1  -7        150.67        122.84        15.60 o
   5   1  -7         10.77          8.89         3.20 o
   6   1  -7         17.31          8.50         3.95 o
   7   1  -7         14.26         15.94         5.74 o
   4   2  -7         40.87         36.58         9.68 o
   5   2  -7         56.81         51.47         7.73 o
   6   2  -7          3.44          3.47         3.05 o
   7   2  -7          2.13          0.00         2.69 o
   3   3  -7        109.93         80.16        12.55 o
   4   3  -7         47.37         38.02         9.15 o
   5   3  -7         47.06         41.26         8.43 o
   6   3  -7          2.64          4.05         5.11 o
   7   3  -7         33.79         32.69         7.10 o
   3   4  -7        172.93        195.65        19.91 o
   4   4  -7         20.04         13.63         5.38 o
   5   4  -7         37.51         23.67         7.35 o
   6   4  -7         23.03         13.38         4.29 o
   7   4  -7          4.06          0.00         2.42 o
   3   5  -7          0.82          3.59         3.05 o
   4   5  -7        171.45        177.54        20.98 o
   5   5  -7          5.46          7.89         5.02 o
   6   5  -7         28.21         23.40         5.87 o
   7   5  -7          6.02          4.39         2.50 o
   2   6  -7        201.33        176.82        19.01 o
   3   6  -7         19.38          5.56         3.23 o
   4   6  -7         15.04         16.50         6.81 o
   5   6  -7         36.94         27.08         9.15 o
   6   6  -7         52.90         55.95        12.37 o
   2   7  -7         15.80          8.07         3.95 o
   3   7  -7         52.79         44.47        10.58 o
   4   7  -7         10.44         18.11         6.46 o
   5   7  -7         30.46         34.24         8.70 o
   6   7  -7         13.23          8.52         3.61 o
   2   8  -7          1.91          3.68         1.81 o
   3   8  -7        111.73        112.50        12.23 o
   4   8  -7          0.44          0.00         3.03 o
   5   8  -7         85.82        109.24        13.06 o
   6   8  -7          0.93          0.00         1.98 o
   1   9  -7         45.04         46.45        10.22 o
   2   9  -7          5.49          7.68         3.01 o
   3   9  -7         39.95         29.74         6.23 o
   4   9  -7         31.74         31.25         6.89 o
   5   9  -7         25.58         25.49         8.61 o
   1  10  -7         29.25         12.73         5.92 o
   2  10  -7        109.35        107.74        11.79 o
   3  10  -7          7.13          6.60         3.86 o
   4  10  -7          7.11          4.27         3.42 o
   5  10  -7          0.86          1.47         2.84 o
   1  11  -7          0.94          3.77         3.05 o
   2  11  -7         49.91         48.42        11.84 o
   3  11  -7          7.30          6.35         6.73 o
   4  11  -7         72.25         70.01        10.71 o
   1  12  -7         64.52         50.93        12.19 o
   2  12  -7         67.62         71.37        14.53 o
   3  12  -7         23.09         26.14         6.50 o
   1  13  -7         40.25         37.84        11.48 o
   2  13  -7         10.48          7.71         5.56 o
   2   0  -6         20.42         17.75         5.02 o
   4   0  -6        393.35        379.47        27.08 o
   6   0  -6         83.02         78.91        13.81 o
   8   0  -6         53.47         61.69        13.27 o
   1   1  -6        174.24        132.64        11.03 o
   2   1  -6        163.06        149.34        32.01 o
   3   1  -6        234.81        203.67        17.57 o
   4   1  -6          2.06          0.00         2.60 o
   5   1  -6         87.46         89.35        16.95 o
   6   1  -6        307.48        308.88        19.68 o
   7   1  -6          2.88          3.01         2.31 o
   8   1  -6          8.55          9.21         4.39 o
   0   2  -6          6.61          5.74         2.51 o
   1   2  -6        348.56        336.25        20.62 o
   2   2  -6         99.19         84.33         7.40 o
   3   2  -6        236.61        218.15        13.25 o
   4   2  -6         95.01         77.20        10.58 o
   5   2  -6        130.60        131.86        11.59 o
   6   2  -6          8.58          7.60         2.60 o
   7   2  -6         58.56         52.92         8.37 o
   8   2  -6          0.01          0.00         3.92 o
   1   3  -6        150.82        156.38        14.17 o
   2   3  -6        249.51        207.86        11.92 o
   3   3  -6        265.84        251.08        30.04 o
   4   3  -6         10.45          5.49         7.26 o
   5   3  -6        161.74        149.09        12.71 o
   6   3  -6          0.56          3.73         2.85 o
   7   3  -6          2.22          0.00         4.93 o
   8   3  -6          2.52          1.29         2.87 o
   0   4  -6        586.20        553.60        27.80 o
   1   4  -6         37.00         45.55         7.89 o
   2   4  -6          5.33          4.48         2.09 o
   3   4  -6        133.00        116.36        17.40 o
   4   4  -6        358.07        352.88        18.95 o
   5   4  -6         33.27         28.80         6.21 o
   6   4  -6         49.39         44.01         9.06 o
   7   4  -6          5.83          5.92         3.23 o
   8   4  -6         13.68         15.04         4.90 o
   1   5  -6         39.47         34.25         7.71 o
   2   5  -6        328.72        298.39        32.64 o
   3   5  -6         19.80         16.64         4.75 o
   4   5  -6         20.30         12.40         4.04 o
   5   5  -6         10.35          2.17         2.09 o
   6   5  -6         29.60         33.08         7.27 o
   7   5  -6          6.28          7.34         3.21 o
   8   5  -6          3.94          4.57         4.05 o
   0   6  -6        365.70        362.79        24.39 o
   1   6  -6        194.08        176.64        17.40 o
   2   6  -6         46.54         52.70         7.25 o
   3   6  -6         72.68         68.34         8.68 o
   4   6  -6         73.49         71.62         9.70 o
   5   6  -6          5.61          0.84         5.29 o
   6   6  -6         30.82         31.58         9.42 o
   7   6  -6         18.22         16.32         5.33 o
   8   6  -6         21.04         24.38         6.90 o
   1   7  -6        168.73        153.60        19.10 o
   2   7  -6         19.18         15.07         6.64 o
   3   7  -6         25.75         25.96         7.17 o
   4   7  -6          1.28          0.00         3.05 o
   5   7  -6        116.20        147.44        14.53 o
   6   7  -6         15.11         18.60         5.65 o
   7   7  -6          7.50         11.96         5.20 o
   8   7  -6          0.17          0.00        11.93 o
   0   8  -6         58.19         47.97        10.13 o
   1   8  -6         57.78         57.72         7.79 o
   2   8  -6         70.32         72.26         8.75 o
   3   8  -6         88.57        109.81        11.39 o
   4   8  -6         48.21         38.85         7.02 o
   5   8  -6         42.73         57.06         9.22 o
   6   8  -6          4.36          9.24         3.38 o
   7   8  -6         43.05         48.05        10.13 o
   1   9  -6        242.55        254.39        16.41 o
   2   9  -6         70.18         71.10         8.87 o
   3   9  -6          7.47          5.86         3.15 o
   4   9  -6          1.90          0.00         1.98 o
   5   9  -6        105.15        108.71        12.76 o
   6   9  -6         25.90         32.89         7.97 o
   7   9  -6         20.91         28.50         9.86 o
   0  10  -6         27.11         16.68         6.99 o
   1  10  -6         87.45         82.83         9.57 o
   2  10  -6          5.34          9.95         3.31 o
   3  10  -6          4.40          5.53         5.20 o
   4  10  -6        106.94        114.34        12.73 o
   5  10  -6         15.08         16.74         5.13 o
   6  10  -6         12.22         14.19         5.17 o
   7  10  -6          2.55          3.40         3.41 o
   1  11  -6        112.86        101.51        10.64 o
   2  11  -6        101.25        115.39        11.92 o
   3  11  -6         34.72         35.19         6.89 o
   4  11  -6          1.95          1.92         4.93 o
   5  11  -6          3.67          2.31         2.51 o
   6  11  -6         30.55         32.02         7.11 o
   0  12  -6        279.00        282.27        27.62 o
   1  12  -6         17.40         16.13         8.16 o
   2  12  -6         16.62         14.94         5.56 o
   3  12  -6         39.85         37.95         7.22 o
   4  12  -6         47.28         42.64        13.18 o
   5  12  -6         23.97         24.69         6.69 o
   6  12  -6          0.03          0.00         2.37 o
   1  13  -6         10.51          9.31         4.12 o
   2  13  -6         30.03         25.84         5.97 o
   3  13  -6         51.04         53.62         8.52 o
   4  13  -6          6.00          4.02         5.92 o
   5  13  -6         23.02         21.61         6.46 o
   1  14  -6         24.00         30.31        10.76 o
   2  14  -6         13.67          5.44         7.89 o
   3  14  -6         22.21         22.92         8.25 o
   4  14  -6          9.53         13.42         5.31 o
   1  15  -6         37.02         46.27        12.91 o
   2  15  -6         33.46         35.58         7.22 o
   3  15  -6         10.50         17.70         5.46 o
   1  16  -6          2.81          2.33         3.05 o
   2   0  -5        206.00        174.13        14.53 o
   4   0  -5         68.78         48.06         9.15 o
   6   0  -5        268.90        285.14        24.93 o
   8   0  -5         11.77          5.56         4.30 o
  10   0  -5         24.42         33.36        10.76 o
   0   1  -5        244.16        226.10        22.33 o
   1   1  -5         53.00         47.90         4.75 o
   2   1  -5        122.79        114.84         8.36 o
   3   1  -5        110.06         97.49         8.97 o
   4   1  -5        325.49        334.31        27.35 o
   5   1  -5         80.80         81.12         9.12 o
   6   1  -5         39.68         32.13         5.94 o
   7   1  -5         15.37         15.77         4.49 o
   8   1  -5         79.46         63.93        19.55 o
   9   1  -5          2.54          3.24         3.45 o
  10   1  -5          1.15          0.00         3.16 o
   1   2  -5        575.17        551.79        22.69 o
   2   2  -5         82.62         65.05        13.45 o
   3   2  -5        198.75        184.07        11.65 o
   4   2  -5         64.09         57.00         7.16 o
   5   2  -5         64.58         63.79         8.09 o
   6   2  -5        154.44        140.55        29.32 o
   7   2  -5         87.12         79.37        17.22 o
   8   2  -5         19.09         16.71         4.85 o
   9   2  -5         25.24         36.13         7.16 o
   0   3  -5        457.38        393.17        69.49 o
   1   3  -5        208.47        180.77        12.46 o
   2   3  -5          9.58         12.34         7.35 o
   3   3  -5        497.95        534.64        17.84 o
   4   3  -5        134.02        144.99        12.01 o
   5   3  -5         78.66         78.85        12.19 o
   6   3  -5         15.06         19.19         3.98 o
   7   3  -5         58.88         59.35         7.62 o
   8   3  -5          1.71          0.00         9.42 o
   9   3  -5          5.07          7.22         7.80 o
   1   4  -5        345.46        344.44        12.35 o
   2   4  -5        521.04        566.54        71.29 o
   3   4  -5        138.93        127.16        18.47 o
   4   4  -5         11.17          4.02         8.70 o
   5   4  -5         67.85         70.76        19.73 o
   6   4  -5        191.18        191.26        43.40 o
   7   4  -5         55.28         59.43        15.06 o
   8   4  -5         12.68         11.60         6.37 o
   9   4  -5         49.42         55.89         7.82 o
   0   5  -5        448.83        449.35        17.82 o
   1   5  -5         40.53         40.17         5.20 o
   2   5  -5        337.97        361.21        17.86 o
   3   5  -5        115.17        121.02        16.41 o
   4   5  -5        398.90        423.13        21.32 o
   5   5  -5         91.03         91.27        10.87 o
   6   5  -5         91.74        103.48        11.39 o
   7   5  -5          9.98         19.34         5.49 o
   8   5  -5        142.66        142.09        14.94 o
   9   5  -5         12.94         13.43         5.33 o
   1   6  -5         98.10         96.93         8.80 o
   2   6  -5        636.22        638.16        27.26 o
   3   6  -5        368.26        397.56        23.22 o
   4   6  -5        139.98        149.50        12.79 o
   5   6  -5        143.12        165.75        19.37 o
   6   6  -5        161.26        159.88        18.74 o
   7   6  -5         20.08         25.59         6.53 o
   8   6  -5         44.94         46.00         8.35 o
   9   6  -5          1.72          2.61         2.80 o
   0   7  -5        124.26        117.93        20.35 o
   1   7  -5        299.23        286.10        12.18 o
   2   7  -5         35.24         30.61         5.46 o
   3   7  -5        579.88        624.70        53.44 o
   4   7  -5        403.74        474.33        23.89 o
   5   7  -5         19.10         28.95         6.01 o
   6   7  -5          3.75          2.51         2.42 o
   7   7  -5         97.30        106.04        13.00 o
   8   7  -5         41.65         60.16         9.87 o
   9   7  -5         28.95         42.57        11.12 o
   1   8  -5         85.07         75.59         6.26 o
   2   8  -5         24.40         27.42         5.32 o
   3   8  -5        661.00        742.42        29.03 o
   4   8  -5         61.06         71.63         9.11 o
   5   8  -5        301.69        306.01        19.95 o
   6   8  -5          2.77          0.12         2.24 o
   7   8  -5         25.70         28.85         8.34 o
   8   8  -5         15.71          9.88         4.01 o
   9   8  -5         68.68         98.64        13.25 o
   0   9  -5        122.16        119.25        17.66 o
   1   9  -5         91.63         85.01         8.37 o
   2   9  -5          8.44         14.08         3.48 o
   3   9  -5        784.09        932.31        33.58 o
   4   9  -5        139.74        134.96        12.80 o
   5   9  -5         21.89         28.92        11.75 o
   6   9  -5          3.37          0.00         3.57 o
   7   9  -5         50.54         53.83        13.09 o
   8   9  -5         19.32         17.79         9.42 o
   1  10  -5         63.94         52.88         5.42 o
   2  10  -5        217.79        245.88        33.36 o
   3  10  -5        121.45        123.86        19.01 o
   4  10  -5          1.85          6.25         3.67 o
   5  10  -5         12.23         14.03         4.38 o
   6  10  -5         82.99         80.52        10.70 o
   7  10  -5         57.78         71.37        10.96 o
   8  10  -5         18.36         23.97         6.87 o
   0  11  -5        135.60        150.89        12.00 o
   1  11  -5         82.88         80.46         8.51 o
   2  11  -5         26.00         24.65         5.19 o
   3  11  -5         46.41         39.68         6.72 o
   4  11  -5        112.74        133.60        13.12 o
   5  11  -5          7.09         13.70         4.91 o
   6  11  -5         19.21         22.19         5.95 o
   7  11  -5         10.35          2.14         3.86 o
   8  11  -5         36.24         50.72         9.50 o
   1  12  -5         26.10         26.66         5.56 o
   2  12  -5        139.52        157.98        13.79 o
   3  12  -5         58.97         65.57         9.44 o
   4  12  -5          3.73          5.26         2.25 o
   5  12  -5         71.49         78.25        14.35 o
   6  12  -5         36.73         52.83        10.94 o
   7  12  -5          2.15          2.63         3.47 o
   0  13  -5        130.96        134.86        12.28 o
   1  13  -5        105.37        107.90        11.23 o
   2  13  -5         13.74         11.81         5.11 o
   3  13  -5         57.84         63.29         9.43 o
   4  13  -5         24.73         28.03         6.78 o
   5  13  -5          6.42          4.42         3.14 o
   6  13  -5         26.54         19.10         5.41 o
   7  13  -5         27.22         28.67         7.03 o
   1  14  -5         23.94         28.59         7.53 o
   2  14  -5         25.11         23.79         5.01 o
   3  14  -5         40.93         48.79         8.27 o
   4  14  -5          9.34          5.05         2.28 o
   5  14  -5         41.05         50.29         8.45 o
   6  14  -5         34.94         47.21        12.46 o
   0  15  -5         61.61         69.58        11.84 o
   1  15  -5          2.61          0.00         3.59 o
   2  15  -5          0.90          3.19         2.36 o
   3  15  -5         55.88         63.06         9.36 o
   4  15  -5        120.81        125.84        18.47 o
   5  15  -5         12.74         16.30         5.38 o
   1  16  -5         47.48         35.72         8.70 o
   2  16  -5         93.53        109.59        12.38 o
   3  16  -5          2.71          3.59         2.57 o
   4  16  -5          4.25         17.75         5.64 o
   1  17  -5         24.30         25.09         8.70 o
   2  17  -5          5.78          4.74         2.72 o
   3  17  -5         39.42         27.84         6.90 o
   1  18  -5         79.33         79.35        11.19 o
   0   0  -4        487.48        450.49        17.22 o
   2   0  -4        240.60        297.34        18.29 o
   4   0  -4       1279.71       1216.24        49.68 o
   6   0  -4         64.47         62.59        11.66 o
   8   0  -4        144.04        144.36        19.37 o
  10   0  -4          9.24         18.29         7.35 o
   1   1  -4        141.22        116.38         6.91 o
   2   1  -4         16.86         23.23         4.66 o
   3   1  -4        146.99        142.63         9.76 o
   4   1  -4         18.82         17.33         5.38 o
   5   1  -4        275.45        311.92        32.55 o
   6   1  -4        239.77        244.99        20.09 o
   7   1  -4          2.73          1.13         2.47 o
   8   1  -4         50.92         46.26         7.71 o
   9   1  -4         21.16         33.21         6.84 o
  10   1  -4         24.59         30.45         7.28 o
   0   2  -4       1513.65       1480.01       119.62 o
   1   2  -4         27.68         29.66        10.72 o
   2   2  -4        125.56        114.10         8.85 o
   3   2  -4        595.15        626.11        37.93 o
   4   2  -4         38.60         49.54        18.20 o
   5   2  -4        304.79        288.11        17.27 o
   6   2  -4         15.74         14.04         5.92 o
   7   2  -4        131.71        125.52        12.51 o
   8   2  -4          1.12          0.00         2.37 o
   9   2  -4         11.61         12.66         3.33 o
  10   2  -4          9.16          2.94         3.09 o
   1   3  -4        295.47        266.41         9.71 o
   2   3  -4        149.20        143.59        10.05 o
   3   3  -4        275.53        275.03        15.06 o
   4   3  -4        107.64        100.19        17.13 o
   5   3  -4        683.78        744.45        39.99 o
   6   3  -4        183.28        192.87        30.58 o
   7   3  -4         30.09         32.58         6.38 o
   8   3  -4         62.97         66.18         9.47 o
   9   3  -4          0.09          2.60         2.88 o
  10   3  -4          8.52          7.85         2.89 o
   0   4  -4        190.04        176.38        10.58 o
   1   4  -4          4.02          6.66         2.02 o
   2   4  -4        105.15        121.51         9.78 o
   3   4  -4         87.88         85.40         8.36 o
   4   4  -4        770.07        824.36        39.63 o
   5   4  -4         31.48         37.33         6.21 o
   6   4  -4        212.54        218.04        21.43 o
   7   4  -4        111.55        117.44        12.22 o
   8   4  -4         55.43         60.41         9.21 o
   9   4  -4         41.91         54.47         9.11 o
  10   4  -4         16.26         23.95         7.98 o
   1   5  -4         52.25         58.51         4.66 o
   2   5  -4        456.79        454.48        19.00 o
   3   5  -4         44.25         35.37         5.56 o
   4   5  -4         61.42         71.08         8.36 o
   5   5  -4          7.44          8.39         3.32 o
   6   5  -4       1059.38       1179.19        82.67 o
   7   5  -4        132.33        145.52        13.37 o
   8   5  -4         24.15         21.03        11.84 o
   9   5  -4          8.97          6.43         4.21 o
  10   5  -4         11.57         10.67         4.68 o
   0   6  -4        927.95       1032.24        27.84 o
   1   6  -4        355.72        347.23        20.19 o
   2   6  -4         29.86         30.75         3.23 o
   3   6  -4         10.31          7.24         3.42 o
   4   6  -4       1276.57       1364.60        65.64 o
   5   6  -4         35.57         30.41         9.42 o
   6   6  -4        105.47         99.44        18.83 o
   7   6  -4        128.86        139.10        13.81 o
   8   6  -4         94.38         98.85        12.01 o
   9   6  -4          1.54          6.47         4.30 o
  10   6  -4         12.39         10.42         4.50 o
   1   7  -4        254.19        240.33         8.96 o
   2   7  -4         96.93         86.77        12.73 o
   3   7  -4        219.04        256.00        15.27 o
   4   7  -4         65.54         54.28         7.42 o
   5   7  -4        665.83        698.01        97.65 o
   6   7  -4        390.20        431.08        22.82 o
   7   7  -4         22.01         22.59        12.91 o
   8   7  -4         41.19         44.94        11.30 o
   9   7  -4         84.33         90.94        12.04 o
  10   7  -4          7.88         11.76         4.98 o
   0   8  -4         66.10         79.14        26.09 o
   1   8  -4        200.81        211.89        16.49 o
   2   8  -4         57.18         48.27         7.43 o
   3   8  -4        776.65        803.93        78.64 o
   4   8  -4        504.66        578.17        30.40 o
   5   8  -4        688.30        758.13        40.17 o
   6   8  -4         48.02         50.57         7.63 o
   7   8  -4        195.70        202.57        17.22 o
   8   8  -4          3.01          0.00         4.39 o
   9   8  -4          1.99         10.98         4.80 o
   1   9  -4        298.16        300.52        12.26 o
   2   9  -4         84.04        102.67        11.01 o
   3   9  -4        354.03        317.93        43.84 o
   4   9  -4         19.28         16.20         4.72 o
   5   9  -4        974.56       1042.06        36.96 o
   6   9  -4         71.47         78.07        26.00 o
   7   9  -4         14.96          8.82         3.35 o
   8   9  -4         56.06         55.31         9.06 o
   9   9  -4         34.23         41.38        10.85 o
   0  10  -4        207.13        223.06        13.81 o
   1  10  -4         74.35         71.21         6.04 o
   2  10  -4        148.77        146.64         8.60 o
   3  10  -4         80.34         98.21        12.82 o
   4  10  -4        717.88        823.31        31.58 o
   5  10  -4         73.62         89.66        10.52 o
   6  10  -4          2.14          1.87         2.96 o
   7  10  -4         89.93         95.00        12.03 o
   8  10  -4         33.38         45.21         8.97 o
   9  10  -4          0.26          3.17         3.94 o
   1  11  -4         71.95         69.61         6.04 o
   2  11  -4        419.91        433.03        34.21 o
   3  11  -4        113.65        129.43        12.01 o
   4  11  -4         16.74         10.25         8.25 o
   5  11  -4         29.90         30.58         6.37 o
   6  11  -4        354.63        406.16        23.90 o
   7  11  -4         14.29          8.56        10.40 o
   8  11  -4         15.38         15.52        10.31 o
   9  11  -4          8.04         18.97         4.96 o
   0  12  -4         87.75         85.71         9.00 o
   1  12  -4         46.75         44.69         5.22 o
   2  12  -4         69.68         70.03         7.97 o
   3  12  -4        164.87        182.64        14.58 o
   4  12  -4         58.29         60.23         8.61 o
   5  12  -4          0.60          1.67         3.23 o
   6  12  -4         33.70         34.54         7.26 o
   7  12  -4         29.06         28.52         6.66 o
   8  12  -4         13.40         20.57         6.13 o
   1  13  -4        118.04        112.38         8.40 o
   2  13  -4         45.23         48.25         5.58 o
   3  13  -4          4.71          5.93         3.25 o
   4  13  -4         29.85         31.12         6.76 o
   5  13  -4        104.52        102.87        12.46 o
   6  13  -4          3.85          0.00         2.37 o
   7  13  -4         13.19         13.53         4.97 o
   8  13  -4          1.57          0.00         2.42 o
   0  14  -4        171.37        167.41        13.57 o
   1  14  -4          8.28         17.19         3.73 o
   2  14  -4         46.05         34.24         4.77 o
   3  14  -4         41.67         43.03         7.69 o
   4  14  -4          4.49          1.75         2.17 o
   5  14  -4          6.29          4.39         2.02 o
   6  14  -4          3.64          4.26         3.28 o
   7  14  -4          8.41         10.73         4.69 o
   1  15  -4         83.31         70.32         7.14 o
   2  15  -4         34.95         43.92         7.69 o
   3  15  -4          6.97         10.07         3.75 o
   4  15  -4         13.43         17.56         5.32 o
   5  15  -4         31.04         41.79         8.23 o
   6  15  -4         44.20         47.10         8.88 o
   7  15  -4          1.22          1.47         2.41 o
   0  16  -4          2.22          2.33         1.97 o
   1  16  -4         76.87         70.27         7.38 o
   2  16  -4         31.83         29.07         6.40 o
   3  16  -4          6.31          8.08         6.37 o
   4  16  -4        185.58        204.18        17.69 o
   5  16  -4          3.10          9.63         4.75 o
   6  16  -4          4.21          4.92        12.82 o
   1  17  -4         37.68         33.19         5.03 o
   2  17  -4         20.96         36.24         7.48 o
   3  17  -4         12.48          9.97         3.36 o
   4  17  -4          3.23          4.41         4.04 o
   5  17  -4         39.69         27.48         6.31 o
   0  18  -4         43.63         32.10         9.15 o
   1  18  -4         17.28         15.49         9.50 o
   2  18  -4          9.91          5.38         4.21 o
   3  18  -4        121.74        130.11        17.13 o
   4  18  -4          8.51          8.98         4.85 o
   1  19  -4         27.77         30.13         9.68 o
   2  19  -4         19.63         11.61         5.03 o
   3  19  -4         39.42         46.21         8.34 o
   4   0  -3         77.39         77.83        11.30 o
   6   0  -3        937.34       1000.14        37.30 o
   8   0  -3        106.16        118.36        17.93 o
  10   0  -3         46.28         58.46        13.27 o
   0   1  -3        994.37        972.12       221.03 o
   1   1  -3        263.83        245.07         9.60 o
   2   1  -3        991.88       1002.25        40.26 o
   3   1  -3        528.27        579.95        77.38 o
   4   1  -3        374.34        454.41        19.33 o
   5   1  -3        203.76        216.05        16.68 o
   6   1  -3        105.11        113.96        12.91 o
   7   1  -3        111.56        130.06        20.80 o
   8   1  -3        141.95        155.59        11.10 o
   9   1  -3          2.73          8.32         3.15 o
  10   1  -3         68.16         72.51        14.88 o
  11   1  -3         30.64         27.22         7.41 o
   1   2  -3       1152.37       1161.54        34.24 o
   2   2  -3        261.05        284.18        26.72 o
   3   2  -3        111.88        117.35        13.27 o
   4   2  -3         51.82        114.10        56.22 o
   5   2  -3        573.23        634.85        64.29 o
   6   2  -3        312.03        285.95        16.67 o
   7   2  -3        130.63        136.52        12.18 o
   8   2  -3         67.15         71.12        11.57 o
   9   2  -3        280.65        344.02        21.36 o
  10   2  -3          3.36          6.36         2.81 o
  11   2  -3          0.48          0.00         5.83 o
   0   3  -3        201.13        195.63        25.82 o
   1   3  -3        469.50        439.76         9.86 o
   2   3  -3         64.72         62.92         7.26 o
   3   3  -3       3718.10       4081.91        74.42 o
   4   3  -3        309.73        356.57        17.31 o
   5   3  -3        216.05        222.82        13.97 o
   6   3  -3         74.69         55.12        29.91 o
   7   3  -3        104.54        106.23        11.12 o
   8   3  -3         33.80         32.67         6.37 o
   9   3  -3         56.29         80.61        23.40 o
  10   3  -3         63.98         81.39        11.05 o
  11   3  -3         42.43         52.60         7.73 o
   1   4  -3        373.72        378.58        26.25 o
   2   4  -3       1394.09       1326.59       120.37 o
   3   4  -3        139.05        120.00         9.31 o
   4   4  -3        653.87        725.71        24.91 o
   5   4  -3        118.49        118.46        20.26 o
   6   4  -3        567.19        572.05        39.36 o
   7   4  -3        220.35        243.55        16.53 o
   8   4  -3         77.00         82.24        10.16 o
   9   4  -3         59.54         58.39         9.95 o
  10   4  -3         18.08          4.88         6.99 o
  11   4  -3          0.65          5.51         5.74 o
   0   5  -3       3521.96       3689.97        62.94 o
   1   5  -3        166.94        142.91        20.11 o
   2   5  -3        109.25        122.50        10.19 o
   3   5  -3        287.47        323.63        26.99 o
   4   5  -3       1651.32       1813.15        44.19 o
   5   5  -3        145.25        186.33        13.09 o
   6   5  -3         23.23         26.33         5.17 o
   7   5  -3        178.60        185.13        28.69 o
   8   5  -3        622.96        743.79        31.23 o
   9   5  -3         47.22         45.10        10.40 o
  10   5  -3         24.99         30.34         6.64 o
  11   5  -3          1.79          0.00         2.32 o
   1   6  -3        762.21        874.18        20.24 o
   2   6  -3       1795.72       1860.77        82.38 o
   3   6  -3        228.54        184.68        25.75 o
   4   6  -3         69.73         64.51         7.48 o
   5   6  -3        118.52        107.49        10.21 o
   6   6  -3        468.38        500.54        22.94 o
   7   6  -3         37.91         37.62         6.65 o
   8   6  -3         80.27         81.51        10.36 o
   9   6  -3         35.13         50.55        11.21 o
  10   6  -3         24.96         30.55         7.12 o
   0   7  -3          9.84         27.86        12.64 o
   1   7  -3        761.41        811.91        16.58 o
   2   7  -3         96.00         91.79        15.08 o
   3   7  -3        392.45        366.57        26.75 o
   4   7  -3        119.53         88.90        17.38 o
   5   7  -3        126.07        110.95        17.40 o
   6   7  -3        200.77        207.86        15.01 o
   7   7  -3        644.08        752.64        30.56 o
   8   7  -3         52.88         49.94         8.01 o
   9   7  -3          4.92          7.54         4.75 o
  10   7  -3          0.35          8.39         5.07 o
   1   8  -3        805.61        852.55        30.60 o
   2   8  -3         78.56         83.71         5.67 o
   3   8  -3         74.95         77.19        14.95 o
   4   8  -3         22.73         17.88         3.18 o
   5   8  -3         75.28         71.38         8.89 o
   6   8  -3         74.61         66.66         8.69 o
   7   8  -3        278.73        328.80        23.85 o
   8   8  -3          4.64          4.19         4.26 o
   9   8  -3         57.26         75.25        10.60 o
  10   8  -3          1.31          1.07         2.36 o
   0   9  -3        738.83        779.14        24.58 o
   1   9  -3          0.73          1.67         2.46 o
   2   9  -3         18.63         19.51         4.40 o
   3   9  -3        741.24        714.72        39.46 o
   4   9  -3        179.44        159.21        11.57 o
   5   9  -3        208.04        254.42        16.48 o
   6   9  -3         45.65         46.89         7.00 o
   7   9  -3        127.53        122.07        19.01 o
   8   9  -3         24.72         29.38         6.87 o
   9   9  -3         10.83         20.06         6.12 o
  10   9  -3          3.86         10.13         4.40 o
   1  10  -3        105.64        129.09        17.03 o
   2  10  -3        222.97        233.35        19.14 o
   3  10  -3         98.54        120.42         7.40 o
   4  10  -3         21.56         24.70         3.58 o
   5  10  -3        157.56        167.87        14.14 o
   6  10  -3        207.95        229.69        16.86 o
   7  10  -3         44.14         41.44         6.87 o
   8  10  -3         37.58         35.94         7.40 o
   9  10  -3          7.68          9.94         7.71 o
  10  10  -3         17.46         22.25         6.78 o
   0  11  -3        194.71        211.75        13.05 o
   1  11  -3        201.22        211.82        17.42 o
   2  11  -3         18.93         19.05         4.09 o
   3  11  -3          9.60          9.38         2.15 o
   4  11  -3        425.94        430.35        54.16 o
   5  11  -3         68.76         74.02         9.00 o
   6  11  -3         21.90         23.89         6.02 o
   7  11  -3         84.61         93.02        11.35 o
   8  11  -3        161.00        173.09        16.03 o
   9  11  -3          2.28         10.65         4.81 o
   1  12  -3         75.83         82.71         7.01 o
   2  12  -3        249.97        255.50        12.05 o
   3  12  -3         52.89         42.27         7.34 o
   4  12  -3        162.78        158.55        15.76 o
   5  12  -3        103.89        108.94        11.02 o
   6  12  -3         44.95         46.16         8.43 o
   7  12  -3         28.07         33.01         7.34 o
   8  12  -3          1.03          0.00         2.58 o
   9  12  -3          2.15          2.68         9.77 o
   0  13  -3         69.24         75.22         8.40 o
   1  13  -3        205.86        188.35        10.85 o
   2  13  -3        260.37        267.30        18.11 o
   3  13  -3        193.96        181.40        12.36 o
   4  13  -3         48.00         48.25         7.60 o
   5  13  -3        106.59        111.62        11.85 o
   6  13  -3         36.62         42.37         7.28 o
   7  13  -3         75.83        101.49        13.09 o
   8  13  -3         37.16         49.21         9.22 o
   1  14  -3        144.69        138.66         9.66 o
   2  14  -3         32.78         31.61         4.64 o
   3  14  -3         21.15         13.43         3.07 o
   4  14  -3         51.76         60.42         8.49 o
   5  14  -3         63.12         67.60         9.95 o
   6  14  -3         63.72         72.50        10.11 o
   7  14  -3         30.31         33.49         9.68 o
   8  14  -3          5.92         13.99         4.57 o
   0  15  -3        406.87        430.77        29.32 o
   1  15  -3         14.04         13.87         5.09 o
   2  15  -3          0.27          0.00         1.41 o
   3  15  -3        244.97        213.90        20.72 o
   4  15  -3         61.43         69.19         9.74 o
   5  15  -3          2.38          8.43         3.75 o
   6  15  -3         18.81         21.99         5.62 o
   7  15  -3         14.69         22.31         6.53 o
   1  16  -3          9.47          7.76         2.83 o
   2  16  -3        190.03        188.49        12.01 o
   3  16  -3         41.25         35.81         5.43 o
   4  16  -3         19.59         26.44         6.04 o
   5  16  -3         19.91         21.55         5.56 o
   6  16  -3        131.65        168.44        16.36 o
   7  16  -3          0.84          4.98         4.26 o
   0  17  -3         35.34         32.64         9.15 o
   1  17  -3         12.54          8.95         2.96 o
   2  17  -3         37.40         39.49         5.67 o
   3  17  -3         49.73         59.19         9.18 o
   4  17  -3         84.24        109.70        12.81 o
   5  17  -3         11.38         20.42         6.10 o
   6  17  -3          1.60          4.56         2.78 o
   1  18  -3         42.00         41.24         6.20 o
   2  18  -3         11.99          8.74         2.54 o
   3  18  -3         43.01         45.70         8.39 o
   4  18  -3          9.48         13.58         4.69 o
   5  18  -3        161.98        171.48        16.79 o
   0  19  -3          6.35          5.38         3.41 o
   1  19  -3         37.56         36.76         6.58 o
   2  19  -3         32.92         36.44         6.64 o
   3  19  -3         98.51        109.73        13.48 o
   4  19  -3         23.65         16.78         5.92 o
   1  20  -3         30.54         20.74         4.82 o
   2  20  -3         36.31         37.51         8.57 o
   3  20  -3         43.34         47.96         9.24 o
   2   0  -2       3424.64       3326.11        81.24 o
   4   0  -2       3274.29       3894.96       100.25 o
   6   0  -2        454.43        479.90        29.59 o
   8   0  -2        510.20        542.34        25.42 o
  10   0  -2         74.56         84.65        15.24 o
   1   1  -2       2459.36       2419.83       234.03 o
   2   1  -2        146.75         93.92         9.24 o
   3   1  -2        223.70        249.90        11.89 o
   4   1  -2        244.63        255.41        15.69 o
   5   1  -2        125.47        133.60        29.32 o
   6   1  -2        458.18        469.44        20.92 o
   7   1  -2         45.91         70.14         8.41 o
   8   1  -2         53.38         51.20         5.50 o
   9   1  -2        238.61        229.01        36.77 o
  10   1  -2         27.89         37.22         5.82 o
  11   1  -2          7.16          3.78         2.60 o
   0   2  -2        733.87        692.85        80.79 o
   1   2  -2         31.45         28.26         2.24 o
   2   2  -2        545.82        648.98        30.49 o
   3   2  -2        129.12        105.24        11.21 o
   4   2  -2       3630.77       3823.10       140.78 o
   5   2  -2        373.31        433.69        24.75 o
   6   2  -2         56.81         49.04         6.46 o
   7   2  -2        857.17        850.48        88.45 o
   8   2  -2         26.62         24.26         4.05 o
   9   2  -2         25.06         29.31         6.00 o
  10   2  -2         36.86         30.46         6.34 o
  11   2  -2         94.11        100.77        10.25 o
   1   3  -2        927.25        867.80        31.62 o
   2   3  -2       2256.47       2202.55        42.66 o
   3   3  -2       1038.96       1164.18        29.15 o
   4   3  -2         41.41         43.03        10.57 o
   5   3  -2       1178.58       1093.76       153.73 o
   6   3  -2        174.74        139.75        21.46 o
   7   3  -2         45.11         37.55         7.89 o
   8   3  -2        115.53        101.65        14.42 o
   9   3  -2        173.41        185.48        15.52 o
  10   3  -2         39.21         39.50         7.28 o
  11   3  -2         18.09         15.14         5.92 o
   0   4  -2       5533.49       5863.71        88.19 o
   1   4  -2       2394.80       2450.16        34.76 o
   2   4  -2       1644.44       1588.74        30.18 o
   3   4  -2        755.83        691.77        37.73 o
   4   4  -2        160.15        151.15        32.28 o
   5   4  -2        779.85        662.86       124.86 o
   6   4  -2        155.62        123.73        23.80 o
   7   4  -2        412.55        346.12        43.83 o
   8   4  -2        110.19         93.97        12.19 o
   9   4  -2         22.41         23.60         5.25 o
  10   4  -2         31.40         34.23         7.27 o
  11   4  -2         13.93          6.46         3.01 o
   1   5  -2        672.09        704.18        23.49 o
   2   5  -2        536.65        504.22        28.46 o
   3   5  -2        574.37        620.44        14.00 o
   4   5  -2         76.67         88.30        15.06 o
   5   5  -2        505.46        416.86       119.39 o
   6   5  -2        494.98        400.56        75.64 o
   7   5  -2         12.90          9.52         1.67 o
   8   5  -2         10.91         12.94         9.15 o
   9   5  -2          5.91         13.50         4.73 o
  10   5  -2         92.80         99.29        11.96 o
  11   5  -2          3.13          2.04         3.16 o
   0   6  -2       9864.16      10486.07       495.32 o
   1   6  -2         19.11         18.19         4.33 o
   2   6  -2         70.39         80.22         4.61 o
   3   6  -2         46.30         44.73         6.45 o
   4   6  -2        243.19        199.80        15.55 o
   5   6  -2         29.13         37.58         5.74 o
   6   6  -2        182.68        137.95        33.30 o
   7   6  -2        187.70        190.10        14.50 o
   8   6  -2        193.90        196.39        15.18 o
   9   6  -2         17.34         22.63         5.23 o
  10   6  -2          3.95          0.00         2.71 o
  11   6  -2         14.12         20.53         8.70 o
   1   7  -2       2381.21       2728.97        58.72 o
   2   7  -2       2458.72       2600.15       130.91 o
   3   7  -2         85.22        101.89        11.03 o
   4   7  -2        180.27        178.65        11.15 o
   5   7  -2         50.89         45.11        11.21 o
   6   7  -2        283.23        286.87        16.74 o
   7   7  -2         67.27         76.06        19.28 o
   8   7  -2         45.09         52.24        16.23 o
   9   7  -2        184.76        213.22        16.99 o
  10   7  -2         74.48         85.42        11.29 o
  11   7  -2          1.18          1.52         2.54 o
   0   8  -2         39.99         47.21         5.19 o
   1   8  -2        775.23        864.84        29.69 o
   2   8  -2         30.48         37.62         4.91 o
   3   8  -2        254.48        259.36        10.29 o
   4   8  -2        412.21        448.86        24.85 o
   5   8  -2          1.66          1.22         0.79 o
   6   8  -2          5.85          2.69         4.57 o
   7   8  -2        203.14        203.26        15.19 o
   8   8  -2         30.22         31.13         5.99 o
   9   8  -2         31.80         38.37         7.16 o
  10   8  -2          0.04          0.00         3.52 o
   1   9  -2       1144.00       1221.68        58.26 o
   2   9  -2       1527.08       1552.47        34.54 o
   3   9  -2         32.53         27.56         3.52 o
   4   9  -2        142.12        152.19         8.36 o
   5   9  -2        530.86        490.08        38.56 o
   6   9  -2        562.53        586.03        27.89 o
   7   9  -2         34.87         45.46         7.35 o
   8   9  -2         35.12         32.64         7.62 o
   9   9  -2        127.74        150.76        21.88 o
  10   9  -2          4.00          6.60         3.35 o
   0  10  -2       2052.35       2214.53        47.53 o
   1  10  -2        165.51        143.76        16.59 o
   2  10  -2        216.55        239.59        10.51 o
   3  10  -2        114.74        103.53        13.84 o
   4  10  -2        975.51       1027.41        25.01 o
   5  10  -2         43.37         43.68         4.58 o
   6  10  -2        235.85        224.99        12.58 o
   7  10  -2         28.85         29.43         7.35 o
   8  10  -2        140.95        149.50        13.99 o
   9  10  -2         40.10         47.33         8.67 o
  10  10  -2          3.60          0.00         3.09 o
   1  11  -2        148.60        148.03         8.64 o
   2  11  -2        464.96        475.02        15.83 o
   3  11  -2         88.61         89.17         6.85 o
   4  11  -2         16.85         13.82         2.76 o
   5  11  -2        172.75        141.06        15.19 o
   6  11  -2        696.07        745.93        58.02 o
   7  11  -2         56.96         69.71         9.32 o
   8  11  -2         45.83         43.90         7.35 o
   9  11  -2         28.87         27.28         6.78 o
  10  11  -2         37.14         41.42         8.43 o
   0  12  -2        280.39        306.58        37.66 o
   1  12  -2        103.80        100.17         7.29 o
   2  12  -2        148.07        151.78         9.07 o
   3  12  -2        431.02        458.52        16.55 o
   4  12  -2        235.26        243.94        20.34 o
   5  12  -2        233.14        240.16        23.19 o
   6  12  -2         80.06         90.19        10.38 o
   7  12  -2        176.96        173.02        15.19 o
   8  12  -2         28.84         37.28        10.04 o
   9  12  -2          4.52          1.06         2.91 o
   1  13  -2        149.39        149.43         9.31 o
   2  13  -2         90.73         96.41         7.35 o
   3  13  -2        205.80        230.73        12.01 o
   4  13  -2         20.12         20.63         4.03 o
   5  13  -2        369.13        369.97        22.82 o
   6  13  -2         54.03         49.81         8.23 o
   7  13  -2          1.01          1.89         6.55 o
   8  13  -2          5.26          8.68         4.43 o
   9  13  -2         83.67        109.34        13.49 o
   0  14  -2        475.94        505.82        28.60 o
   1  14  -2          9.27          9.99         2.49 o
   2  14  -2         21.21         24.49         4.08 o
   3  14  -2        147.09        150.28         9.96 o
   4  14  -2         77.81         90.13         8.08 o
   5  14  -2         83.29         69.91         7.08 o
   6  14  -2          0.34          0.00         3.31 o
   7  14  -2        111.73        122.15        20.62 o
   8  14  -2         45.36         51.45         9.27 o
   1  15  -2          0.49          3.57         3.38 o
   2  15  -2        200.04        218.95        12.37 o
   3  15  -2        177.44        170.05        10.94 o
   4  15  -2          0.04          2.49         3.98 o
   5  15  -2        157.26        170.90        11.58 o
   6  15  -2         29.17         30.50         6.78 o
   7  15  -2          9.57          0.74         2.40 o
   8  15  -2         10.92          7.55         3.40 o
   0  16  -2        110.01        115.85        15.42 o
   1  16  -2         34.74         37.27         5.78 o
   2  16  -2         20.93         14.08         3.56 o
   3  16  -2         18.41         19.91         4.20 o
   4  16  -2        175.34        158.72         9.74 o
   5  16  -2         15.31         14.97         8.34 o
   6  16  -2          6.27          8.65         4.43 o
   7  16  -2         11.83         10.94         5.00 o
   1  17  -2         33.64         33.32         5.54 o
   2  17  -2         89.26         84.55         8.33 o
   3  17  -2         37.40         34.63         5.72 o
   4  17  -2          3.97          5.42         1.88 o
   5  17  -2          6.78          8.32         3.32 o
   6  17  -2         72.65         90.09        12.03 o
   7  17  -2         15.18         12.81         5.07 o
   0  18  -2         59.04         59.54        11.84 o
   1  18  -2          9.88         11.52         4.15 o
   2  18  -2         26.98         22.16         4.50 o
   3  18  -2        155.05        169.91        12.40 o
   4  18  -2         56.71         56.41         7.29 o
   5  18  -2         13.53         19.26         6.02 o
   6  18  -2          1.46          3.09         3.77 o
   1  19  -2         42.76         38.94         6.89 o
   2  19  -2         18.99         16.38         4.42 o
   3  19  -2         16.32         19.46         7.59 o
   4  19  -2         12.76         13.07         5.32 o
   5  19  -2         38.25         49.16         9.27 o
   0  20  -2        123.87        147.41        21.34 o
   1  20  -2        112.27        106.11        12.03 o
   2  20  -2          5.00          3.73         2.24 o
   3  20  -2         15.82         16.02         3.53 o
   4  20  -2         47.97         58.80         9.95 o
   1  21  -2          6.45         13.70         5.02 o
   2  21  -2         92.55         81.85        11.16 o
   2   0  -1      14157.53      15106.21       298.23 o
   4   0  -1        197.57        203.36        15.42 o
   6   0  -1        480.33        580.15        30.85 o
   8   0  -1        201.77        194.57        23.04 o
  10   0  -1        114.99        103.09        12.02 o
  12   0  -1         27.44         27.08         8.79 o
   1   1  -1       5132.54       5091.72       137.91 o
   2   1  -1       2153.67       2225.91        55.15 o
   3   1  -1       2150.08       2191.76        78.02 o
   4   1  -1         46.69         56.85         5.83 o
   5   1  -1         53.59         31.94        11.45 o
   6   1  -1         23.43         22.43         3.53 o
   7   1  -1        349.14        369.63        14.11 o
   8   1  -1        195.20        193.21        12.67 o
   9   1  -1         73.29         70.51         5.75 o
  10   1  -1         35.30         35.35         4.45 o
  11   1  -1          2.64          3.27         1.85 o
  12   1  -1         24.88         24.18         6.29 o
   1   2  -1        662.79        704.82        17.04 o
   2   2  -1      14792.73      14476.27       448.43 o
   3   2  -1        354.04        312.60        11.76 o
   4   2  -1         27.47         17.19         2.29 o
   5   2  -1        296.78        285.39        10.46 o
   6   2  -1        590.39        496.68        65.20 o
   7   2  -1        281.26        210.94        39.49 o
   8   2  -1         37.25         33.39         5.17 o
   9   2  -1        322.11        324.66        30.72 o
  10   2  -1         60.42         58.11        10.25 o
  11   2  -1          6.49          7.75         5.28 o
  12   2  -1          4.38          2.30         2.08 o
   0   3  -1        487.35        505.04        12.22 o
   1   3  -1        314.71        299.46        27.10 o
   2   3  -1       1788.99       1895.45       166.87 o
   3   3  -1       4527.07       4404.59       227.21 o
   4   3  -1        930.20        894.17        60.83 o
   5   3  -1        608.45        595.66        43.47 o
   6   3  -1         57.55         50.42         5.49 o
   7   3  -1        817.06        764.41        51.51 o
   8   3  -1         80.15         73.41         6.35 o
   9   3  -1         41.99         41.87         5.18 o
  10   3  -1         34.96         45.07         9.59 o
  11   3  -1         45.19         50.35        12.80 o
   1   4  -1        496.18        468.15        10.39 o
   2   4  -1        906.75        802.07        55.50 o
   3   4  -1        267.31        227.99        11.84 o
   4   4  -1         30.15         29.15         2.71 o
   5   4  -1       1020.28       1039.99        37.27 o
   6   4  -1        246.09        185.08         9.38 o
   7   4  -1         90.28        100.49         7.07 o
   8   4  -1          9.76          8.67         3.28 o
   9   4  -1        383.18        390.83        30.55 o
  10   4  -1         11.34          8.71         8.43 o
  11   4  -1          6.49         11.77         4.94 o
   0   5  -1      16885.87      17033.12       624.71 o
   1   5  -1        728.10        763.86        19.00 o
   2   5  -1        196.38        218.15        15.28 o
   3   5  -1        322.13        258.30        12.37 o
   4   5  -1       1406.79       1369.99        54.09 o
   5   5  -1        106.51        101.18        12.46 o
   6   5  -1        182.27        185.80        15.68 o
   7   5  -1        252.86        269.08        23.44 o
   8   5  -1        300.86        289.83        39.98 o
   9   5  -1         73.12         93.04        14.80 o
  10   5  -1         18.64         16.96         5.38 o
  11   5  -1          6.95         14.01         4.62 o
   1   6  -1        787.27        825.30        17.03 o
   2   6  -1       4646.78       4697.53        61.62 o
   3   6  -1        833.65        940.43        65.55 o
   4   6  -1         89.02         64.89         4.15 o
   5   6  -1         88.08         90.69         7.20 o
   6   6  -1         30.62         41.72         4.15 o
   7   6  -1         20.97         24.20         4.23 o
   8   6  -1        174.41        172.43        26.14 o
   9   6  -1         73.17         85.97        10.33 o
  10   6  -1         39.41         45.14         8.14 o
  11   6  -1          2.11          1.93         5.74 o
   0   7  -1        122.63         96.11         6.79 o
   1   7  -1       2058.30       2037.49        85.66 o
   2   7  -1        966.89       1189.56        27.68 o
   3   7  -1         43.42         73.76         6.71 o
   4   7  -1         41.93         31.73         6.32 o
   5   7  -1         37.26         38.57         5.67 o
   6   7  -1        181.86        177.01        19.40 o
   7   7  -1        540.95        541.46        64.45 o
   8   7  -1        101.76        108.41        11.15 o
   9   7  -1         16.77         13.10         3.32 o
  10   7  -1          3.54          0.07         6.64 o
  11   7  -1         65.09         75.74        10.64 o
   1   8  -1        382.16        415.67        12.61 o
   2   8  -1        204.49        221.38         9.28 o
   3   8  -1       1021.72       1118.66        24.28 o
   4   8  -1        267.84        224.22         9.33 o
   5   8  -1          5.32          3.02         1.43 o
   6   8  -1         42.62         46.35        11.01 o
   7   8  -1         11.18         11.77         3.06 o
   8   8  -1          3.05          7.13         3.73 o
   9   8  -1        224.23        274.86        18.83 o
  10   8  -1         17.82         11.45         4.31 o
  11   8  -1          0.94          6.31         4.41 o
   0   9  -1       2930.81       3005.03        92.90 o
   1   9  -1        634.12        736.41        18.45 o
   2   9  -1        186.94        175.12         8.67 o
   3   9  -1        192.29        184.41         9.31 o
   4   9  -1         64.21         68.07         5.52 o
   5   9  -1         20.13         20.77         5.19 o
   6   9  -1         71.89         66.92         8.11 o
   7   9  -1        107.61        120.54        11.77 o
   8   9  -1        229.69        283.21        18.38 o
   9   9  -1          8.66         12.47         8.07 o
  10   9  -1         13.53         11.46         4.18 o
   1  10  -1        237.19        275.53        11.17 o
   2  10  -1        455.95        444.36        17.42 o
   3  10  -1        421.58        393.60        14.42 o
   4  10  -1        166.44        157.55         7.52 o
   5  10  -1         45.66         43.52         4.59 o
   6  10  -1        401.50        443.29        21.47 o
   7  10  -1         57.02         49.92         8.17 o
   8  10  -1         48.34         46.75         7.35 o
   9  10  -1         11.84         10.22         5.65 o
  10  10  -1         14.77          9.55         4.48 o
   0  11  -1       1902.65       2078.69       125.80 o
   1  11  -1         21.81         22.09         3.38 o
   2  11  -1        155.64        175.89         9.53 o
   3  11  -1         76.74         74.80         6.35 o
   4  11  -1        946.54        923.21        28.27 o
   5  11  -1        155.59        146.90         8.92 o
   6  11  -1          6.54          4.29         6.01 o
   7  11  -1         81.48         99.30        14.88 o
   8  11  -1        139.94        154.62        15.24 o
   9  11  -1         25.48         17.00         9.42 o
  10  11  -1         11.71         16.85        10.13 o
   1  12  -1        296.62        329.88        15.62 o
   2  12  -1        769.87        720.18        25.28 o
   3  12  -1          0.88          1.77         1.77 o
   4  12  -1         77.76         67.15         5.44 o
   5  12  -1        125.23        112.29         7.19 o
   6  12  -1         98.21        111.08        11.12 o
   7  12  -1         14.09          9.03         2.77 o
   8  12  -1         35.41         43.26        11.93 o
   9  12  -1        124.32        148.47        14.85 o
  10  12  -1         20.16         21.88         6.25 o
   0  13  -1         80.66         83.39        11.66 o
   1  13  -1        502.03        489.32        17.35 o
   2  13  -1        257.16        256.63        12.67 o
   3  13  -1        434.70        439.14        17.38 o
   4  13  -1        151.13        159.08         8.76 o
   5  13  -1         55.44         46.88         4.56 o
   6  13  -1         62.65         62.25         7.03 o
   7  13  -1        398.10        455.96        25.11 o
   8  13  -1         24.10         29.02         8.79 o
   9  13  -1          5.00          2.04         3.95 o
   1  14  -1        283.05        275.06        13.21 o
   2  14  -1        446.73        458.34        17.60 o
   3  14  -1        415.00        477.18        19.99 o
   4  14  -1         29.21         21.54         3.16 o
   5  14  -1        155.52        159.61        10.56 o
   6  14  -1         26.56         19.66         4.10 o
   7  14  -1         13.34         14.53         5.83 o
   8  14  -1         17.03         16.62         8.61 o
   9  14  -1         95.98        138.02        15.03 o
   0  15  -1       1253.19       1272.56        53.62 o
   1  15  -1        432.43        502.87        24.18 o
   2  15  -1         15.95         17.22         4.18 o
   3  15  -1        187.10        182.72         9.99 o
   4  15  -1        157.41        145.59         9.20 o
   5  15  -1         23.48         25.81         3.83 o
   6  15  -1         21.93         15.45         4.99 o
   7  15  -1         42.60         34.74         7.21 o
   8  15  -1         44.86         56.36        11.93 o
   1  16  -1        381.73        399.62        22.80 o
   2  16  -1        522.94        566.15        21.26 o
   3  16  -1         73.89         71.80         6.49 o
   4  16  -1          1.00          1.17         1.99 o
   5  16  -1          5.86          3.10         1.97 o
   6  16  -1         91.32         94.55         9.42 o
   7  16  -1         12.84         14.74         5.36 o
   8  16  -1          2.22          9.35         4.47 o
   0  17  -1        134.95        142.03        17.93 o
   1  17  -1          1.78          3.81         5.56 o
   2  17  -1         56.25         59.98         7.15 o
   3  17  -1          7.61          4.05         2.17 o
   4  17  -1         93.96         98.58         8.90 o
   5  17  -1         16.86         17.56         3.53 o
   6  17  -1          6.98          4.68         5.32 o
   7  17  -1         18.28         16.98         7.35 o
   1  18  -1         56.32         60.97         8.75 o
   2  18  -1         49.16         50.54         6.91 o
   3  18  -1         34.96         31.20         4.62 o
   4  18  -1         18.33         16.43         3.37 o
   5  18  -1         59.52         75.38         8.60 o
   6  18  -1          1.58          6.26         2.15 o
   0  19  -1         36.02         43.04        12.02 o
   1  19  -1          3.34          1.82         8.88 o
   2  19  -1         72.09         83.50         7.53 o
   3  19  -1          9.91          6.43         1.87 o
   4  19  -1          2.90          1.42         2.15 o
   5  19  -1          0.58          0.42         2.91 o
   6  19  -1          7.04          7.22         3.85 o
   1  20  -1          3.52          0.27         2.03 o
   2  20  -1         37.20         35.37         6.00 o
   3  20  -1         20.02         25.72         4.61 o
   4  20  -1         11.36         12.77         3.82 o
   5  20  -1         27.33         27.36         5.77 o
   0  21  -1         98.80         98.45        17.57 o
   1  21  -1         24.39         25.02         6.25 o
   2  21  -1         12.92         17.75         3.81 o
   3  21  -1          4.51          3.60         2.17 o
   2   0   0         21.97         20.96         1.72 o
   4   0   0       1042.49        896.64        40.53 o
   6   0   0          7.30         19.68         4.12 o
   8   0   0       1318.01       1432.30        72.27 o
  10   0   0         15.01          6.81         3.64 o
  12   0   0         44.80         38.01         6.03 o
   2   1   0       7111.97       7048.37        71.10 o
   3   1   0        170.54        162.95         6.04 o
   4   1   0        327.36        314.32         9.76 o
   5   1   0        309.60        230.48         7.35 o
   6   1   0         45.57         46.50         4.57 o
   7   1   0          1.54          0.00         2.27 o
   8   1   0         82.59         92.21         5.51 o
   9   1   0        355.29        342.65        21.02 o
  10   1   0        141.96        133.48        10.51 o
  11   1   0          1.69          0.00         1.34 o
  12   1   0         29.80         28.31         4.72 o
   1   2   0       5488.58       5208.40       102.76 o
   2   2   0       7740.41       7835.74        91.14 o
   3   2   0        865.91        797.76        22.97 o
   4   2   0         33.20         34.14         3.33 o
   5   2   0        267.04        289.86         9.58 o
   6   2   0         24.97         18.74         2.28 o
   7   2   0       1197.65       1132.39        73.18 o
   8   2   0         20.01         18.27         2.36 o
   9   2   0         88.96         98.13         6.91 o
  10   2   0         75.14         83.53         6.79 o
  11   2   0        126.13        110.19         7.27 o
  12   2   0         76.17         94.46         7.20 o
   1   3   0       6117.46       6655.28        70.46 o
   2   3   0       4620.96       4737.27        44.07 o
   3   3   0        383.88        352.41         9.74 o
   4   3   0         48.95         50.54         2.75 o
   5   3   0        189.67        186.48         6.19 o
   6   3   0        324.78        340.01        11.39 o
   7   3   0        334.32        295.57        13.97 o
   8   3   0          1.01          0.27         1.15 o
   9   3   0        306.55        311.29        14.45 o
  10   3   0          3.71          6.29         1.74 o
  11   3   0          0.48          0.00         2.00 o
  12   3   0          2.34          0.00         2.69 o
   0   4   0          0.11         10.01         3.14 o
   1   4   0        529.13        423.28        16.22 o
   2   4   0       3600.71       3677.70        40.23 o
   3   4   0        386.74        343.12         7.83 o
   4   4   0         25.57         29.17         2.50 o
   5   4   0          1.28          0.24         0.50 o
   6   4   0         37.30         28.35         2.41 o
   7   4   0         47.21         46.79         3.88 o
   8   4   0         17.48         12.83         1.95 o
   9   4   0         33.54         38.39         4.27 o
  10   4   0         51.08         56.30         5.50 o
  11   4   0        176.51        178.74        19.83 o
   1   5   0        905.33        961.01        21.25 o
   2   5   0       1400.26       1361.87        18.93 o
   3   5   0        370.01        413.80         8.18 o
   4   5   0        294.07        319.53         8.54 o
   5   5   0         10.25          6.61         1.37 o
   6   5   0        325.03        317.69        10.07 o
   7   5   0         51.54         39.55         3.62 o
   8   5   0         12.13          9.29         1.78 o
   9   5   0         39.51         29.51         3.80 o
  10   5   0        122.08        134.18         9.36 o
  11   5   0          8.75          5.08         1.90 o
   0   6   0      10671.98      11525.85       166.37 o
   1   6   0        188.41        152.91         6.55 o
   2   6   0         18.68         18.53         2.07 o
   3   6   0        366.75        378.10         8.67 o
   4   6   0        416.82        488.59        18.59 o
   5   6   0        548.20        565.90        28.08 o
   6   6   0         19.86         19.80         2.45 o
   7   6   0          3.70          4.16         2.12 o
   8   6   0        155.91        158.78         8.11 o
   9   6   0        198.71        205.94        17.32 o
  10   6   0          3.85          3.77         2.62 o
  11   6   0          0.21          0.00         3.50 o
   1   7   0        731.58        642.11        16.13 o
   2   7   0          4.83          5.72         1.38 o
   3   7   0        116.34        140.02         9.12 o
   4   7   0        310.37        315.39        14.65 o
   5   7   0        113.32        142.54         7.09 o
   6   7   0          0.05          0.01         0.93 o
   7   7   0         46.41         39.10         3.74 o
   8   7   0          4.53          7.10         1.63 o
   9   7   0        437.98        437.53        27.95 o
  10   7   0         48.06         55.15         8.62 o
  11   7   0          0.09          1.51         3.68 o
   0   8   0        180.96        231.87        18.20 o
   1   8   0       1596.09       1507.12        28.16 o
   2   8   0          5.44          6.49         1.74 o
   3   8   0       1609.60       1991.95        67.15 o
   4   8   0          1.46          0.70         1.66 o
   5   8   0         28.74         29.88         4.94 o
   6   8   0          6.48          2.94         1.13 o
   7   8   0        668.85        622.20        46.26 o
   8   8   0         20.22         20.76         3.98 o
   9   8   0         11.42         12.45         3.91 o
  10   8   0          0.06          2.76         5.65 o
  11   8   0         44.77         64.72         9.83 o
   1   9   0        124.13         99.80         6.62 o
   2   9   0        469.41        441.40        15.24 o
   3   9   0          1.50          4.92         1.59 o
   4   9   0        278.93        352.14        13.13 o
   5   9   0         17.05         18.65         4.25 o
   6   9   0         59.67         55.25         7.27 o
   7   9   0          0.07          0.18         1.54 o
   8   9   0         19.43         19.50         3.79 o
   9   9   0        110.70        144.85        13.36 o
  10   9   0         40.76         36.77         7.58 o
  11   9   0          0.41          0.00         4.11 o
   0  10   0       2538.07       2273.96        69.76 o
   1  10   0         20.77         17.44         3.08 o
   2  10   0        183.28        205.84         8.57 o
   3  10   0         78.62         84.25         6.36 o
   4  10   0        208.49        181.07         9.42 o
   5  10   0         96.12         95.79         9.12 o
   6  10   0          0.04          0.00         2.69 o
   7  10   0          9.02          5.75         3.42 o
   8  10   0        268.08        286.70        18.38 o
   9  10   0          1.63          0.00         4.04 o
  10  10   0          2.35          1.03         2.51 o
   1  11   0        196.29        216.32        10.59 o
   2  11   0       1531.28       1405.20        32.36 o
   3  11   0        184.83        196.61         8.88 o
   4  11   0         32.02         30.40         4.09 o
   5  11   0         74.23         71.73         6.24 o
   6  11   0        194.14        196.27        14.33 o
   7  11   0         72.08         75.17         9.27 o
   8  11   0         19.36         30.09         6.71 o
   9  11   0         37.58         33.61         7.47 o
  10  11   0        154.27        184.95        16.42 o
   0  12   0        283.33        271.69        21.34 o
   1  12   0         27.70         33.14         4.37 o
   2  12   0          0.00          0.00         1.25 o
   3  12   0        269.53        282.20        11.12 o
   4  12   0         64.89         76.07         6.73 o
   5  12   0          2.38          2.82         2.30 o
   6  12   0          5.97          4.00         2.84 o
   7  12   0        123.41        152.10        13.63 o
   8  12   0         18.23         15.56         4.48 o
   9  12   0          0.06          0.97         2.97 o
  10  12   0          0.01          4.83         9.24 o
   1  13   0       1241.22       1301.30        32.16 o
   2  13   0         63.07         79.10         5.99 o
   3  13   0        191.55        216.31        10.14 o
   4  13   0         27.46         25.59         3.59 o
   5  13   0         29.18         21.19         3.69 o
   6  13   0          0.06          0.58         1.63 o
   7  13   0         33.76         35.28         8.34 o
   8  13   0         11.43         10.19         3.11 o
   9  13   0        207.68        270.17        32.01 o
   0  14   0         92.27         88.95        13.27 o
   1  14   0        718.14        779.10        23.94 o
   2  14   0         30.53         32.94         4.06 o
   3  14   0         14.86         11.85         2.78 o
   4  14   0          5.00          2.49         1.92 o
   5  14   0         21.49         24.37         3.41 o
   6  14   0         12.32         13.34         4.26 o
   7  14   0         48.25         53.18         8.37 o
   8  14   0          3.27          0.00         2.19 o
   9  14   0         27.56         16.44         5.36 o
   1  15   0        628.89        701.62        23.29 o
   2  15   0        228.50        256.63        11.80 o
   3  15   0         46.03         35.21         4.53 o
   4  15   0          4.56          2.82         1.64 o
   5  15   0         83.84         86.74         7.14 o
   6  15   0         19.29         15.46         3.88 o
   7  15   0          0.57          0.50         4.30 o
   8  15   0         24.57         32.18         7.35 o
   0  16   0       2071.48       2255.84        81.78 o
   1  16   0         20.56         44.94         8.12 o
   2  16   0          7.57          6.31         1.90 o
   3  16   0         12.02         12.27         2.79 o
   4  16   0        303.49        308.04        13.73 o
   5  16   0          6.10          6.59         2.75 o
   6  16   0          1.32          0.67         2.11 o
   7  16   0          1.09          1.28         2.28 o
   8  16   0         80.27         80.07        11.03 o
   1  17   0        117.61        125.27        10.19 o
   2  17   0        647.94        684.16        21.28 o
   3  17   0          0.01          0.00         1.56 o
   4  17   0          0.26          2.60         1.57 o
   5  17   0         14.46         12.85         3.70 o
   6  17   0         42.72         56.64         7.45 o
   7  17   0          4.43          6.47         3.55 o
   0  18   0        223.95        255.37        25.29 o
   1  18   0         64.36         51.31         6.68 o
   2  18   0          0.45          0.00         2.14 o
   3  18   0        136.79        141.93         9.80 o
   4  18   0         11.10          6.28         2.49 o
   5  18   0         19.14         17.38         3.64 o
   6  18   0         15.90         13.95         3.82 o
   7  18   0        105.94        127.36        11.97 o
   1  19   0         13.94         12.92         4.49 o
   2  19   0         41.21         32.80         6.97 o
   3  19   0         76.96         88.11         8.14 o
   4  19   0         14.89         10.75         3.11 o
   5  19   0         96.22        132.31        11.73 o
   6  19   0         32.73         29.19         5.93 o
   0  20   0        169.08        176.38        16.40 o
   1  20   0         10.29          6.40         2.75 o
   2  20   0          6.31         10.31         3.66 o
   3  20   0         13.01         16.97         4.03 o
   4  20   0         71.51         61.43         7.10 o
   5  20   0          0.99          2.66         2.01 o
   1  21   0         33.46         31.76         6.32 o
   2  21   0         96.35        106.73        10.60 o
   3  21   0         21.00         14.85         6.73 o
   0  22   0         23.16         22.29         6.59 o
   1  22   0         37.60         34.13         6.42 o
   2   0   1      14211.78      13902.85       228.71 o
   4   0   1        200.65        220.43         6.85 o
   6   0   1        492.87        531.71        15.04 o
   8   0   1        201.48        217.36        11.16 o
  10   0   1        115.49        113.78         7.88 o
  12   0   1         28.73         38.08         6.12 o
   1   1   1       5161.89       5272.99        77.16 o
   2   1   1       2158.59       2142.00        17.77 o
   3   1   1       2176.34       2183.85        26.37 o
   4   1   1         55.30         64.64         3.57 o
   5   1   1         56.59         57.76         3.14 o
   6   1   1         22.04         24.31         2.19 o
   7   1   1        348.12        358.48         9.25 o
   8   1   1        198.52        198.72         7.51 o
   9   1   1         74.52         79.63         5.56 o
  10   1   1         35.79         38.00         3.70 o
  11   1   1          2.24          0.91         1.16 o
  12   1   1         25.35         31.33         3.86 o
   1   2   1        691.90        715.60         9.37 o
   2   2   1      14798.67      14192.33       118.19 o
   3   2   1        347.89        338.85         7.18 o
   4   2   1         26.97         24.33         2.04 o
   5   2   1        313.97        313.25         8.33 o
   6   2   1        591.21        590.23        12.75 o
   7   2   1        284.10        278.11         8.29 o
   8   2   1         37.11         31.42         2.80 o
   9   2   1        319.19        298.55        11.23 o
  10   2   1         61.48         68.26         5.18 o
  11   2   1          6.22          4.31         1.52 o
  12   2   1          4.51          1.41         2.51 o
   0   3   1        487.77        529.10        10.39 o
   1   3   1        299.84        301.67         7.50 o
   2   3   1       1787.04       1776.66        17.99 o
   3   3   1       4588.53       4738.25        45.41 o
   4   3   1        938.56        964.48        20.54 o
   5   3   1        599.83        613.45        12.52 o
   6   3   1         57.44         52.62         3.20 o
   7   3   1        806.28        757.83        15.19 o
   8   3   1         80.40         70.52         3.94 o
   9   3   1         43.48         42.59         3.58 o
  10   3   1         34.71         42.44         4.26 o
  11   3   1         47.00         45.29         4.38 o
   1   4   1        501.83        462.75         8.29 o
   2   4   1        907.67        810.04        29.56 o
   3   4   1        262.05        245.81         6.34 o
   4   4   1         29.09         28.92         2.27 o
   5   4   1       1021.56       1072.66        16.95 o
   6   4   1        253.68        217.14         7.22 o
   7   4   1         92.70        108.87         5.52 o
   8   4   1          8.94          7.42         1.36 o
   9   4   1        382.37        378.71        13.16 o
  10   4   1          9.94          4.97         2.25 o
  11   4   1          6.53          6.76         1.73 o
   0   5   1      16735.29      16508.94       186.93 o
   1   5   1        725.62        756.97        20.10 o
   2   5   1        198.15        209.28         6.19 o
   3   5   1        325.36        265.28         6.79 o
   4   5   1       1409.72       1402.34        19.37 o
   5   5   1        106.24        109.99         4.71 o
   6   5   1        182.74        199.60         6.86 o
   7   5   1        251.81        279.65         8.94 o
   8   5   1        299.22        284.40        11.03 o
   9   5   1         73.77         73.68         7.10 o
  10   5   1         19.66         20.80         2.98 o
  11   5   1          7.15          7.18         2.04 o
   1   6   1        800.32        779.94        25.77 o
   2   6   1       4576.52       4478.92        53.39 o
   3   6   1        843.57        918.97        15.67 o
   4   6   1         90.90         77.42         4.23 o
   5   6   1         87.56         94.68         4.35 o
   6   6   1         31.15         38.73         2.98 o
   7   6   1         20.84         25.41         3.19 o
   8   6   1        175.06        178.82         7.84 o
   9   6   1         72.30         62.01         4.77 o
  10   6   1         38.49         39.72         4.61 o
  11   6   1          2.15          3.11         3.60 o
   0   7   1        123.19         94.36         5.73 o
   1   7   1       2048.19       1943.01        40.90 o
   2   7   1        967.31       1163.70        17.68 o
   3   7   1         37.28         71.95         4.32 o
   4   7   1         37.80         38.84         3.14 o
   5   7   1         39.92         34.89         3.03 o
   6   7   1        180.87        173.77         7.92 o
   7   7   1        537.41        531.88        27.13 o
   8   7   1        103.44         99.90         6.57 o
   9   7   1         15.96         12.11         2.25 o
  10   7   1          3.34          3.61         2.22 o
  11   7   1         64.14         64.51         7.63 o
   1   8   1        360.28        363.47        14.41 o
   2   8   1        205.02        217.60         6.99 o
   3   8   1        999.96       1088.37        25.70 o
   4   8   1        268.20        235.18        13.68 o
   5   8   1          3.50          5.28         1.71 o
   6   8   1         42.62         50.64         3.77 o
   7   8   1         10.02          8.42         2.16 o
   8   8   1          3.08          1.52         1.84 o
   9   8   1        222.75        207.62        14.46 o
  10   8   1         17.83         16.32         3.59 o
  11   8   1          0.92         12.85         5.20 o
   0   9   1       2922.21       2816.82        63.16 o
   1   9   1        617.28        690.64        23.70 o
   2   9   1        186.30        164.50         6.42 o
   3   9   1        182.51        165.00         7.02 o
   4   9   1         70.02         74.03         5.33 o
   5   9   1         18.36         24.57         3.22 o
   6   9   1         72.28         73.60         6.34 o
   7   9   1        107.77        109.10         7.85 o
   8   9   1        230.48        248.40        12.80 o
   9   9   1          8.67          4.27         3.41 o
  10   9   1         13.17          4.30         9.77 o
   1  10   1        239.63        244.86         9.96 o
   2  10   1        444.61        429.51        12.32 o
   3  10   1        423.86        388.21        11.78 o
   4  10   1        168.04        157.01         8.22 o
   5  10   1         43.73         38.47         4.33 o
   6  10   1        399.14        405.22        19.59 o
   7  10   1         58.16         64.41         9.42 o
   8  10   1         46.86         39.27         5.08 o
   9  10   1         11.30          7.84         2.77 o
  10  10   1         15.73         12.06         4.52 o
   0  11   1       1859.80       1936.04        53.04 o
   1  11   1         22.69         20.86         2.81 o
   2  11   1        156.64        163.11         7.81 o
   3  11   1         77.48         70.60         5.03 o
   4  11   1        940.68        905.61        32.43 o
   5  11   1        154.16        156.37         9.51 o
   6  11   1          6.59         10.50         3.73 o
   7  11   1         82.11         80.61         9.05 o
   8  11   1        141.08        155.23        13.68 o
   9  11   1         25.56         30.21         7.02 o
  10  11   1         12.09          9.33         7.98 o
   1  12   1        301.17        295.47        17.52 o
   2  12   1        771.67        717.80        16.33 o
   3  12   1          0.55          3.23         2.74 o
   4  12   1         78.69         72.12         5.62 o
   5  12   1        125.14        111.77         9.63 o
   6  12   1        100.13         90.65         9.36 o
   7  12   1         14.77          8.25         3.77 o
   8  12   1         34.62         44.96         7.29 o
   9  12   1        123.67        149.34        14.33 o
  10  12   1         21.04         14.85         3.76 o
   0  13   1         82.04         62.44         7.61 o
   1  13   1        501.00        499.75        15.43 o
   2  13   1        257.08        244.60         9.52 o
   3  13   1        442.62        456.61        13.23 o
   4  13   1        152.27        153.98         8.10 o
   5  13   1         56.46         46.58         7.21 o
   6  13   1         62.55         63.62         8.20 o
   7  13   1        393.17        441.69        23.12 o
   8  13   1         24.38         25.20         5.86 o
   9  13   1          5.45          2.99         4.75 o
   1  14   1        294.56        287.11        22.11 o
   2  14   1        443.36        445.92        15.40 o
   3  14   1        411.31        443.05        15.56 o
   4  14   1         28.90         23.93         4.02 o
   5  14   1        155.03        167.11        13.87 o
   6  14   1         26.64         21.85         4.87 o
   7  14   1         14.36         14.01         4.48 o
   8  14   1         17.29         15.54         4.67 o
   9  14   1         96.25        109.17        12.58 o
   0  15   1       1253.23       1242.90        43.13 o
   1  15   1        436.15        490.95        19.63 o
   2  15   1         16.08         16.01         3.13 o
   3  15   1        190.34        188.20        10.43 o
   4  15   1        159.83        158.91         9.70 o
   5  15   1         23.79         20.89         5.01 o
   6  15   1         21.11         10.77         2.77 o
   7  15   1         42.95         46.40         7.98 o
   8  15   1         44.45         52.19         8.58 o
   1  16   1        380.72        393.41        15.50 o
   2  16   1        526.33        559.21        21.34 o
   3  16   1         73.92         73.88         6.74 o
   4  16   1          0.86          1.40         1.97 o
   5  16   1          5.89          5.26         3.06 o
   6  16   1         92.48        103.25        11.59 o
   7  16   1         12.86         10.78         2.24 o
   8  16   1          2.03          1.48         2.06 o
   0  17   1        141.90        152.34        15.96 o
   1  17   1          2.25          2.61         1.78 o
   2  17   1         56.51         53.14         6.91 o
   3  17   1          7.21          3.18         3.18 o
   4  17   1         93.77         93.31         8.04 o
   5  17   1         17.20         17.31         3.37 o
   6  17   1          7.05          9.08         4.50 o
   7  17   1         18.23         21.59         5.63 o
   1  18   1         55.01         45.45         5.56 o
   2  18   1         50.05         49.63         6.65 o
   3  18   1         36.89         36.90         4.96 o
   4  18   1         18.37         15.14         2.98 o
   5  18   1         61.18         68.92         6.98 o
   6  18   1          1.73          3.24         3.38 o
   0  19   1         36.50         29.67         6.56 o
   1  19   1          2.68          5.67         2.87 o
   2  19   1         71.72         77.18         7.62 o
   3  19   1         11.52          7.75         3.03 o
   4  19   1          3.21          1.93         2.77 o
   5  19   1          0.53          0.49         2.94 o
   6  19   1          7.14         15.93         5.16 o
   1  20   1          3.07          0.00         2.57 o
   2  20   1         37.58         39.04         5.69 o
   3  20   1         19.43         22.42         4.85 o
   4  20   1         11.07          8.46         2.71 o
   5  20   1         27.58         23.58         4.65 o
   0  21   1         96.89         88.49        11.94 o
   1  21   1         24.15         23.81         6.99 o
   2  21   1         13.00         17.24         3.91 o
   3  21   1          4.51          4.49         2.58 o
   0   0   2      17852.68      17798.99       194.30 o
   2   0   2       3415.68       3305.28        32.72 o
   4   0   2       3327.77       3596.87        38.64 o
   6   0   2        458.04        423.61        23.93 o
   8   0   2        509.32        510.58        17.63 o
  10   0   2         73.65         71.55         7.48 o
   1   1   2       2459.94       2520.94        30.64 o
   2   1   2        139.98        106.82         7.09 o
   3   1   2        230.67        247.06         5.48 o
   4   1   2        245.28        219.51         5.80 o
   5   1   2        130.21        131.70         5.20 o
   6   1   2        467.29        443.36         8.98 o
   7   1   2         47.30         53.86         3.73 o
   8   1   2         53.86         56.56         3.43 o
   9   1   2        233.60        235.00         9.01 o
  10   1   2         27.58         28.11         3.62 o
  11   1   2          7.23          8.04         1.94 o
   0   2   2        734.39        683.43        79.62 o
   1   2   2         26.01         24.57         1.77 o
   2   2   2        543.91        622.04         9.48 o
   3   2   2        137.55        125.23         3.52 o
   4   2   2       3649.80       3552.19        83.31 o
   5   2   2        382.27        418.05         8.41 o
   6   2   2         57.22         42.65         2.38 o
   7   2   2        850.53        877.84        13.41 o
   8   2   2         25.91         24.60         2.35 o
   9   2   2         26.18         28.39         2.75 o
  10   2   2         37.45         28.36         3.68 o
  11   2   2         91.31         89.50         7.09 o
   1   3   2        934.86        888.40        13.03 o
   2   3   2       2244.72       2129.16        18.45 o
   3   3   2       1050.26       1179.88        13.02 o
   4   3   2         41.03         66.60         2.35 o
   5   3   2       1207.44       1275.97        20.02 o
   6   3   2        174.77        173.42         5.04 o
   7   3   2         46.04         49.30         3.27 o
   8   3   2        114.65        116.05         5.09 o
   9   3   2        167.77        155.89         6.72 o
  10   3   2         38.85         34.37         4.11 o
  11   3   2         18.64         12.93         2.09 o
   0   4   2       5450.60       5826.64       120.24 o
   1   4   2       2356.50       2434.32        32.09 o
   2   4   2       1644.79       1621.30        16.25 o
   3   4   2        776.18        763.24        11.68 o
   4   4   2        167.07        150.21        10.71 o
   5   4   2        783.33        754.33        12.09 o
   6   4   2        154.97        153.81         5.53 o
   7   4   2        416.89        408.59         9.28 o
   8   4   2        105.22        102.15         4.82 o
   9   4   2         21.52         20.21         2.59 o
  10   4   2         30.18         29.30         3.39 o
  11   4   2         13.55         13.05         2.69 o
   1   5   2        676.20        694.66        16.74 o
   2   5   2        514.33        514.47         8.73 o
   3   5   2        572.44        613.86        12.71 o
   4   5   2         74.37         67.90         2.90 o
   5   5   2        509.35        582.86        11.66 o
   6   5   2        504.11        489.08        11.17 o
   7   5   2         13.23         12.05         1.42 o
   8   5   2          9.88         10.38         1.63 o
   9   5   2          6.12          4.16         1.41 o
  10   5   2         91.73         79.62         5.12 o
  11   5   2          3.09          2.78         1.77 o
   0   6   2       9758.73       9902.31       120.02 o
   1   6   2         17.93         16.87         2.22 o
   2   6   2         70.21         84.23         3.68 o
   3   6   2         48.15         44.39         2.54 o
   4   6   2        255.16        202.68         6.68 o
   5   6   2         28.09         28.60         2.40 o
   6   6   2        185.43        197.76         7.59 o
   7   6   2        182.77        186.21         7.12 o
   8   6   2        189.45        181.26         7.58 o
   9   6   2         17.49         16.39         2.38 o
  10   6   2          3.95          2.07         1.54 o
  11   6   2         14.58         12.29         3.28 o
   1   7   2       2355.91       2603.88        31.61 o
   2   7   2       2442.31       2471.98        48.81 o
   3   7   2         86.58        107.19         5.21 o
   4   7   2        181.55        174.84         8.08 o
   5   7   2         54.86         48.83         3.27 o
   6   7   2        285.39        273.76         9.96 o
   7   7   2         64.55         68.99         4.70 o
   8   7   2         45.42         42.80         3.94 o
   9   7   2        181.39        177.23        10.31 o
  10   7   2         73.73         70.21         5.26 o
  11   7   2          1.21          2.26         1.71 o
   0   8   2         40.58         42.86         3.79 o
   1   8   2        785.19        833.03        15.39 o
   2   8   2         30.43         35.54         2.46 o
   3   8   2        264.89        274.43         7.68 o
   4   8   2        412.96        395.82        19.65 o
   5   8   2          1.19          0.86         0.97 o
   6   8   2          5.75          4.32         1.92 o
   7   8   2        199.73        186.67        10.44 o
   8   8   2         30.28         28.36         3.81 o
   9   8   2         32.01         31.44         3.60 o
  10   8   2          0.04          0.00         1.80 o
   1   9   2       1134.42       1144.02        20.95 o
   2   9   2       1509.51       1534.14        20.21 o
   3   9   2         31.71         20.93         3.37 o
   4   9   2        143.61        150.90         7.21 o
   5   9   2        532.46        540.98        18.91 o
   6   9   2        565.66        545.99        27.75 o
   7   9   2         32.97         27.32         3.99 o
   8   9   2         35.90         37.88         4.92 o
   9   9   2        124.85        125.63         7.55 o
  10   9   2          3.82          3.34         1.36 o
   0  10   2       2034.61       2058.92        39.60 o
   1  10   2        163.24        130.52         6.30 o
   2  10   2        217.42        248.36         7.23 o
   3  10   2        115.10        103.90         5.03 o
   4  10   2        983.24        975.62        21.00 o
   5  10   2         43.90         44.90         4.64 o
   6  10   2        239.39        225.01        12.95 o
   7  10   2         27.78         28.82         4.20 o
   8  10   2        143.86        149.98        10.33 o
   9  10   2         39.83         36.61         4.61 o
  10  10   2          3.81          0.93         1.89 o
   1  11   2        150.27        155.89         5.96 o
   2  11   2        457.49        442.30        10.31 o
   3  11   2         89.35         82.20         4.35 o
   4  11   2         17.41         18.01         4.14 o
   5  11   2        174.42        164.85         9.35 o
   6  11   2        706.51        812.43        49.14 o
   7  11   2         56.90         54.85         7.53 o
   8  11   2         46.71         51.91         7.48 o
   9  11   2         29.17         25.61         4.64 o
  10  11   2         35.82         32.28         4.44 o
   0  12   2        271.94        256.71        17.99 o
   1  12   2        104.37         99.36         5.00 o
   2  12   2        148.50        143.33         5.91 o
   3  12   2        438.39        444.97        10.80 o
   4  12   2        244.79        233.69        11.55 o
   5  12   2        231.12        241.31        15.02 o
   6  12   2         79.53         73.20        10.58 o
   7  12   2        179.43        174.38        13.82 o
   8  12   2         28.15         30.67         5.83 o
   9  12   2          4.35          2.83         2.40 o
   1  13   2        153.26        139.66         6.11 o
   2  13   2         89.14         84.31         4.81 o
   3  13   2        210.18        227.77         7.83 o
   4  13   2         20.17         16.47         2.83 o
   5  13   2        378.29        348.03        28.21 o
   6  13   2         54.69         59.74         8.39 o
   7  13   2          1.29          0.99         2.54 o
   8  13   2          5.27          6.28         7.26 o
   9  13   2         83.86         86.50         9.03 o
   0  14   2        474.58        449.13        38.57 o
   1  14   2          9.64          6.60         1.54 o
   2  14   2         21.00         20.57         2.53 o
   3  14   2        155.55        151.80         7.11 o
   4  14   2         79.94         90.83         6.72 o
   5  14   2         86.83         63.63         6.44 o
   6  14   2          0.40          2.22         3.32 o
   7  14   2        111.65        118.29        11.83 o
   8  14   2         44.80         50.19         8.10 o
   1  15   2          0.63          0.00         1.28 o
   2  15   2        202.67        216.29         8.85 o
   3  15   2        180.36        162.92         7.22 o
   4  15   2          0.03          0.16         2.02 o
   5  15   2        157.73        164.07        13.68 o
   6  15   2         29.16         28.49         6.25 o
   7  15   2         10.11          8.72         3.60 o
   8  15   2         11.20          8.62         4.52 o
   0  16   2        107.32        109.59         9.66 o
   1  16   2         34.45         33.59         3.47 o
   2  16   2         20.52         18.40         2.76 o
   3  16   2         18.56         16.39         2.39 o
   4  16   2        176.56        167.64         7.73 o
   5  16   2         15.34         19.58         4.32 o
   6  16   2          6.33          8.70         3.06 o
   7  16   2         11.71         16.13         5.67 o
   1  17   2         34.57         36.29         4.54 o
   2  17   2         86.67         71.52         5.36 o
   3  17   2         36.88         34.80         3.90 o
   4  17   2          3.76          1.85         1.12 o
   5  17   2          6.08          9.87         2.84 o
   6  17   2         73.91         79.07         7.68 o
   7  17   2         15.48         14.57         3.81 o
   0  18   2         58.31         75.21        10.46 o
   1  18   2         10.36         11.38         2.84 o
   2  18   2         27.07         24.45         4.13 o
   3  18   2        152.41        154.58         9.25 o
   4  18   2         57.38         53.24         5.15 o
   5  18   2         13.73          9.28         2.34 o
   6  18   2          1.46          3.88         3.02 o
   1  19   2         41.96         45.58         5.96 o
   2  19   2         18.91         13.48         2.31 o
   3  19   2         14.80         23.64         4.79 o
   4  19   2         12.76          7.71         2.18 o
   5  19   2         37.48         42.03         5.46 o
   0  20   2        121.74        112.59        14.07 o
   1  20   2        109.75        119.45        10.35 o
   2  20   2          4.90          5.65         2.98 o
   3  20   2         16.17         20.89         4.26 o
   4  20   2         46.40         52.17         6.86 o
   1  21   2          6.42          6.00         2.10 o
   2  21   2         91.31         93.17         9.15 o
   2   0   3       2832.25       2876.27        40.24 o
   4   0   3         76.93         74.03         4.66 o
   6   0   3        949.29        882.59        27.57 o
   8   0   3        105.60        120.73        20.26 o
  10   0   3         46.09         50.95         5.75 o
   0   1   3        954.75       1073.63        63.21 o
   1   1   3        254.45        265.02         5.30 o
   2   1   3        989.19       1066.72        12.91 o
   3   1   3        535.78        587.61        20.67 o
   4   1   3        396.71        447.40        10.07 o
   5   1   3        201.98        192.47         7.64 o
   6   1   3        107.09         93.58         3.58 o
   7   1   3        112.66        106.46         3.91 o
   8   1   3        141.12        128.98         6.17 o
   9   1   3          2.98          3.04         1.42 o
  10   1   3         69.78         69.98         5.92 o
  11   1   3         30.84         27.74         4.10 o
   1   2   3       1143.95       1167.53        17.28 o
   2   2   3        258.87        286.20         9.02 o
   3   2   3        115.63        118.61         3.84 o
   4   2   3         51.65         64.76         2.70 o
   5   2   3        582.68        590.36        16.20 o
   6   2   3        311.69        262.25         7.90 o
   7   2   3        132.12        118.72         4.19 o
   8   2   3         67.99         64.85         4.39 o
   9   2   3        277.68        285.25         9.70 o
  10   2   3          3.67          4.23         2.54 o
  11   2   3          0.57          5.10         2.80 o
   0   3   3        196.21        197.44        17.71 o
   1   3   3        484.22        467.39        18.51 o
   2   3   3         65.03         65.62         4.62 o
   3   3   3       3746.71       3928.03        55.88 o
   4   3   3        308.13        308.94        12.54 o
   5   3   3        225.99        199.01         6.49 o
   6   3   3         74.48         69.03         2.83 o
   7   3   3        100.88         84.41         3.69 o
   8   3   3         33.67         33.27         2.89 o
   9   3   3         57.15         65.85         4.64 o
  10   3   3         63.68         54.99         4.72 o
  11   3   3         41.96         47.79         6.45 o
   1   4   3        371.60        396.28        12.01 o
   2   4   3       1361.46       1346.99        25.63 o
   3   4   3        134.25        111.53         3.52 o
   4   4   3        657.31        711.92        10.91 o
   5   4   3        119.31        115.83         5.25 o
   6   4   3        557.77        510.76        13.52 o
   7   4   3        221.17        221.51         6.51 o
   8   4   3         76.49         68.75         4.12 o
   9   4   3         58.16         51.28         4.53 o
  10   4   3         18.80         17.46         2.68 o
  11   4   3          0.57          2.75         2.04 o
   0   5   3       3468.97       3588.95        63.80 o
   1   5   3        164.81        148.06        10.92 o
   2   5   3        110.87        128.72         6.01 o
   3   5   3        290.30        282.18         7.08 o
   4   5   3       1655.88       1639.63        20.79 o
   5   5   3        146.06        169.64         7.16 o
   6   5   3         22.09         22.22         1.96 o
   7   5   3        179.89        179.99         7.45 o
   8   5   3        621.39        618.56        13.72 o
   9   5   3         47.27         49.23         4.82 o
  10   5   3         24.55         26.29         4.06 o
  11   5   3          1.73          0.11         2.43 o
   1   6   3        761.37        833.47        28.75 o
   2   6   3       1783.27       1685.54        74.37 o
   3   6   3        233.05        230.71         5.81 o
   4   6   3         71.57         58.90         2.95 o
   5   6   3        116.74        101.54         3.70 o
   6   6   3        462.73        445.00         9.19 o
   7   6   3         36.98         33.01         2.67 o
   8   6   3         77.90         72.53         4.13 o
   9   6   3         34.48         28.33         3.11 o
  10   6   3         24.84         19.69         3.47 o
   0   7   3         10.25         33.27         5.07 o
   1   7   3        755.31        754.93        18.99 o
   2   7   3         96.50         85.96         4.44 o
   3   7   3        395.44        385.19         9.91 o
   4   7   3        117.48        104.41         4.01 o
   5   7   3        121.59        102.59         8.87 o
   6   7   3        199.66        195.14         6.73 o
   7   7   3        633.38        663.36        12.91 o
   8   7   3         53.46         50.44         3.72 o
   9   7   3          5.14          7.38         1.99 o
  10   7   3          0.42          0.90         1.57 o
   1   8   3        817.89        833.02        20.71 o
   2   8   3         78.68         85.31         4.99 o
   3   8   3         80.65         75.63         4.13 o
   4   8   3         22.76         19.41         1.86 o
   5   8   3         74.97         72.64         4.04 o
   6   8   3         74.76         80.28         4.39 o
   7   8   3        280.43        292.50         9.51 o
   8   8   3          4.74          6.10         1.45 o
   9   8   3         54.98         58.50         5.32 o
  10   8   3          1.30          2.32         1.68 o
   0   9   3        720.98        664.19        24.59 o
   1   9   3          1.39          0.00         1.19 o
   2   9   3         18.25         20.58         2.87 o
   3   9   3        739.18        551.02        69.60 o
   4   9   3        183.37        163.34         9.96 o
   5   9   3        204.01        219.88         7.31 o
   6   9   3         46.80         53.84         3.60 o
   7   9   3        121.56        110.12         5.87 o
   8   9   3         24.47         26.48         2.96 o
   9   9   3         11.15          7.00         1.89 o
  10   9   3          3.71          1.36         1.79 o
   1  10   3        108.59        117.26         5.67 o
   2  10   3        226.12        217.36         8.62 o
   3  10   3         96.16        113.17         5.41 o
   4  10   3         22.57         22.99         2.14 o
   5  10   3        154.25        157.02         6.73 o
   6  10   3        215.92        213.45         8.21 o
   7  10   3         44.65         46.64         4.52 o
   8  10   3         37.45         38.27         4.04 o
   9  10   3          7.79          4.58         2.47 o
  10  10   3         17.80         12.92         2.69 o
   0  11   3        181.87        176.54        10.81 o
   1  11   3        203.31        200.19         8.49 o
   2  11   3         19.49         22.60         3.04 o
   3  11   3         10.23         10.43         1.78 o
   4  11   3        426.47        428.87        11.55 o
   5  11   3         68.99         67.65         4.55 o
   6  11   3         21.36         19.34         2.80 o
   7  11   3         85.99         81.54         6.57 o
   8  11   3        161.68        154.47        11.14 o
   9  11   3          2.29          0.98         3.11 o
   1  12   3         72.84         76.25         4.94 o
   2  12   3        244.69        240.35         8.91 o
   3  12   3         56.09         43.71         3.67 o
   4  12   3        163.68        159.37         7.23 o
   5  12   3        109.78         98.83         5.76 o
   6  12   3         47.04         35.76         3.77 o
   7  12   3         27.44         26.74         3.99 o
   8  12   3          1.01          0.00         1.57 o
   9  12   3          2.30          0.00         1.92 o
   0  13   3         68.14         75.43         7.61 o
   1  13   3        207.12        184.62        10.22 o
   2  13   3        260.24        252.39         9.45 o
   3  13   3        201.03        194.11         9.00 o
   4  13   3         47.59         48.97         4.20 o
   5  13   3        111.00        108.19         6.16 o
   6  13   3         36.69         31.47         4.35 o
   7  13   3         75.40         84.78         7.25 o
   8  13   3         37.40         25.22         4.69 o
   1  14   3        147.04        136.45         6.56 o
   2  14   3         31.19         30.87         3.31 o
   3  14   3         23.37         18.68         3.04 o
   4  14   3         51.67         46.43         4.11 o
   5  14   3         63.98         61.26         5.21 o
   6  14   3         62.51         56.04         5.70 o
   7  14   3         30.81         32.78         5.50 o
   8  14   3          6.20          7.34         2.82 o
   0  15   3        398.50        411.41        18.86 o
   1  15   3         14.58         11.24         2.46 o
   2  15   3          0.29          2.14         1.25 o
   3  15   3        245.01        214.15        10.82 o
   4  15   3         63.08         59.40         4.85 o
   5  15   3          2.71          0.00         1.51 o
   6  15   3         19.24         24.43         3.95 o
   7  15   3         15.18         10.40         4.40 o
   1  16   3          9.28          6.98         2.65 o
   2  16   3        190.92        187.58         8.31 o
   3  16   3         41.00         31.03         3.70 o
   4  16   3         19.49         20.63         4.56 o
   5  16   3         19.75         19.41         3.62 o
   6  16   3        132.28        120.29         8.89 o
   7  16   3          0.85          1.08         1.96 o
   0  17   3         38.58         34.53         6.05 o
   1  17   3         11.52          7.33         2.02 o
   2  17   3         37.33         34.51         4.09 o
   3  17   3         49.48         52.00         4.99 o
   4  17   3         83.14         87.74         7.49 o
   5  17   3         10.76         14.06         4.09 o
   6  17   3          1.48          3.21         3.22 o
   1  18   3         42.49         45.70         4.90 o
   2  18   3         12.14         10.68         2.68 o
   3  18   3         41.15         41.49         4.99 o
   4  18   3          9.51          6.14         2.20 o
   5  18   3        162.10        156.82        10.64 o
   0  19   3          6.80          6.23         2.45 o
   1  19   3         36.83         29.86         4.84 o
   2  19   3         32.80         39.93         5.20 o
   3  19   3         99.69         99.68         8.10 o
   4  19   3         23.49         23.78         5.62 o
   1  20   3         31.20         35.01         5.80 o
   2  20   3         34.96         45.51         5.69 o
   3  20   3         42.51         39.89         5.29 o
   0   0   4        472.80        473.26        14.89 o
   2   0   4        242.69        331.00         9.87 o
   4   0   4       1275.80       1249.66        27.08 o
   6   0   4         66.67         77.76         5.34 o
   8   0   4        138.47        140.66        11.06 o
  10   0   4          9.99          7.99         3.38 o
   1   1   4        140.90        129.35         4.19 o
   2   1   4         16.56         27.30         2.23 o
   3   1   4        151.73        142.44         4.58 o
   4   1   4         19.67         17.65         2.15 o
   5   1   4        281.44        297.34        15.56 o
   6   1   4        236.37        219.96         9.94 o
   7   1   4          2.75          1.79         0.88 o
   8   1   4         52.38         49.84         4.31 o
   9   1   4         20.88         26.02         3.56 o
  10   1   4         25.41         34.10         4.41 o
   0   2   4       1531.99       1788.28        45.18 o
   1   2   4         24.84         29.98         4.67 o
   2   2   4        125.50        111.23         4.53 o
   3   2   4        600.74        624.28        10.24 o
   4   2   4         38.44         37.07         5.46 o
   5   2   4        301.81        255.68         9.57 o
   6   2   4         15.40         13.11         2.76 o
   7   2   4        128.95        126.62         6.69 o
   8   2   4          1.28          0.78         1.60 o
   9   2   4         11.78         17.99         2.71 o
  10   2   4          8.91          6.94         2.82 o
   1   3   4        293.00        265.21         6.41 o
   2   3   4        147.95        151.65         5.55 o
   3   3   4        287.83        287.06         7.06 o
   4   3   4        108.29         99.10         4.63 o
   5   3   4        694.81        695.21        15.43 o
   6   3   4        183.22        169.40        11.34 o
   7   3   4         28.66         30.18         3.32 o
   8   3   4         63.08         62.17         4.97 o
   9   3   4          0.31          0.00         1.69 o
  10   3   4          8.62          5.60         2.34 o
   0   4   4        177.01        172.18         7.83 o
   1   4   4          5.18          6.74         1.23 o
   2   4   4        103.98        133.45         4.89 o
   3   4   4         87.62         83.68         4.58 o
   4   4   4        775.35        795.18        15.29 o
   5   4   4         31.24         29.11         2.10 o
   6   4   4        215.26        207.26         9.86 o
   7   4   4        108.19        107.14         6.23 o
   8   4   4         54.68         52.33         4.49 o
   9   4   4         42.75         38.63         5.29 o
  10   4   4         16.53         22.77         4.39 o
   1   5   4         52.98         59.94         3.97 o
   2   5   4        458.38        428.78        11.81 o
   3   5   4         45.08         46.22         3.17 o
   4   5   4         61.63         64.47         3.33 o
   5   5   4          7.86          6.97         0.99 o
   6   5   4       1058.73       1076.06        23.74 o
   7   5   4        133.20        125.99         6.42 o
   8   5   4         23.84         18.13         4.38 o
   9   5   4          8.73          2.95         2.07 o
  10   5   4         12.39         11.93         3.22 o
   0   6   4        902.74        976.18        27.99 o
   1   6   4        362.30        360.80        10.04 o
   2   6   4         29.79         32.32         3.21 o
   3   6   4         11.12         10.26         1.64 o
   4   6   4       1274.19       1237.08        29.11 o
   5   6   4         36.79         31.26         2.09 o
   6   6   4        105.11        106.22         4.99 o
   7   6   4        130.93        127.03         5.60 o
   8   6   4         90.80         89.93         6.13 o
   9   6   4          1.45          0.79         2.01 o
  10   6   4         12.12          6.79         2.05 o
   1   7   4        249.59        224.88        13.69 o
   2   7   4         96.40         97.93         5.35 o
   3   7   4        223.84        226.19         7.28 o
   4   7   4         64.56         56.97         3.53 o
   5   7   4        662.63        684.38        19.68 o
   6   7   4        390.65        385.43        10.40 o
   7   7   4         21.06         20.14         2.39 o
   8   7   4         41.03         42.30         4.27 o
   9   7   4         81.70         77.83         8.75 o
  10   7   4          7.77         13.87         3.57 o
   0   8   4         65.75         71.81        19.82 o
   1   8   4        205.53        202.05         9.20 o
   2   8   4         57.19         53.37         3.43 o
   3   8   4        772.75        780.44        19.42 o
   4   8   4        505.81        496.13        11.49 o
   5   8   4        695.00        706.36        14.66 o
   6   8   4         48.32         49.17         3.58 o
   7   8   4        192.10        206.27         7.61 o
   8   8   4          3.03          7.63         2.35 o
   9   8   4          2.08          9.00         2.92 o
   1   9   4        297.05        287.86         8.86 o
   2   9   4         81.88         77.88         7.69 o
   3   9   4        354.79        329.12         9.28 o
   4   9   4         19.70         23.96         2.13 o
   5   9   4        967.11       1027.84        19.95 o
   6   9   4         69.43         66.66         4.65 o
   7   9   4         14.41         18.47         2.11 o
   8   9   4         55.09         49.96         5.10 o
   9   9   4         32.81         29.61         4.88 o
   0  10   4        197.45        184.18        19.91 o
   1  10   4         76.29         64.57         4.76 o
   2  10   4        148.21        151.74         7.66 o
   3  10   4         78.34         80.58         8.04 o
   4  10   4        720.96        714.18        29.31 o
   5  10   4         74.62         72.41         5.52 o
   6  10   4          2.45          5.88         1.75 o
   7  10   4         90.55         91.28         5.54 o
   8  10   4         33.07         25.58         3.31 o
   9  10   4          0.24          2.14         2.20 o
   1  11   4         71.68         78.34         6.45 o
   2  11   4        412.24        437.26        13.57 o
   3  11   4        115.04        116.86         6.98 o
   4  11   4         17.24          9.87         1.95 o
   5  11   4         30.56         28.13         3.69 o
   6  11   4        350.78        367.63        13.29 o
   7  11   4         14.44         16.61         3.16 o
   8  11   4         14.78         13.25         3.86 o
   9  11   4          7.71         15.79         3.86 o
   0  12   4         87.60         87.71         8.23 o
   1  12   4         49.19         50.76         5.41 o
   2  12   4         70.05         62.71         5.13 o
   3  12   4        163.95        176.95         8.91 o
   4  12   4         60.47         61.26         5.23 o
   5  12   4          0.83          1.20         1.50 o
   6  12   4         34.11         33.45         4.22 o
   7  12   4         27.29         26.19         5.05 o
   8  12   4         14.61         18.03         3.63 o
   1  13   4        119.82        110.38         9.94 o
   2  13   4         44.86         46.58         4.60 o
   3  13   4          5.78          3.88         2.67 o
   4  13   4         29.91         26.25         3.73 o
   5  13   4        103.67         98.13         7.04 o
   6  13   4          3.94          0.03         2.66 o
   7  13   4         13.82          6.87         2.86 o
   8  13   4          1.59          2.01         1.65 o
   0  14   4        170.84        160.59        11.85 o
   1  14   4          7.14          9.20         3.80 o
   2  14   4         45.81         37.80         4.46 o
   3  14   4         43.55         43.08         4.74 o
   4  14   4          4.66          4.17         1.97 o
   5  14   4          6.67          5.48         1.61 o
   6  14   4          3.49          7.66         2.53 o
   7  14   4          9.27         10.53         3.54 o
   1  15   4         85.84         76.31         6.11 o
   2  15   4         35.03         30.75         4.02 o
   3  15   4          6.40          2.27         2.47 o
   4  15   4         13.31         13.07         2.72 o
   5  15   4         30.46         32.29         4.31 o
   6  15   4         44.05         43.47         6.31 o
   7  15   4          1.32          1.75         2.38 o
   0  16   4          2.45          1.02         7.08 o
   1  16   4         76.55         82.87         6.48 o
   2  16   4         32.10         25.76         3.55 o
   3  16   4          6.37          3.55         2.01 o
   4  16   4        182.94        189.23        10.43 o
   5  16   4          3.13          5.27         1.69 o
   6  16   4          4.50          3.88         2.76 o
   1  17   4         36.07         32.52         4.24 o
   2  17   4         20.06         23.72         4.05 o
   3  17   4         12.98          7.79         2.49 o
   4  17   4          3.39          0.00         1.65 o
   5  17   4         40.94         40.72         6.41 o
   0  18   4         44.80         42.71        11.29 o
   1  18   4         17.14         11.33         2.76 o
   2  18   4          9.94         13.33         3.69 o
   3  18   4        122.15        115.90         8.95 o
   4  18   4          8.48         10.49         2.83 o
   1  19   4         27.55         32.31         4.55 o
   2  19   4         19.22         18.24         3.90 o
   3  19   4         39.40         51.19         6.31 o
   2   0   5        201.72        203.60         9.62 o
   4   0   5         70.24         70.35         5.75 o
   6   0   5        257.48        265.54        12.03 o
   8   0   5         11.04          5.34         3.55 o
  10   0   5         26.06         35.31         7.69 o
   0   1   5        233.81        256.81         9.26 o
   1   1   5         51.84         49.38         3.41 o
   2   1   5        121.52        125.39         4.95 o
   3   1   5        112.50        105.47         3.99 o
   4   1   5        321.90        322.52        10.63 o
   5   1   5         82.60         85.79         5.27 o
   6   1   5         40.69         26.29         4.15 o
   7   1   5         14.16         12.65         2.32 o
   8   1   5         76.79         74.87         7.36 o
   9   1   5          2.46          5.73         2.70 o
  10   1   5          1.30          3.45         2.39 o
   1   2   5        557.95        603.07        10.99 o
   2   2   5         85.31         81.47         4.25 o
   3   2   5        204.97        198.68         6.07 o
   4   2   5         64.13         62.62         3.29 o
   5   2   5         64.01         70.09         5.74 o
   6   2   5        151.19        133.96         9.02 o
   7   2   5         85.45         80.75         5.79 o
   8   2   5         18.78         17.21         3.25 o
   9   2   5         24.44         27.00         3.96 o
   0   3   5        453.40        500.79        14.85 o
   1   3   5        216.86        220.96         6.48 o
   2   3   5          9.61          8.37         2.25 o
   3   3   5        490.81        535.96        10.41 o
   4   3   5        135.87        129.70         4.89 o
   5   3   5         77.68         75.87         4.61 o
   6   3   5         15.07         16.63         2.08 o
   7   3   5         61.24         65.51         4.89 o
   8   3   5          1.76          3.31         1.80 o
   9   3   5          5.53          3.84         3.20 o
   1   4   5        340.60        361.64        16.45 o
   2   4   5        515.39        540.26        16.01 o
   3   4   5        141.80        132.81         7.63 o
   4   4   5         10.92          8.21         1.34 o
   5   4   5         66.43         70.09         5.70 o
   6   4   5        189.32        182.02         9.08 o
   7   4   5         54.89         55.03         4.85 o
   8   4   5         13.32          9.04         1.92 o
   9   4   5         48.18         49.61         5.51 o
   0   5   5        440.55        441.81        14.16 o
   1   5   5         41.44         42.74         3.03 o
   2   5   5        336.10        342.87         8.74 o
   3   5   5        116.59        109.80         4.91 o
   4   5   5        400.75        392.14         9.47 o
   5   5   5         91.95         84.41         6.66 o
   6   5   5         93.94        112.67         6.55 o
   7   5   5         10.18         11.83         3.19 o
   8   5   5        141.84        133.28         7.81 o
   9   5   5         12.90         13.86         3.24 o
   1   6   5         95.61         90.11         5.73 o
   2   6   5        636.80        635.91        16.25 o
   3   6   5        372.07        385.13        11.76 o
   4   6   5        140.59        150.56         5.81 o
   5   6   5        144.35        140.55        11.09 o
   6   6   5        160.90        159.79         8.05 o
   7   6   5         20.05         21.70         3.28 o
   8   6   5         46.02         43.32         4.54 o
   9   6   5          1.85          0.00         1.84 o
   0   7   5        129.01        132.09         8.85 o
   1   7   5        302.14        291.05         9.88 o
   2   7   5         35.20         31.38         3.50 o
   3   7   5        576.91        587.30        18.59 o
   4   7   5        411.84        444.80        12.76 o
   5   7   5         20.30         17.68         2.45 o
   6   7   5          3.67          3.24         1.30 o
   7   7   5         95.44        112.54         7.11 o
   8   7   5         41.76         37.94         4.31 o
   9   7   5         28.46         31.47         4.59 o
   1   8   5         83.37         75.58         5.00 o
   2   8   5         24.45         24.43         3.08 o
   3   8   5        676.13        681.23        20.69 o
   4   8   5         61.27         51.10         4.37 o
   5   8   5        307.28        305.73        10.09 o
   6   8   5          2.74          5.68         1.65 o
   7   8   5         25.40         26.28         3.81 o
   8   8   5         15.59         16.71         3.12 o
   9   8   5         69.69         78.18         7.95 o
   0   9   5        118.63        119.02        10.04 o
   1   9   5         96.16         86.65         6.07 o
   2   9   5          8.62          4.60         1.97 o
   3   9   5        782.88        820.75        22.28 o
   4   9   5        141.40        113.27        12.17 o
   5   9   5         22.85         19.87         3.04 o
   6   9   5          3.23          2.00         1.57 o
   7   9   5         52.03         55.98         4.74 o
   8   9   5         18.26         18.39         3.20 o
   1  10   5         63.68         68.76         6.13 o
   2  10   5        226.56        223.91        11.36 o
   3  10   5        123.60        126.92         9.84 o
   4  10   5          2.08          2.58         1.36 o
   5  10   5         12.67          8.14         2.10 o
   6  10   5         83.82         83.97         5.55 o
   7  10   5         57.80         62.96         5.08 o
   8  10   5         18.78         20.23         3.72 o
   0  11   5        136.58        138.07        24.39 o
   1  11   5         83.77         83.69         6.86 o
   2  11   5         25.85         22.56         3.55 o
   3  11   5         47.67         41.11         4.30 o
   4  11   5        108.67        117.99         6.96 o
   5  11   5          7.29          4.88         1.95 o
   6  11   5         19.96         20.50         3.04 o
   7  11   5          9.92          5.99         1.75 o
   8  11   5         35.50         28.55         4.54 o
   1  12   5         27.32         28.61         4.21 o
   2  12   5        138.23        157.97         9.96 o
   3  12   5         60.24         55.09         4.62 o
   4  12   5          3.90          2.63         1.91 o
   5  12   5         71.59         70.78         5.68 o
   6  12   5         37.38         39.54         4.27 o
   7  12   5          1.91          0.00         1.74 o
   0  13   5        130.26        139.38        17.84 o
   1  13   5        107.31        105.69         8.30 o
   2  13   5         13.74         12.18         2.68 o
   3  13   5         56.90         55.16         5.01 o
   4  13   5         24.24         23.73         3.06 o
   5  13   5          6.25          3.96         2.13 o
   6  13   5         26.39         24.23         3.69 o
   7  13   5         26.39         24.34         3.93 o
   1  14   5         22.47         18.31         4.23 o
   2  14   5         25.57         25.67         3.75 o
   3  14   5         40.55         38.48         4.32 o
   4  14   5          9.43         14.64         2.70 o
   5  14   5         40.03         46.20         4.82 o
   6  14   5         34.15         33.23         4.12 o
   0  15   5         60.55         86.04        11.79 o
   1  15   5          2.45          3.70         4.76 o
   2  15   5          0.87          2.25         2.52 o
   3  15   5         55.26         56.18         6.68 o
   4  15   5        119.91        123.02         8.68 o
   5  15   5         12.69          9.82         2.35 o
   1  16   5         47.38         34.07         5.92 o
   2  16   5         91.78        103.57         8.39 o
   3  16   5          2.67          1.10         2.55 o
   4  16   5          4.38          3.95         3.80 o
   0  17   5          1.32          1.95         4.48 o
   1  17   5         24.01         25.75         4.54 o
   2  17   5          5.78          2.45         2.50 o
   3  17   5         39.62         32.71         5.26 o
   1  18   5         78.87         84.55         7.95 o
   0   0   6        521.98        526.88        23.58 o
   2   0   6         20.24         21.37         3.77 o
   4   0   6        390.52        394.46        15.38 o
   6   0   6         82.52         90.82         8.65 o
   8   0   6         50.81         68.12        11.05 o
   1   1   6        173.28        160.40         6.55 o
   2   1   6        159.90        175.97        16.83 o
   3   1   6        234.57        217.25        10.47 o
   4   1   6          2.03          0.69         1.61 o
   5   1   6         86.80         97.90         8.93 o
   6   1   6        302.74        313.39        11.82 o
   7   1   6          2.76          4.48         1.46 o
   8   1   6          8.72          3.66         3.42 o
   0   2   6          7.41         11.56         2.61 o
   1   2   6        348.40        365.36         9.98 o
   2   2   6         99.01         94.82         5.03 o
   3   2   6        232.42        235.45         8.06 o
   4   2   6         92.22         98.91         6.68 o
   5   2   6        130.82        126.18         6.55 o
   6   2   6          8.77          5.73         3.30 o
   7   2   6         56.90         63.05         5.44 o
   8   2   6          0.04          0.00         2.16 o
   1   3   6        156.07        161.59         6.39 o
   2   3   6        249.76        238.28        10.24 o
   3   3   6        270.09        288.05        10.47 o
   4   3   6         10.48          8.20         2.42 o
   5   3   6        160.51        168.90         7.71 o
   6   3   6          0.46          1.30         2.19 o
   7   3   6          2.61          1.09         1.69 o
   8   3   6          2.44          1.30         1.96 o
   0   4   6        592.53        629.78        24.46 o
   1   4   6         38.11         49.47         4.22 o
   2   4   6          5.37          4.86         1.56 o
   3   4   6        127.31        126.66         5.43 o
   4   4   6        354.69        367.09        14.94 o
   5   4   6         32.41         37.42         4.74 o
   6   4   6         50.40         52.65         4.75 o
   7   4   6          6.03         10.76         2.30 o
   8   4   6         14.28         12.10         2.90 o
   1   5   6         39.98         41.57         3.44 o
   2   5   6        337.08        375.52        11.06 o
   3   5   6         19.43         15.28         2.07 o
   4   5   6         20.93         24.34         2.84 o
   5   5   6         10.18          9.76         2.77 o
   6   5   6         28.80         28.27         3.54 o
   7   5   6          6.36          6.01         2.65 o
   8   5   6          3.72          0.89         2.54 o
   0   6   6        372.94        388.02        18.43 o
   1   6   6        197.65        197.60         7.31 o
   2   6   6         47.04         54.17         3.87 o
   3   6   6         73.59         65.65         4.27 o
   4   6   6         70.77         70.72         4.20 o
   5   6   6          5.41          6.37         2.20 o
   6   6   6         31.12         37.06         4.67 o
   7   6   6         18.62         12.13         3.69 o
   8   6   6         21.15         26.65         3.87 o
   1   7   6        167.45        164.38         8.02 o
   2   7   6         20.83         21.14         2.38 o
   3   7   6         26.87         27.92         2.85 o
   4   7   6          1.33          2.12         1.43 o
   5   7   6        116.03        141.88         9.97 o
   6   7   6         14.20         16.04         2.95 o
   7   7   6          7.18          8.36         2.18 o
   8   7   6          0.20          3.63         2.13 o
   0   8   6         58.11         64.10         8.80 o
   1   8   6         61.93         61.27         4.59 o
   2   8   6         70.35         68.73         4.66 o
   3   8   6         92.18         97.67         5.82 o
   4   8   6         48.31         37.69         3.49 o
   5   8   6         44.07         46.60         5.14 o
   6   8   6          4.40          3.95         1.83 o
   7   8   6         42.44         46.47         6.04 o
   1   9   6        244.95        257.63        11.13 o
   2   9   6         66.99         63.43         4.99 o
   3   9   6          7.01          5.24         1.68 o
   4   9   6          1.96          0.96         1.51 o
   5   9   6        102.76        112.46         9.04 o
   6   9   6         24.35         34.41         5.51 o
   7   9   6         20.61         24.27         4.25 o
   0  10   6         29.51         26.58         9.15 o
   1  10   6         89.28         86.69         6.66 o
   2  10   6          5.29          5.11         1.94 o
   3  10   6          4.27          4.13         1.79 o
   4  10   6        105.32        124.75         8.90 o
   5  10   6         15.02         13.64         3.10 o
   6  10   6         12.51         16.46         3.85 o
   7  10   6          2.79          1.32         3.09 o
   1  11   6        111.94        120.17         7.86 o
   2  11   6         98.97        101.87         7.17 o
   3  11   6         35.15         35.55         4.43 o
   4  11   6          1.80          3.25         2.04 o
   5  11   6          3.73          1.56         2.02 o
   6  11   6         28.67         18.33         4.15 o
   0  12   6        284.53        290.88        30.13 o
   1  12   6         17.44         26.15         4.63 o
   2  12   6         16.72         12.08         2.78 o
   3  12   6         37.76         36.13         5.34 o
   4  12   6         45.76         39.96         5.30 o
   5  12   6         23.49         17.81         3.20 o
   6  12   6          0.05          0.00         2.83 o
   1  13   6          9.81         12.65         4.08 o
   2  13   6         30.00         30.76         4.19 o
   3  13   6         52.50         47.20         6.24 o
   4  13   6          5.98          3.29         2.28 o
   5  13   6         22.29         18.07         4.19 o
   0  14   6         14.45         18.78         6.34 o
   1  14   6         24.32         29.42         5.79 o
   2  14   6         13.60          2.97         2.36 o
   3  14   6         21.26         12.07         3.34 o
   4  14   6          9.55          8.84         3.00 o
   1  15   6         37.00         32.60         5.52 o
   2  15   6         34.06         33.78         6.48 o
   3  15   6         10.27          9.39         3.28 o
   0  16   6         73.37         69.42        11.46 o
   1  16   6          2.84          0.00         2.48 o
   2   0   7        191.37        191.64        13.09 o
   4   0   7         29.58         34.05         5.15 o
   6   0   7         33.86         27.05         4.87 o
   0   1   7         93.08         90.05         7.47 o
   1   1   7         79.55         77.08         7.81 o
   2   1   7         17.58         15.89         2.47 o
   3   1   7         39.41         38.41         3.96 o
   4   1   7        150.86        154.10         8.49 o
   5   1   7         11.38          9.52         4.01 o
   6   1   7         17.83         13.37         2.68 o
   7   1   7         14.25          8.97         3.75 o
   1   2   7          9.63          6.23         1.46 o
   2   2   7         79.92         79.59         5.10 o
   3   2   7        360.93        432.81        13.03 o
   4   2   7         40.74         37.19         3.89 o
   5   2   7         57.66         67.07         5.25 o
   6   2   7          3.19          0.00         1.94 o
   7   2   7          2.08          4.32         2.00 o
   0   3   7         73.13         66.13         6.16 o
   1   3   7        253.12        290.41        10.40 o
   2   3   7         31.61         41.09         3.66 o
   3   3   7        109.10        109.99         5.98 o
   4   3   7         48.42         53.84         4.61 o
   5   3   7         46.14         55.33         4.63 o
   6   3   7          2.65          3.93         2.04 o
   7   3   7         34.07         39.57         4.69 o
   1   4   7        155.79        154.08         7.52 o
   2   4   7        167.00        162.39         8.95 o
   3   4   7        172.80        206.98         8.21 o
   4   4   7         20.49         23.84         3.17 o
   5   4   7         36.48         36.77         3.94 o
   6   4   7         22.16         15.80         3.55 o
   7   4   7          3.75          2.94         2.06 o
   0   5   7         42.63         36.07         4.60 o
   1   5   7         34.98         31.33         3.48 o
   2   5   7         66.44         63.61         4.79 o
   3   5   7          0.85          2.79         3.27 o
   4   5   7        170.57        174.29         8.53 o
   5   5   7          5.42          7.73         2.23 o
   6   5   7         28.78         36.96         4.29 o
   7   5   7          5.95          4.47         2.45 o
   1   6   7         48.66         45.41         4.15 o
   2   6   7        199.82        209.24         8.21 o
   3   6   7         19.60         18.76         3.03 o
   4   6   7         15.44         18.23         2.59 o
   5   6   7         37.56         41.58         4.63 o
   6   6   7         51.32         55.44         5.67 o
   0   7   7          2.26          4.90         3.11 o
   1   7   7         60.37         47.67         4.41 o
   2   7   7         15.83         11.93         1.88 o
   3   7   7         52.30         47.80         4.44 o
   4   7   7         10.52         11.89         2.95 o
   5   7   7         30.03         41.66         4.78 o
   6   7   7         13.33         14.30         2.87 o
   1   8   7         13.19         15.75         3.08 o
   2   8   7          1.90          0.19         1.43 o
   3   8   7        112.38        112.18         6.85 o
   4   8   7          0.45          0.00         1.79 o
   5   8   7         86.25        106.96         8.46 o
   6   8   7          0.95          2.31         2.10 o
   0   9   7        135.15        155.45        12.49 o
   1   9   7         45.48         55.05         5.31 o
   2   9   7          5.43          3.18         1.62 o
   3   9   7         39.44         43.61         4.01 o
   4   9   7         31.11         33.15         4.63 o
   5   9   7         25.04         27.51         4.39 o
   1  10   7         29.93         23.87         3.44 o
   2  10   7        109.05        107.49         6.31 o
   3  10   7          7.22          8.01         2.74 o
   4  10   7          7.31          4.76         2.53 o
   5  10   7          0.89          1.35         3.42 o
   0  11   7        100.28        120.11        11.58 o
   1  11   7          0.84          2.00         2.05 o
   2  11   7         49.55         49.55         4.54 o
   3  11   7          6.95          5.77         2.23 o
   4  11   7         70.35         76.38         7.83 o
   1  12   7         62.71         59.56         5.74 o
   2  12   7         68.51         77.29         6.52 o
   3  12   7         22.90         20.33         3.71 o
   0  13   7          7.11          3.75         5.25 o
   1  13   7         39.84         38.78         5.36 o
   2  13   7         10.47          8.47         2.69 o
   0   0   8        173.16        201.03        26.18 o
   2   0   8          0.63          1.92         3.66 o
   4   0   8         29.25         27.05         5.26 o
   1   1   8         18.02         15.55         3.65 o
   2   1   8        142.57        154.24         8.92 o
   3   1   8         10.02         11.43         2.53 o
   4   1   8         20.12         23.64         3.55 o
   5   1   8         13.41         17.94         3.00 o
   0   2   8         16.77         25.28         6.81 o
   1   2   8         65.13         69.92         6.00 o
   2   2   8         12.53         10.38         2.45 o
   3   2   8         18.17         20.27         3.04 o
   4   2   8         11.17          9.66         2.68 o
   5   2   8         11.99          6.97         1.87 o
   1   3   8        122.30        126.74         7.34 o
   2   3   8         16.41         14.51         4.47 o
   3   3   8         39.10         43.73         4.28 o
   4   3   8         14.12         12.81         2.46 o
   5   3   8         19.16         17.62         3.10 o
   0   4   8         28.20         38.27         7.37 o
   1   4   8         57.07         65.08         5.28 o
   2   4   8          9.64          7.84         2.85 o
   3   4   8         11.26         13.56         3.13 o
   4   4   8         29.11         29.99         3.67 o
   1   5   8         89.29         95.42         7.09 o
   2   5   8         25.41         26.01         3.42 o
   3   5   8          0.70          4.45         1.75 o
   4   5   8          1.97          2.71         1.85 o
   0   6   8        175.83        191.64        14.60 o
   1   6   8         10.55          9.27         2.61 o
   2   6   8          0.55          2.28         2.21 o
   3   6   8         10.46          3.66         3.04 o
   4   6   8         38.20         41.29         4.89 o
   1   7   8          5.40          4.63         3.90 o
   2   7   8         12.93          9.31         3.18 o
   3   7   8         59.77         65.85         6.06 o
   0   8   8          2.84          2.29         2.94 o
   1   8   8         41.78         42.42         4.94 o
   2   8   8          1.69          0.09         2.50 o
   3   8   8         15.28         16.20         2.84 o
   1   9   8         45.29         44.40         4.67 o
   2   9   8         46.93         42.46         4.70 o
                                                
